# Supplementary material for: Capillary Electrophoresis Mass Spectrometry for Scalable Single-Cell Proteomics
Source: Front Chem. 2022 Apr 8;10:863979. doi: 10.3389/fchem.2022.863979 (PMC9024316; doi:10.3389/fchem.2022.863979)
Supplement: Supplementary file 1 [file Table1.XLSX]

## Sheet: Table S1
Supplementary Table 1 (Table S1). NanoLC-ESI-HRMS identifiation of proteins from ~400 ng of single-cell proteome from the 16-cell Xenopus laevis embryo.
Publication: B. Shen, L. R. Pade, S. B. Choi, P. Muñoz-LLancao, and P. Nemes*, Capillary Electrophoresis Mass Spectrometry for Scalable Single-Cell Proteomics (nemes@umd.edu)
V12 Replicate 1 (792 protein groups)					V12 Replicate 2 (829 protein groups)					V12 Replicate 3 (769 protein groups)
Fasta Entry	Master Entry	Gene Name	Protein Name		Fasta Entry	Master Entry	Gene Name	Protein Name		Fasta Entry	Master Entry	Gene Name	Protein Name
>tr|A0A1L8GLE9|A0A1L8GLE9_XENLA Alanine--tRNA ligase OS=Xenopus laevis OX=8355 GN=AARS PE=1 SV=1	A0A1L8GLE9	AARS	Alanine--tRNA ligase		>tr|A0A1L8GLE9|A0A1L8GLE9_XENLA Alanine--tRNA ligase OS=Xenopus laevis OX=8355 GN=AARS PE=1 SV=1	A0A1L8GLE9	AARS	Alanine--tRNA ligase		>tr|A0A1L8HUP8|A0A1L8HUP8_XENLA Uncharacterized protein OS=Xenopus laevis OX=8355 GN=abce1.L PE=1 SV=1	A0A1L8HUP8	abce1.L	Uncharacterized protein
>tr|Q6PAD1|Q6PAD1_XENLA (S)-3-amino-2-methylpropionate transaminase OS=Xenopus laevis OX=8355 GN=abat.S PE=1 SV=1	Q6PAD1	abat.S	(S)-3-amino-2-methylpropionate transaminase		>tr|Q6PAD1|Q6PAD1_XENLA (S)-3-amino-2-methylpropionate transaminase OS=Xenopus laevis OX=8355 GN=abat.S PE=1 SV=1	Q6PAD1	abat.S	(S)-3-amino-2-methylpropionate transaminase		>tr|Q7ZTL1|Q7ZTL1_XENLA Acaa2-prov protein OS=Xenopus laevis OX=8355 GN=acaa2.L PE=1 SV=1	Q7ZTL1	acaa2.L	Acaa2-prov protein
>tr|Q7ZTL1|Q7ZTL1_XENLA Acaa2-prov protein OS=Xenopus laevis OX=8355 GN=acaa2.L PE=1 SV=1	Q7ZTL1	acaa2.L	Acaa2-prov protein		>tr|Q6DDM7|Q6DDM7_XENLA Long-chain specific acyl-CoA dehydrogenase, mitochondrial OS=Xenopus laevis OX=8355 GN=acadl.L PE=1 SV=1	Q6DDM7	acadl.L	Long-chain specific acyl-CoA dehydrogenase, mitochondrial		>tr|Q6DDM7|Q6DDM7_XENLA Long-chain specific acyl-CoA dehydrogenase, mitochondrial OS=Xenopus laevis OX=8355 GN=acadl.L PE=1 SV=1	Q6DDM7	acadl.L	Long-chain specific acyl-CoA dehydrogenase, mitochondrial
>tr|Q6DDM7|Q6DDM7_XENLA Long-chain specific acyl-CoA dehydrogenase, mitochondrial OS=Xenopus laevis OX=8355 GN=acadl.L PE=1 SV=1	Q6DDM7	acadl.L	Long-chain specific acyl-CoA dehydrogenase, mitochondrial		>tr|Q6DEB8|Q6DEB8_XENLA Medium-chain specific acyl-CoA dehydrogenase, mitochondrial OS=Xenopus laevis OX=8355 GN=acadm.L PE=2 SV=1	Q6DEB8	acadm.L	Medium-chain specific acyl-CoA dehydrogenase, mitochondrial		>tr|Q6DEB8|Q6DEB8_XENLA Medium-chain specific acyl-CoA dehydrogenase, mitochondrial OS=Xenopus laevis OX=8355 GN=acadm.L PE=2 SV=1	Q6DEB8	acadm.L	Medium-chain specific acyl-CoA dehydrogenase, mitochondrial
>tr|Q6DEB8|Q6DEB8_XENLA Medium-chain specific acyl-CoA dehydrogenase, mitochondrial OS=Xenopus laevis OX=8355 GN=acadm.L PE=2 SV=1	Q6DEB8	acadm.L	Medium-chain specific acyl-CoA dehydrogenase, mitochondrial		>tr|Q7T0Y5|Q7T0Y5_XENLA Acads protein OS=Xenopus laevis OX=8355 GN=acads.L PE=1 SV=1	Q7T0Y5	acads.L	Acads protein		>tr|Q7T0Y5|Q7T0Y5_XENLA Acads protein OS=Xenopus laevis OX=8355 GN=acads.L PE=1 SV=1	Q7T0Y5	acads.L	Acads protein
>tr|Q7T0Y5|Q7T0Y5_XENLA Acads protein OS=Xenopus laevis OX=8355 GN=acads.L PE=1 SV=1	Q7T0Y5	acads.L	Acads protein		>tr|A0A1L8H4A9|A0A1L8H4A9_XENLA Uncharacterized protein OS=Xenopus laevis OX=8355 GN=acadvl.L PE=1 SV=1	A0A1L8H4A9	acadvl.L	Uncharacterized protein		>tr|A0A1L8H4A9|A0A1L8H4A9_XENLA Uncharacterized protein OS=Xenopus laevis OX=8355 GN=acadvl.L PE=1 SV=1	A0A1L8H4A9	acadvl.L	Uncharacterized protein
>tr|A0A1L8FJ05|A0A1L8FJ05_XENLA Uncharacterized protein OS=Xenopus laevis OX=8355 GN=acadsb.L PE=1 SV=1	A0A1L8FJ05	acadsb.L	Uncharacterized protein		>tr|A0A1L8EKL2|A0A1L8EKL2_XENLA ATP-citrate synthase OS=Xenopus laevis OX=8355 GN=acly.S PE=1 SV=1	A0A1L8EKL2	acly.S	ATP-citrate synthase		>tr|A0A1L8ERV0|A0A1L8ERV0_XENLA ATP-citrate synthase OS=Xenopus laevis OX=8355 GN=acly.L PE=1 SV=1	A0A1L8ERV0	acly.L	ATP-citrate synthase
>tr|A0A1L8H4A9|A0A1L8H4A9_XENLA Uncharacterized protein OS=Xenopus laevis OX=8355 GN=acadvl.L PE=1 SV=1	A0A1L8H4A9	acadvl.L	Uncharacterized protein		>tr|Q6DKB9|Q6DKB9_XENLA Aconitate hydratase, mitochondrial OS=Xenopus laevis OX=8355 GN=aco2.S PE=2 SV=1	Q6DKB9	aco2.S	Aconitate hydratase, mitochondrial		>tr|Q6DKB9|Q6DKB9_XENLA Aconitate hydratase, mitochondrial OS=Xenopus laevis OX=8355 GN=aco2.S PE=2 SV=1	Q6DKB9	aco2.S	Aconitate hydratase, mitochondrial
>tr|A0A1L8ERV0|A0A1L8ERV0_XENLA ATP-citrate synthase OS=Xenopus laevis OX=8355 GN=acly.L PE=1 SV=1	A0A1L8ERV0	acly.L	ATP-citrate synthase		>tr|A9ULW5|A9ULW5_XENLA LOC100137631 protein OS=Xenopus laevis OX=8355 GN=acot13.S PE=1 SV=1	A9ULW5	acot13.S	LOC100137631 protein		>tr|A9ULW5|A9ULW5_XENLA LOC100137631 protein OS=Xenopus laevis OX=8355 GN=acot13.S PE=1 SV=1	A9ULW5	acot13.S	LOC100137631 protein
>tr|Q6DKB9|Q6DKB9_XENLA Aconitate hydratase, mitochondrial OS=Xenopus laevis OX=8355 GN=aco2.S PE=2 SV=1	Q6DKB9	aco2.S	Aconitate hydratase, mitochondrial		>tr|A0A1L8EXC8|A0A1L8EXC8_XENLA Uncharacterized protein OS=Xenopus laevis OX=8355 GN=actb.L PE=3 SV=1	A0A1L8EXC8	actb.L	Uncharacterized protein		>tr|A0A1L8EZH4|A0A1L8EZH4_XENLA Uncharacterized protein OS=Xenopus laevis OX=8355 GN=actc1.S PE=3 SV=1	A0A1L8EZH4	actc1.S	Uncharacterized protein
>tr|A0A1L8EXC8|A0A1L8EXC8_XENLA Uncharacterized protein OS=Xenopus laevis OX=8355 GN=actb.L PE=3 SV=1	A0A1L8EXC8	actb.L	Uncharacterized protein		>tr|A0A1L8EZH4|A0A1L8EZH4_XENLA Uncharacterized protein OS=Xenopus laevis OX=8355 GN=actc1.S PE=3 SV=1	A0A1L8EZH4	actc1.S	Uncharacterized protein		>tr|A0A1L8EM44|A0A1L8EM44_XENLA Uncharacterized protein OS=Xenopus laevis OX=8355 GN=actg1.S PE=3 SV=1	A0A1L8EM44	actg1.S	Uncharacterized protein
>tr|A0A1L8EZH4|A0A1L8EZH4_XENLA Uncharacterized protein OS=Xenopus laevis OX=8355 GN=actc1.S PE=3 SV=1	A0A1L8EZH4	actc1.S	Uncharacterized protein		>tr|A0A1L8ELK5|A0A1L8ELK5_XENLA Uncharacterized protein OS=Xenopus laevis OX=8355 GN=adrm1.S PE=1 SV=1	A0A1L8ELK5	adrm1.S	Uncharacterized protein		>tr|A0A1L8G0M2|A0A1L8G0M2_XENLA Uncharacterized protein OS=Xenopus laevis OX=8355 GN=actr2.S PE=3 SV=1	A0A1L8G0M2	actr2.S	Uncharacterized protein
>tr|A0A1L8EM44|A0A1L8EM44_XENLA Uncharacterized protein OS=Xenopus laevis OX=8355 GN=actg1.S PE=3 SV=1	A0A1L8EM44	actg1.S	Uncharacterized protein		>tr|A0A1L8GNT8|A0A1L8GNT8_XENLA Adenylosuccinate lyase OS=Xenopus laevis OX=8355 GN=adsl.L PE=1 SV=1	A0A1L8GNT8	adsl.L	Adenylosuccinate lyase		>sp|A0A1L8EV45|ARP3B_XENLA Actin-related protein 3-B OS=Xenopus laevis OX=8355 GN=actr3-b PE=3 SV=1	A0A1L8EV45	actr3-b	Actin-related protein 3-B
>sp|A0A1L8EV45|ARP3B_XENLA Actin-related protein 3-B OS=Xenopus laevis OX=8355 GN=actr3-b PE=3 SV=1	A0A1L8EV45	actr3-b	Actin-related protein 3-B		>tr|A0A1L8GGF7|A0A1L8GGF7_XENLA 4-alpha-glucanotransferase OS=Xenopus laevis OX=8355 GN=agl.S PE=4 SV=1	A0A1L8GGF7	agl.S	4-alpha-glucanotransferase		>tr|A0A1L8ELK5|A0A1L8ELK5_XENLA Uncharacterized protein OS=Xenopus laevis OX=8355 GN=adrm1.S PE=1 SV=1	A0A1L8ELK5	adrm1.S	Uncharacterized protein
>tr|Q4V813|Q4V813_XENLA S-(hydroxymethyl)glutathione dehydrogenase OS=Xenopus laevis OX=8355 GN=adh5.L PE=1 SV=1	Q4V813	adh5.L	S-(hydroxymethyl)glutathione dehydrogenase		>tr|A0A1L8EMK3|A0A1L8EMK3_XENLA Adenosylhomocysteinase OS=Xenopus laevis OX=8355 GN=ahcy.S PE=1 SV=1	A0A1L8EMK3	ahcy.S	Adenosylhomocysteinase		>tr|A0A1L8GNT8|A0A1L8GNT8_XENLA Adenylosuccinate lyase OS=Xenopus laevis OX=8355 GN=adsl.L PE=1 SV=1	A0A1L8GNT8	adsl.L	Adenylosuccinate lyase
>tr|A0A1L8ELK5|A0A1L8ELK5_XENLA Uncharacterized protein OS=Xenopus laevis OX=8355 GN=adrm1.S PE=1 SV=1	A0A1L8ELK5	adrm1.S	Uncharacterized protein		>tr|A0A1L8F6P6|A0A1L8F6P6_XENLA Uncharacterized protein OS=Xenopus laevis OX=8355 GN=aifm1.L PE=1 SV=1	A0A1L8F6P6	aifm1.L	Uncharacterized protein		>tr|A0A1L8GEZ3|A0A1L8GEZ3_XENLA AAA domain-containing protein OS=Xenopus laevis OX=8355 GN=afg3l1p.S PE=3 SV=1	A0A1L8GEZ3	afg3l1p.S	AAA domain-containing protein
>tr|A0A1L8GNT8|A0A1L8GNT8_XENLA Adenylosuccinate lyase OS=Xenopus laevis OX=8355 GN=adsl.L PE=1 SV=1	A0A1L8GNT8	adsl.L	Adenylosuccinate lyase		>tr|A0A310UGZ0|A0A310UGZ0_XENLA Adenylate kinase 2, mitochondrial OS=Xenopus laevis OX=8355 GN=AK2 PE=1 SV=1	A0A310UGZ0	AK2	Adenylate kinase 2, mitochondrial		>tr|A0A1L8EU56|A0A1L8EU56_XENLA Adenosylhomocysteinase OS=Xenopus laevis OX=8355 GN=ahcy.L PE=3 SV=1	A0A1L8EU56	ahcy.L	Adenosylhomocysteinase
>tr|A0A1L8EMK3|A0A1L8EMK3_XENLA Adenosylhomocysteinase OS=Xenopus laevis OX=8355 GN=ahcy.S PE=1 SV=1	A0A1L8EMK3	ahcy.S	Adenosylhomocysteinase		>tr|Q6GMF0|Q6GMF0_XENLA Delta-1-pyrroline-5-carboxylate synthase OS=Xenopus laevis OX=8355 GN=aldh18a1.L PE=1 SV=1	Q6GMF0	aldh18a1.L	Delta-1-pyrroline-5-carboxylate synthase		>tr|A0A1L8EMK3|A0A1L8EMK3_XENLA Adenosylhomocysteinase OS=Xenopus laevis OX=8355 GN=ahcy.S PE=1 SV=1	A0A1L8EMK3	ahcy.S	Adenosylhomocysteinase
>tr|A0A1L8F6P6|A0A1L8F6P6_XENLA Uncharacterized protein OS=Xenopus laevis OX=8355 GN=aifm1.L PE=1 SV=1	A0A1L8F6P6	aifm1.L	Uncharacterized protein		>tr|Q6DCT5|Q6DCT5_XENLA MGC80785 protein OS=Xenopus laevis OX=8355 GN=aldh2.L PE=1 SV=1	Q6DCT5	aldh2.L	MGC80785 protein		>tr|A0A310UGZ0|A0A310UGZ0_XENLA Adenylate kinase 2, mitochondrial OS=Xenopus laevis OX=8355 GN=AK2 PE=1 SV=1	A0A310UGZ0	AK2	Adenylate kinase 2, mitochondrial
>tr|A0A1L8HM44|A0A1L8HM44_XENLA tRNA-binding domain-containing protein OS=Xenopus laevis OX=8355 GN=aimp1.S PE=4 SV=1	A0A1L8HM44	aimp1.S	tRNA-binding domain-containing protein		>tr|A0A1L8F0L7|A0A1L8F0L7_XENLA Aldedh domain-containing protein OS=Xenopus laevis OX=8355 GN=aldh6a1.S PE=1 SV=1	A0A1L8F0L7	aldh6a1.S	Aldedh domain-containing protein		>tr|Q6GMF0|Q6GMF0_XENLA Delta-1-pyrroline-5-carboxylate synthase OS=Xenopus laevis OX=8355 GN=aldh18a1.L PE=1 SV=1	Q6GMF0	aldh18a1.L	Delta-1-pyrroline-5-carboxylate synthase
>tr|Q6DCT5|Q6DCT5_XENLA MGC80785 protein OS=Xenopus laevis OX=8355 GN=aldh2.L PE=1 SV=1	Q6DCT5	aldh2.L	MGC80785 protein		>tr|A0A1L8HR02|A0A1L8HR02_XENLA Aldehyde dehydrogenase (NAD(+)) OS=Xenopus laevis OX=8355 GN=aldh7a1.S PE=1 SV=1	A0A1L8HR02	aldh7a1.S	Aldehyde dehydrogenase (NAD(+))		>tr|Q6DCT5|Q6DCT5_XENLA MGC80785 protein OS=Xenopus laevis OX=8355 GN=aldh2.L PE=1 SV=1	Q6DCT5	aldh2.L	MGC80785 protein
>tr|A0A1L8F0L7|A0A1L8F0L7_XENLA Aldedh domain-containing protein OS=Xenopus laevis OX=8355 GN=aldh6a1.S PE=1 SV=1	A0A1L8F0L7	aldh6a1.S	Aldedh domain-containing protein		>tr|Q7ZXX4|Q7ZXX4_XENLA MGC52697 protein OS=Xenopus laevis OX=8355 GN=aldh9a1.S PE=1 SV=1	Q7ZXX4	aldh9a1.S	MGC52697 protein		>tr|A0A1L8HR02|A0A1L8HR02_XENLA Aldehyde dehydrogenase (NAD(+)) OS=Xenopus laevis OX=8355 GN=aldh7a1.S PE=1 SV=1	A0A1L8HR02	aldh7a1.S	Aldehyde dehydrogenase (NAD(+))
>tr|A0A1L8HR02|A0A1L8HR02_XENLA Aldehyde dehydrogenase (NAD(+)) OS=Xenopus laevis OX=8355 GN=aldh7a1.S PE=1 SV=1	A0A1L8HR02	aldh7a1.S	Aldehyde dehydrogenase (NAD(+))		>tr|Q9PSX0|Q9PSX0_XENLA Fructose-bisphosphate aldolase OS=Xenopus laevis OX=8355 GN=aldoc.L PE=1 SV=1	Q9PSX0	aldoc.L	Fructose-bisphosphate aldolase		>tr|Q7ZXX4|Q7ZXX4_XENLA MGC52697 protein OS=Xenopus laevis OX=8355 GN=aldh9a1.S PE=1 SV=1	Q7ZXX4	aldh9a1.S	MGC52697 protein
>tr|Q7ZXX4|Q7ZXX4_XENLA MGC52697 protein OS=Xenopus laevis OX=8355 GN=aldh9a1.S PE=1 SV=1	Q7ZXX4	aldh9a1.S	MGC52697 protein		>tr|Q0IH11|Q0IH11_XENLA Aminomethyltransferase OS=Xenopus laevis OX=8355 GN=amt.L PE=1 SV=1	Q0IH11	amt.L	Aminomethyltransferase		>tr|Q9PSX0|Q9PSX0_XENLA Fructose-bisphosphate aldolase OS=Xenopus laevis OX=8355 GN=aldoc.L PE=1 SV=1	Q9PSX0	aldoc.L	Fructose-bisphosphate aldolase
>tr|Q9PSX0|Q9PSX0_XENLA Fructose-bisphosphate aldolase OS=Xenopus laevis OX=8355 GN=aldoc.L PE=1 SV=1	Q9PSX0	aldoc.L	Fructose-bisphosphate aldolase		>tr|Q6DJM4|Q6DJM4_XENLA Annexin OS=Xenopus laevis OX=8355 GN=anxa1.1.L PE=2 SV=1	Q6DJM4	anxa1.1.L	Annexin		>tr|Q6DJM4|Q6DJM4_XENLA Annexin OS=Xenopus laevis OX=8355 GN=anxa1.1.L PE=2 SV=1	Q6DJM4	anxa1.1.L	Annexin
>tr|Q6DJM4|Q6DJM4_XENLA Annexin OS=Xenopus laevis OX=8355 GN=anxa1.1.L PE=2 SV=1	Q6DJM4	anxa1.1.L	Annexin		>tr|Q7SZ11|Q7SZ11_XENLA Annexin OS=Xenopus laevis OX=8355 GN=anxa1.1.S PE=2 SV=1	Q7SZ11	anxa1.1.S	Annexin		>tr|Q7SZ11|Q7SZ11_XENLA Annexin OS=Xenopus laevis OX=8355 GN=anxa1.1.S PE=2 SV=1	Q7SZ11	anxa1.1.S	Annexin
>tr|Q7SZ11|Q7SZ11_XENLA Annexin OS=Xenopus laevis OX=8355 GN=anxa1.1.S PE=2 SV=1	Q7SZ11	anxa1.1.S	Annexin		>tr|A0A1L8HP68|A0A1L8HP68_XENLA Annexin OS=Xenopus laevis OX=8355 GN=anxa1.2.S PE=3 SV=1	A0A1L8HP68	anxa1.2.S	Annexin		>tr|A0A1L8HP68|A0A1L8HP68_XENLA Annexin OS=Xenopus laevis OX=8355 GN=anxa1.2.S PE=3 SV=1	A0A1L8HP68	anxa1.2.S	Annexin
>tr|Q90X16|Q90X16_XENLA Annexin OS=Xenopus laevis OX=8355 GN=anxa4.L PE=1 SV=1	Q90X16	anxa4.L	Annexin		>tr|Q90X16|Q90X16_XENLA Annexin OS=Xenopus laevis OX=8355 GN=anxa4.L PE=1 SV=1	Q90X16	anxa4.L	Annexin		>tr|Q90X16|Q90X16_XENLA Annexin OS=Xenopus laevis OX=8355 GN=anxa4.L PE=1 SV=1	Q90X16	anxa4.L	Annexin
>tr|Q6GR36|Q6GR36_XENLA Annexin OS=Xenopus laevis OX=8355 GN=anxa5.S PE=1 SV=1	Q6GR36	anxa5.S	Annexin		>tr|Q6GR36|Q6GR36_XENLA Annexin OS=Xenopus laevis OX=8355 GN=anxa5.S PE=1 SV=1	Q6GR36	anxa5.S	Annexin		>tr|Q6GR36|Q6GR36_XENLA Annexin OS=Xenopus laevis OX=8355 GN=anxa5.S PE=1 SV=1	Q6GR36	anxa5.S	Annexin
>tr|Q6DCF9|Q6DCF9_XENLA Annexin OS=Xenopus laevis OX=8355 GN=anxa7.L PE=2 SV=1	Q6DCF9	anxa7.L	Annexin		>tr|Q6DCF9|Q6DCF9_XENLA Annexin OS=Xenopus laevis OX=8355 GN=anxa7.L PE=2 SV=1	Q6DCF9	anxa7.L	Annexin		>tr|Q6DCF9|Q6DCF9_XENLA Annexin OS=Xenopus laevis OX=8355 GN=anxa7.L PE=2 SV=1	Q6DCF9	anxa7.L	Annexin
>tr|A0A1L8FGY6|A0A1L8FGY6_XENLA Uncharacterized protein OS=Xenopus laevis OX=8355 GN=apoe.S PE=3 SV=1	A0A1L8FGY6	apoe.S	Uncharacterized protein		>tr|A0A1L8HNG4|A0A1L8HNG4_XENLA AP-3 complex subunit delta OS=Xenopus laevis OX=8355 GN=ap3d1.S PE=1 SV=1	A0A1L8HNG4	ap3d1.S	AP-3 complex subunit delta		>tr|A0A1L8FLJ1|A0A1L8FLJ1_XENLA Coatomer subunit delta OS=Xenopus laevis OX=8355 GN=arcn1.L PE=1 SV=1	A0A1L8FLJ1	arcn1.L	Coatomer subunit delta
>tr|Q6NUG2|Q6NUG2_XENLA MICOS complex subunit OS=Xenopus laevis OX=8355 GN=apoo.L PE=1 SV=1	Q6NUG2	apoo.L	MIC		>tr|A0A1L8FLJ1|A0A1L8FLJ1_XENLA Coatomer subunit delta OS=Xenopus laevis OX=8355 GN=arcn1.L PE=1 SV=1	A0A1L8FLJ1	arcn1.L	Coatomer subunit delta		>tr|Q7SZS5|Q7SZS5_XENLA MGC69119 protein OS=Xenopus laevis OX=8355 GN=arhgdig.L PE=1 SV=1	Q7SZS5	arhgdig.L	MGC69119 protein
>tr|A0A1L8FLJ1|A0A1L8FLJ1_XENLA Coatomer subunit delta OS=Xenopus laevis OX=8355 GN=arcn1.L PE=1 SV=1	A0A1L8FLJ1	arcn1.L	Coatomer subunit delta		>tr|A0A1L8HG59|A0A1L8HG59_XENLA Uncharacterized protein OS=Xenopus laevis OX=8355 GN=asl.L PE=1 SV=1	A0A1L8HG59	asl.L	Uncharacterized protein		>tr|A0A1L8GSG4|A0A1L8GSG4_XENLA Arrestin_C domain-containing protein OS=Xenopus laevis OX=8355 GN=arrdc4.S PE=3 SV=1	A0A1L8GSG4	arrdc4.S	Arrestin_C domain-containing protein
>tr|Q7SZS5|Q7SZS5_XENLA MGC69119 protein OS=Xenopus laevis OX=8355 GN=arhgdig.L PE=1 SV=1	Q7SZS5	arhgdig.L	MGC69119 protein		>tr|Q3KQ54|Q3KQ54_XENLA 5-aminoimidazole-4-carboxamide ribonucleotide formyltransferase OS=Xenopus laevis OX=8355 GN=atic.L PE=1 SV=1	Q3KQ54	atic.L	5-aminoimidazole-4-carboxamide ribonucleotide formyltransferase		>tr|Q3KQ54|Q3KQ54_XENLA 5-aminoimidazole-4-carboxamide ribonucleotide formyltransferase OS=Xenopus laevis OX=8355 GN=atic.L PE=1 SV=1	Q3KQ54	atic.L	5-aminoimidazole-4-carboxamide ribonucleotide formyltransferase
>tr|A0A1L8HG59|A0A1L8HG59_XENLA Uncharacterized protein OS=Xenopus laevis OX=8355 GN=asl.L PE=1 SV=1	A0A1L8HG59	asl.L	MGC81570 protein		>tr|Q68EY5|Q68EY5_XENLA ATP synthase subunit alpha OS=Xenopus laevis OX=8355 GN=atp5f1a.L PE=2 SV=1	Q68EY5	atp5f1a.L	ATP synthase subunit alpha		>tr|A2RV57|A2RV57_XENLA Calcium-transporting ATPase OS=Xenopus laevis OX=8355 GN=atp2a2.S PE=2 SV=1	A2RV57	atp2a2.S	Calcium-transporting ATPase
>tr|Q3KQ54|Q3KQ54_XENLA 5-aminoimidazole-4-carboxamide ribonucleotide formyltransferase OS=Xenopus laevis OX=8355 GN=atic.L PE=1 SV=1	Q3KQ54	atic.L	5-aminoimidazole-4-carboxamide ribonucleotide formyltransferase		>tr|A0A1L8HHY6|A0A1L8HHY6_XENLA ATP synthase subunit beta OS=Xenopus laevis OX=8355 GN=atp5f1b.L PE=3 SV=1	A0A1L8HHY6	atp5f1b.L	ATP synthase subunit beta		>tr|Q68EY5|Q68EY5_XENLA ATP synthase subunit alpha OS=Xenopus laevis OX=8355 GN=atp5f1a.L PE=2 SV=1	Q68EY5	atp5f1a.L	ATP synthase subunit alpha
>tr|A0A1L8GWJ0|A0A1L8GWJ0_XENLA HMA domain-containing protein OS=Xenopus laevis OX=8355 GN=atox1.L PE=4 SV=1	A0A1L8GWJ0	atox1.L	HMA domain-containing protein		>tr|Q7ZWR6|Q7ZWR6_XENLA ATP synthase subunit beta OS=Xenopus laevis OX=8355 GN=atp5f1b.S PE=1 SV=1	Q7ZWR6	atp5f1b.S	ATP synthase subunit beta		>tr|A0A1L8HHY6|A0A1L8HHY6_XENLA ATP synthase subunit beta OS=Xenopus laevis OX=8355 GN=atp5f1b.L PE=3 SV=1	A0A1L8HHY6	atp5f1b.L	ATP synthase subunit beta
>tr|A2RV57|A2RV57_XENLA Calcium-transporting ATPase OS=Xenopus laevis OX=8355 GN=atp2a2.S PE=2 SV=1	A2RV57	atp2a2.S	Calcium-transporting ATPase		>tr|Q6INB6|Q6INB6_XENLA ATP synthase subunit gamma OS=Xenopus laevis OX=8355 GN=atp5f1c.L PE=2 SV=1	Q6INB6	atp5f1c.L	ATP synthase subunit gamma		>tr|Q7ZWR6|Q7ZWR6_XENLA ATP synthase subunit beta OS=Xenopus laevis OX=8355 GN=atp5f1b.S PE=1 SV=1	Q7ZWR6	atp5f1b.S	ATP synthase subunit beta
>tr|Q68EY5|Q68EY5_XENLA ATP synthase subunit alpha OS=Xenopus laevis OX=8355 GN=atp5f1a.L PE=2 SV=1	Q68EY5	atp5f1a.L	ATP synthase subunit alpha		>tr|A0A1L8GTR1|A0A1L8GTR1_XENLA ATP synthase subunit gamma OS=Xenopus laevis OX=8355 GN=atp5f1c.S PE=1 SV=1	A0A1L8GTR1	atp5f1c.S	ATP synthase subunit gamma		>tr|Q6INB6|Q6INB6_XENLA ATP synthase subunit gamma OS=Xenopus laevis OX=8355 GN=atp5f1c.L PE=2 SV=1	Q6INB6	atp5f1c.L	ATP synthase subunit gamma
>tr|A0A1L8HHY6|A0A1L8HHY6_XENLA ATP synthase subunit beta OS=Xenopus laevis OX=8355 GN=atp5f1b.L PE=3 SV=1	A0A1L8HHY6	atp5f1b.L	ATP synthase subunit beta		>tr|A0A1L8HN67|A0A1L8HN67_XENLA ATP synthase F1 subunit delta OS=Xenopus laevis OX=8355 GN=atp5f1d.S PE=3 SV=1	A0A1L8HN67	atp5f1d.S	ATP synthase F1 subunit delta		>tr|A0A1L8GTR1|A0A1L8GTR1_XENLA ATP synthase subunit gamma OS=Xenopus laevis OX=8355 GN=atp5f1c.S PE=1 SV=1	A0A1L8GTR1	atp5f1c.S	ATP synthase subunit gamma
>tr|Q7ZWR6|Q7ZWR6_XENLA ATP synthase subunit beta OS=Xenopus laevis OX=8355 GN=atp5f1b.S PE=1 SV=1	Q7ZWR6	atp5f1b.S	ATP synthase subunit beta		>tr|Q6DJL4|Q6DJL4_XENLA MGC82059 protein OS=Xenopus laevis OX=8355 GN=atp5if1.L PE=1 SV=1	Q6DJL4	atp5if1.L	MGC82059 protein		>tr|A0A1L8HN67|A0A1L8HN67_XENLA ATP synthase F1 subunit delta OS=Xenopus laevis OX=8355 GN=atp5f1d.S PE=3 SV=1	A0A1L8HN67	atp5f1d.S	ATP synthase F1 subunit delta
>tr|Q6INB6|Q6INB6_XENLA ATP synthase subunit gamma OS=Xenopus laevis OX=8355 GN=atp5f1c.L PE=2 SV=1	Q6INB6	atp5f1c.L	ATP synthase subunit gamma		>tr|Q640C8|Q640C8_XENLA ATP synthase subunit b OS=Xenopus laevis OX=8355 GN=atp5pb.L PE=2 SV=1	Q640C8	atp5pb.L	ATP synthase subunit b		>tr|Q6DJL4|Q6DJL4_XENLA MGC82059 protein OS=Xenopus laevis OX=8355 GN=atp5if1.L PE=1 SV=1	Q6DJL4	atp5if1.L	MGC82059 protein
>tr|A0A1L8GTR1|A0A1L8GTR1_XENLA ATP synthase subunit gamma OS=Xenopus laevis OX=8355 GN=atp5f1c.S PE=1 SV=1	A0A1L8GTR1	atp5f1c.S	ATP synthase subunit gamma		>tr|Q9IAJ7|Q9IAJ7_XENLA ATP synthase subunit b OS=Xenopus laevis OX=8355 GN=atp5pb.S PE=1 SV=1	Q9IAJ7	atp5pb.S	ATP synthase subunit b		>tr|Q640C8|Q640C8_XENLA ATP synthase subunit b OS=Xenopus laevis OX=8355 GN=atp5pb.L PE=2 SV=1	Q640C8	atp5pb.L	ATP synthase subunit b
>tr|A0A1L8HN67|A0A1L8HN67_XENLA ATP synthase F1 subunit delta OS=Xenopus laevis OX=8355 GN=atp5f1d.S PE=3 SV=1	A0A1L8HN67	atp5f1d.S	ATP synthase F1 subunit delta		>tr|Q6IRP7|Q6IRP7_XENLA ATP synthase subunit d, mitochondrial OS=Xenopus laevis OX=8355 GN=atp5pd.L PE=1 SV=1	Q6IRP7	atp5pd.L	ATP synthase subunit d, mitochondrial		>tr|Q9IAJ7|Q9IAJ7_XENLA ATP synthase subunit b OS=Xenopus laevis OX=8355 GN=atp5pb.S PE=1 SV=1	Q9IAJ7	atp5pb.S	ATP synthase subunit b
>tr|Q6DJL4|Q6DJL4_XENLA MGC82059 protein OS=Xenopus laevis OX=8355 GN=atp5if1.L PE=1 SV=1	Q6DJL4	atp5if1.L	MGC82059 protein		>tr|Q6NTS1|Q6NTS1_XENLA ATP synthase subunit d, mitochondrial OS=Xenopus laevis OX=8355 GN=atp5pd.S PE=2 SV=1	Q6NTS1	atp5pd.S	ATP synthase subunit d, mitochondrial		>tr|Q6IRP7|Q6IRP7_XENLA ATP synthase subunit d, mitochondrial OS=Xenopus laevis OX=8355 GN=atp5pd.L PE=1 SV=1	Q6IRP7	atp5pd.L	ATP synthase subunit d, mitochondrial
>tr|Q640C8|Q640C8_XENLA ATP synthase subunit b OS=Xenopus laevis OX=8355 GN=atp5pb.L PE=2 SV=1	Q640C8	atp5pb.L	ATP synthase subunit b		>tr|Q6PG55|Q6PG55_XENLA ATP synthase-coupling factor 6, mitochondrial OS=Xenopus laevis OX=8355 GN=atp5pf.L PE=1 SV=1	Q6PG55	atp5pf.L	ATP synthase-coupling factor 6, mitochondrial		>tr|Q6NTS1|Q6NTS1_XENLA ATP synthase subunit d, mitochondrial OS=Xenopus laevis OX=8355 GN=atp5pd.S PE=2 SV=1	Q6NTS1	atp5pd.S	ATP synthase subunit d, mitochondrial
>tr|Q9IAJ7|Q9IAJ7_XENLA ATP synthase subunit b OS=Xenopus laevis OX=8355 GN=atp5pb.S PE=1 SV=1	Q9IAJ7	atp5pb.S	ATP synthase subunit b		>tr|A0A1L8H584|A0A1L8H584_XENLA ATP synthase-coupling factor 6, mitochondrial OS=Xenopus laevis OX=8355 GN=atp5pf.S PE=3 SV=1	A0A1L8H584	atp5pf.S	ATP synthase-coupling factor 6, mitochondrial		>tr|Q6PG55|Q6PG55_XENLA ATP synthase-coupling factor 6, mitochondrial OS=Xenopus laevis OX=8355 GN=atp5pf.L PE=1 SV=1	Q6PG55	atp5pf.L	ATP synthase-coupling factor 6, mitochondrial
>tr|Q6IRP7|Q6IRP7_XENLA ATP synthase subunit d, mitochondrial OS=Xenopus laevis OX=8355 GN=atp5pd.L PE=1 SV=1	Q6IRP7	atp5pd.L	ATP synthase subunit d, mitochondrial		>tr|Q3KQC0|Q3KQC0_XENLA ATP synthase subunit O, mitochondrial OS=Xenopus laevis OX=8355 GN=atp5po.L PE=2 SV=1	Q3KQC0	atp5po.L	ATP synthase subunit O, mitochondrial		>tr|A0A1L8H584|A0A1L8H584_XENLA ATP synthase-coupling factor 6, mitochondrial OS=Xenopus laevis OX=8355 GN=atp5pf.S PE=3 SV=1	A0A1L8H584	atp5pf.S	ATP synthase-coupling factor 6, mitochondrial
>tr|Q6NTS1|Q6NTS1_XENLA ATP synthase subunit d, mitochondrial OS=Xenopus laevis OX=8355 GN=atp5pd.S PE=2 SV=1	Q6NTS1	atp5pd.S	ATP synthase subunit d, mitochondrial		>tr|A0A1L8H5G8|A0A1L8H5G8_XENLA ATP synthase subunit O, mitochondrial OS=Xenopus laevis OX=8355 GN=atp5po.S PE=1 SV=1	A0A1L8H5G8	atp5po.S	ATP synthase subunit O, mitochondrial		>tr|Q3KQC0|Q3KQC0_XENLA ATP synthase subunit O, mitochondrial OS=Xenopus laevis OX=8355 GN=atp5po.L PE=2 SV=1	Q3KQC0	atp5po.L	ATP synthase subunit O, mitochondrial
>tr|Q6PG55|Q6PG55_XENLA ATP synthase-coupling factor 6, mitochondrial OS=Xenopus laevis OX=8355 GN=atp5pf.L PE=1 SV=1	Q6PG55	atp5pf.L	ATP synthase-coupling factor 6, mitochondrial		>tr|A0A1L8H5Q1|A0A1L8H5Q1_XENLA H(+)-transporting two-sector ATPase OS=Xenopus laevis OX=8355 GN=atp6v1a.S PE=3 SV=1	A0A1L8H5Q1	atp6v1a.S	H(+)-transporting two-sector ATPase		>tr|A0A1L8H5G8|A0A1L8H5G8_XENLA ATP synthase subunit O, mitochondrial OS=Xenopus laevis OX=8355 GN=atp5po.S PE=1 SV=1	A0A1L8H5G8	atp5po.S	ATP synthase subunit O, mitochondrial
>tr|A0A1L8H584|A0A1L8H584_XENLA ATP synthase-coupling factor 6, mitochondrial OS=Xenopus laevis OX=8355 GN=atp5pf.S PE=3 SV=1	A0A1L8H584	atp5pf.S	ATP synthase-coupling factor 6, mitochondrial		>tr|A0A1L8GQM2|A0A1L8GQM2_XENLA Uncharacterized protein OS=Xenopus laevis OX=8355 GN=atp6v1e1.S PE=1 SV=1	A0A1L8GQM2	atp6v1e1.S	Uncharacterized protein		>tr|A0A1L8H5Q1|A0A1L8H5Q1_XENLA H(+)-transporting two-sector ATPase OS=Xenopus laevis OX=8355 GN=atp6v1a.S PE=3 SV=1	A0A1L8H5Q1	atp6v1a.S	H(+)-transporting two-sector ATPase
>tr|Q3KQC0|Q3KQC0_XENLA ATP synthase subunit O, mitochondrial OS=Xenopus laevis OX=8355 GN=atp5po.L PE=2 SV=1	Q3KQC0	atp5po.L	ATP synthase subunit O, mitochondrial		>tr|A0A1L8FT39|A0A1L8FT39_XENLA V-type proton ATPase subunit H OS=Xenopus laevis OX=8355 GN=atp6v1h.S PE=3 SV=1	A0A1L8FT39	atp6v1h.S	V-type proton ATPase subunit H		>tr|A0A1L8FT39|A0A1L8FT39_XENLA V-type proton ATPase subunit H OS=Xenopus laevis OX=8355 GN=atp6v1h.S PE=3 SV=1	A0A1L8FT39	atp6v1h.S	V-type proton ATPase subunit H
>tr|A0A1L8H5G8|A0A1L8H5G8_XENLA ATP synthase subunit O, mitochondrial OS=Xenopus laevis OX=8355 GN=atp5po.S PE=1 SV=1	A0A1L8H5G8	atp5po.S	ATP synthase subunit O, mitochondrial		>tr|A0A1L8EUL7|A0A1L8EUL7_XENLA Uncharacterized protein OS=Xenopus laevis OX=8355 GN=avd.2.L PE=3 SV=1	A0A1L8EUL7	avd.2.L	Uncharacterized protein		>tr|A0A1L8EUL7|A0A1L8EUL7_XENLA Uncharacterized protein OS=Xenopus laevis OX=8355 GN=avd.2.L PE=3 SV=1	A0A1L8EUL7	avd.2.L	Uncharacterized protein
>tr|Q4KLX0|Q4KLX0_XENLA H(+)-transporting two-sector ATPase OS=Xenopus laevis OX=8355 GN=atp6v1a.L PE=2 SV=1	Q4KLX0	atp6v1a.L	H(+)-transporting two-sector ATPase		>tr|A0A1L8F8H4|A0A1L8F8H4_XENLA BCL2-associated athanogene 6 OS=Xenopus laevis OX=8355 GN=bag6.L PE=1 SV=1	A0A1L8F8H4	bag6.L	BCL2-associated athanogene 6		>tr|Q6DFT8|Q6DFT8_XENLA Endoplasmic reticulum transmembrane protein OS=Xenopus laevis OX=8355 GN=bcap31.L PE=1 SV=1	Q6DFT8	bcap31.L	Endoplasmic reticulum transmembrane protein
>tr|A0A1L8GQM2|A0A1L8GQM2_XENLA Uncharacterized protein OS=Xenopus laevis OX=8355 GN=atp6v1e1.S PE=1 SV=1	A0A1L8GQM2	atp6v1e1.S	Uncharacterized protein		>tr|Q6DFT8|Q6DFT8_XENLA Endoplasmic reticulum transmembrane protein OS=Xenopus laevis OX=8355 GN=bcap31.L PE=1 SV=1	Q6DFT8	bcap31.L	Endoplasmic reticulum transmembrane protein		>tr|A0A1L8GFX2|A0A1L8GFX2_XENLA Transcription factor BTF3 OS=Xenopus laevis OX=8355 GN=btf3l4.L PE=1 SV=1	A0A1L8GFX2	btf3l4.L	Transcription factor BTF3
>tr|A0A1L8FT39|A0A1L8FT39_XENLA V-type proton ATPase subunit H OS=Xenopus laevis OX=8355 GN=atp6v1h.S PE=3 SV=1	A0A1L8FT39	atp6v1h.S	V-type proton ATPase subunit H		>tr|A0A1L8F8Z5|A0A1L8F8Z5_XENLA 2-oxoisovalerate dehydrogenase subunit alpha OS=Xenopus laevis OX=8355 GN=bckdha.L PE=3 SV=1	A0A1L8F8Z5	bckdha.L	2-oxoisovalerate dehydrogenase subunit alpha		>tr|Q6JA20|Q6JA20_XENLA Complement component 1 Q subcomponent-binding protein, mitochondrial OS=Xenopus laevis OX=8355 GN=c1qbp.S PE=1 SV=1	Q6JA20	c1qbp.S	Complement component 1 Q subcomponent-binding protein, mitochondrial
>tr|A0A1L8EUL7|A0A1L8EUL7_XENLA Uncharacterized protein OS=Xenopus laevis OX=8355 GN=avd.2.L PE=3 SV=1	A0A1L8EUL7	avd.2.L	Uncharacterized protein		>tr|A0A1L8GFX2|A0A1L8GFX2_XENLA Transcription factor BTF3 OS=Xenopus laevis OX=8355 GN=btf3l4.L PE=1 SV=1	A0A1L8GFX2	btf3l4.L	Transcription factor BTF3		>tr|A0A1L8GD17|A0A1L8GD17_XENLA Aspartate carbamoyltransferase OS=Xenopus laevis OX=8355 GN=cad.L PE=1 SV=1	A0A1L8GD17	cad.L	Aspartate carbamoyltransferase
>tr|Q6DFT8|Q6DFT8_XENLA Endoplasmic reticulum transmembrane protein OS=Xenopus laevis OX=8355 GN=bcap31.L PE=1 SV=1	Q6DFT8	bcap31.L	Endoplasmic reticulum transmembrane protein		>tr|A0A1L8EPX6|A0A1L8EPX6_XENLA W2 domain-containing protein OS=Xenopus laevis OX=8355 GN=bzw1.S PE=3 SV=1	A0A1L8EPX6	bzw1.S	W2 domain-containing protein		>tr|A0A1L8G5X8|A0A1L8G5X8_XENLA Uncharacterized protein OS=Xenopus laevis OX=8355 GN=calm2.L PE=1 SV=1	A0A1L8G5X8	calm2.L	Uncharacterized protein
>tr|A0A1L8GFX2|A0A1L8GFX2_XENLA Transcription factor BTF3 OS=Xenopus laevis OX=8355 GN=btf3l4.L PE=1 SV=1	A0A1L8GFX2	btf3l4.L	Transcription factor BTF3		>tr|A0A1L8HGG4|A0A1L8HGG4_XENLA Complement component 1 Q subcomponent-binding protein, mitochondrial OS=Xenopus laevis OX=8355 GN=c1qbp.L PE=3 SV=1	A0A1L8HGG4	c1qbp.L	Complement component 1 Q subcomponent-binding protein, mitochondrial		>tr|Q6DE60|Q6DE60_XENLA Adenylyl cyclase-associated protein OS=Xenopus laevis OX=8355 GN=cap1.L PE=1 SV=1	Q6DE60	cap1.L	Adenylyl cyclase-associated protein
>tr|A0A1L8GD17|A0A1L8GD17_XENLA Aspartate carbamoyltransferase OS=Xenopus laevis OX=8355 GN=cad.L PE=1 SV=1	A0A1L8GD17	cad.L	Aspartate carbamoyltransferase		>tr|A0A1L8GD17|A0A1L8GD17_XENLA Aspartate carbamoyltransferase OS=Xenopus laevis OX=8355 GN=cad.L PE=1 SV=1	A0A1L8GD17	cad.L	Aspartate carbamoyltransferase		>tr|Q8UVR6|Q8UVR6_XENLA Adenylyl cyclase-associated protein OS=Xenopus laevis OX=8355 GN=cap1.S PE=1 SV=1	Q8UVR6	cap1.S	Adenylyl cyclase-associated protein
>tr|A0A1L8G5X8|A0A1L8G5X8_XENLA Uncharacterized protein OS=Xenopus laevis OX=8355 GN=calm2.L PE=1 SV=1	A0A1L8G5X8	calm2.L	Uncharacterized protein		>tr|A0A1L8G5X8|A0A1L8G5X8_XENLA Uncharacterized protein OS=Xenopus laevis OX=8355 GN=calm2.L PE=1 SV=1	A0A1L8G5X8	calm2.L	Uncharacterized protein		>tr|A0A1L8F971|A0A1L8F971_XENLA Calcium-activated neutral proteinase small subunit OS=Xenopus laevis OX=8355 GN=capns2.L PE=4 SV=1	A0A1L8F971	capns2.L	Calcium-activated neutral proteinase small subunit
>tr|Q6DE60|Q6DE60_XENLA Adenylyl cyclase-associated protein OS=Xenopus laevis OX=8355 GN=cap1.L PE=1 SV=1	Q6DE60	cap1.L	Adenylyl cyclase-associated protein		>tr|Q6DE60|Q6DE60_XENLA Adenylyl cyclase-associated protein OS=Xenopus laevis OX=8355 GN=cap1.L PE=1 SV=1	Q6DE60	cap1.L	Adenylyl cyclase-associated protein		>tr|A0A1L8HCF0|A0A1L8HCF0_XENLA Uncharacterized protein OS=Xenopus laevis OX=8355 GN=cbr1.1.L PE=3 SV=1	A0A1L8HCF0	cbr1.1.L	Uncharacterized protein
>tr|Q8UVR6|Q8UVR6_XENLA Adenylyl cyclase-associated protein OS=Xenopus laevis OX=8355 GN=cap1.S PE=1 SV=1	Q8UVR6	cap1.S	Adenylyl cyclase-associated protein		>tr|Q8UVR6|Q8UVR6_XENLA Adenylyl cyclase-associated protein OS=Xenopus laevis OX=8355 GN=cap1.S PE=1 SV=1	Q8UVR6	cap1.S	Adenylyl cyclase-associated protein		>tr|A0A1L8HCP8|A0A1L8HCP8_XENLA Uncharacterized protein OS=Xenopus laevis OX=8355 GN=cbr1.3.L PE=3 SV=1	A0A1L8HCP8	cbr1.3.L	Uncharacterized protein
>tr|A0A1L8F0M5|A0A1L8F0M5_XENLA Calcium-activated neutral proteinase small subunit OS=Xenopus laevis OX=8355 GN=capns2.S PE=4 SV=1	A0A1L8F0M5	capns2.S	Calcium-activated neutral proteinase small subunit		>tr|Q5U594|Q5U594_XENLA LOC398288 protein OS=Xenopus laevis OX=8355 GN=capn11.S PE=1 SV=1	Q5U594	capn11.S	LOC398288 protein		>tr|A0A1L8GYM0|A0A1L8GYM0_XENLA CCT-beta OS=Xenopus laevis OX=8355 GN=cct2.L PE=1 SV=1	A0A1L8GYM0	cct2.L	CCT-beta
>tr|A0A1L8HCF0|A0A1L8HCF0_XENLA Uncharacterized protein OS=Xenopus laevis OX=8355 GN=cbr1.1.L PE=3 SV=1	A0A1L8HCF0	cbr1.1.L	Uncharacterized protein		>tr|A0A1L8HCF0|A0A1L8HCF0_XENLA Uncharacterized protein OS=Xenopus laevis OX=8355 GN=cbr1.1.L PE=3 SV=1	A0A1L8HCF0	cbr1.1.L	Uncharacterized protein		>tr|Q8AVB7|Q8AVB7_XENLA CCT-beta OS=Xenopus laevis OX=8355 GN=cct2.S PE=1 SV=1	Q8AVB7	cct2.S	CCT-beta
>tr|A0A1L8HCP8|A0A1L8HCP8_XENLA Uncharacterized protein OS=Xenopus laevis OX=8355 GN=cbr1.3.L PE=3 SV=1	A0A1L8HCP8	cbr1.3.L	Uncharacterized protein		>tr|A0A1L8GYM0|A0A1L8GYM0_XENLA CCT-beta OS=Xenopus laevis OX=8355 GN=cct2.L PE=1 SV=1	A0A1L8GYM0	cct2.L	CCT-beta		>tr|Q6GN66|Q6GN66_XENLA T-complex protein 1 subunit delta OS=Xenopus laevis OX=8355 GN=cct4.L PE=2 SV=1	Q6GN66	cct4.L	T-complex protein 1 subunit delta
>tr|A0A1L8GYM0|A0A1L8GYM0_XENLA CCT-beta OS=Xenopus laevis OX=8355 GN=cct2.L PE=1 SV=1	A0A1L8GYM0	cct2.L	CCT-beta		>tr|Q8AVB7|Q8AVB7_XENLA CCT-beta OS=Xenopus laevis OX=8355 GN=cct2.S PE=1 SV=1	Q8AVB7	cct2.S	CCT-beta		>tr|Q5XGW4|Q5XGW4_XENLA T-complex protein 1 subunit delta OS=Xenopus laevis OX=8355 GN=cct4.S PE=1 SV=1	Q5XGW4	cct4.S	T-complex protein 1 subunit delta
>tr|Q8AVB7|Q8AVB7_XENLA CCT-beta OS=Xenopus laevis OX=8355 GN=cct2.S PE=1 SV=1	Q8AVB7	cct2.S	CCT-beta		>tr|Q6GN66|Q6GN66_XENLA T-complex protein 1 subunit delta OS=Xenopus laevis OX=8355 GN=cct4.L PE=2 SV=1	Q6GN66	cct4.L	T-complex protein 1 subunit delta		>tr|A0A1L8HG76|A0A1L8HG76_XENLA Uncharacterized protein OS=Xenopus laevis OX=8355 GN=cct6a.L PE=1 SV=1	A0A1L8HG76	cct6a.L	Uncharacterized protein
>tr|Q6GN66|Q6GN66_XENLA T-complex protein 1 subunit delta OS=Xenopus laevis OX=8355 GN=cct4.L PE=2 SV=1	Q6GN66	cct4.L	T-complex protein 1 subunit delta		>tr|Q5XGW4|Q5XGW4_XENLA T-complex protein 1 subunit delta OS=Xenopus laevis OX=8355 GN=cct4.S PE=1 SV=1	Q5XGW4	cct4.S	T-complex protein 1 subunit delta		>tr|A0A1L8HSP3|A0A1L8HSP3_XENLA T-complex protein 1 subunit eta OS=Xenopus laevis OX=8355 GN=cct7.L PE=1 SV=1	A0A1L8HSP3	cct7.L	T-complex protein 1 subunit eta
>tr|Q5XGW4|Q5XGW4_XENLA T-complex protein 1 subunit delta OS=Xenopus laevis OX=8355 GN=cct4.S PE=1 SV=1	Q5XGW4	cct4.S	T-complex protein 1 subunit delta		>tr|A0A1L8HG76|A0A1L8HG76_XENLA Uncharacterized protein OS=Xenopus laevis OX=8355 GN=cct6a.L PE=1 SV=1	A0A1L8HG76	cct6a.L	Uncharacterized protein		>tr|A0A1L8GCW3|A0A1L8GCW3_XENLA ADF-H domain-containing protein OS=Xenopus laevis OX=8355 GN=cfl1.S PE=1 SV=1	A0A1L8GCW3	cfl1.S	ADF-H domain-containing protein
>tr|A0A1L8HG76|A0A1L8HG76_XENLA Uncharacterized protein OS=Xenopus laevis OX=8355 GN=cct6a.L PE=1 SV=1	A0A1L8HG76	cct6a.L	Uncharacterized protein		>tr|Q6GMA6|Q6GMA6_XENLA MGC81949 protein OS=Xenopus laevis OX=8355 GN=cct6a.S PE=1 SV=1	Q6GMA6	cct6a.S	MGC81949 protein		>tr|A0A1L8GLH6|A0A1L8GLH6_XENLA Anamorsin OS=Xenopus laevis OX=8355 GN=CIAPIN1 PE=1 SV=1	A0A1L8GLH6	CIAPIN1	Anamorsin
>tr|A0A1L8HSP3|A0A1L8HSP3_XENLA T-complex protein 1 subunit eta OS=Xenopus laevis OX=8355 GN=cct7.L PE=1 SV=1	A0A1L8HSP3	cct7.L	T-complex protein 1 subunit eta		>tr|A0A1L8HSP3|A0A1L8HSP3_XENLA T-complex protein 1 subunit eta OS=Xenopus laevis OX=8355 GN=cct7.L PE=1 SV=1	A0A1L8HSP3	cct7.L	T-complex protein 1 subunit eta		>tr|A0A1L8HN75|A0A1L8HN75_XENLA RRM domain-containing protein OS=Xenopus laevis OX=8355 GN=cirbp.S PE=1 SV=1	A0A1L8HN75	cirbp.S	RRM domain-containing protein
>tr|A0A1L8H537|A0A1L8H537_XENLA CCT-theta OS=Xenopus laevis OX=8355 GN=cct8.S PE=1 SV=1	A0A1L8H537	cct8.S	CCT-theta		>tr|A0JPH8|A0JPH8_XENLA Tetraspanin OS=Xenopus laevis OX=8355 GN=cd63l.L PE=2 SV=1	A0JPH8	cd63l.L	Tetraspanin		>tr|A0A1L8FA08|A0A1L8FA08_XENLA Creatine kinase OS=Xenopus laevis OX=8355 GN=ckb.L PE=1 SV=1	A0A1L8FA08	ckb.L	Creatine kinase
>tr|A0JPH8|A0JPH8_XENLA Tetraspanin OS=Xenopus laevis OX=8355 GN=cd63l.L PE=2 SV=1	A0JPH8	cd63l.L	Tetraspanin		>tr|Q8AVN8|Q8AVN8_XENLA Hsp90 chaperone protein kinase-targeting subunit OS=Xenopus laevis OX=8355 GN=cdc37.S PE=1 SV=1	Q8AVN8	cdc37.S	Hsp90 chaperone protein kinase-targeting subunit		>tr|Q6GP73|Q6GP73_XENLA Chloride intracellular channel protein OS=Xenopus laevis OX=8355 GN=clic1.L PE=1 SV=1	Q6GP73	clic1.L	Chloride intracellular channel protein
>tr|Q8AVN8|Q8AVN8_XENLA Hsp90 chaperone protein kinase-targeting subunit OS=Xenopus laevis OX=8355 GN=cdc37.S PE=1 SV=1	Q8AVN8	cdc37.S	Hsp90 chaperone protein kinase-targeting subunit		>tr|A0A1L8GJD1|A0A1L8GJD1_XENLA GH18 domain-containing protein OS=Xenopus laevis OX=8355 GN=chid1.L PE=1 SV=1	A0A1L8GJD1	chid1.L	GH18 domain-containing protein		>tr|Q6GNR4|Q6GNR4_XENLA Clathrin heavy chain OS=Xenopus laevis OX=8355 GN=cltc.L PE=2 SV=1	Q6GNR4	cltc.L	Clathrin heavy chain
>tr|A0A1L8FWF8|A0A1L8FWF8_XENLA Uncharacterized protein OS=Xenopus laevis OX=8355 GN=cdv3.L PE=1 SV=1	A0A1L8FWF8	cdv3.L	Uncharacterized protein		>tr|A0A1L8GLH6|A0A1L8GLH6_XENLA Anamorsin OS=Xenopus laevis OX=8355 GN=CIAPIN1 PE=1 SV=1	A0A1L8GLH6	CIAPIN1	Anamorsin		>tr|Q7T0R7|Q7T0R7_XENLA Cn2-prov protein OS=Xenopus laevis OX=8355 GN=cndp2.S PE=1 SV=1	Q7T0R7	cndp2.S	Cn2-prov protein
>tr|A0A1L8GCW3|A0A1L8GCW3_XENLA ADF-H domain-containing protein OS=Xenopus laevis OX=8355 GN=cfl1.S PE=1 SV=1	A0A1L8GCW3	cfl1.S	ADF-H domain-containing protein		>tr|A0A1L8HWM7|A0A1L8HWM7_XENLA RRM domain-containing protein OS=Xenopus laevis OX=8355 GN=cirbp.L PE=4 SV=1	A0A1L8HWM7	cirbp.L	RRM domain-containing protein		>tr|A0A1L8F4N1|A0A1L8F4N1_XENLA Coatomer subunit alpha OS=Xenopus laevis OX=8355 GN=copa.S PE=1 SV=1	A0A1L8F4N1	copa.S	Coatomer subunit alpha
>tr|Q5U4L0|Q5U4L0_XENLA LOC100101274 protein OS=Xenopus laevis OX=8355 GN=cgl.2.L PE=1 SV=1	Q5U4L0	cgl.2.L	LOC100101274 protein		>tr|A0A1L8HN75|A0A1L8HN75_XENLA RRM domain-containing protein OS=Xenopus laevis OX=8355 GN=cirbp.S PE=1 SV=1	A0A1L8HN75	cirbp.S	RRM domain-containing protein		>tr|A2RRW9|A2RRW9_XENLA COP9 signalosome complex subunit 4 OS=Xenopus laevis OX=8355 GN=cops4.L PE=1 SV=1	A2RRW9	cops4.L	COP9 signalosome complex subunit 4
>tr|A0A1L8GJD1|A0A1L8GJD1_XENLA GH18 domain-containing protein OS=Xenopus laevis OX=8355 GN=chid1.L PE=1 SV=1	A0A1L8GJD1	chid1.L	GH18 domain-containing protein		>tr|Q52L36|Q52L36_XENLA MGC114755 protein OS=Xenopus laevis OX=8355 GN=cisd1.L PE=1 SV=1	Q52L36	cisd1.L	MGC114755 protein		>tr|Q6GQG0|Q6GQG0_XENLA Coatomer subunit zeta OS=Xenopus laevis OX=8355 GN=copz1.L PE=1 SV=1	Q6GQG0	copz1.L	Coatomer subunit zeta
>tr|A0A1L8HWM7|A0A1L8HWM7_XENLA RRM domain-containing protein OS=Xenopus laevis OX=8355 GN=cirbp.L PE=4 SV=1	A0A1L8HWM7	cirbp.L	RRM domain-containing protein		>tr|A0A1L8FA08|A0A1L8FA08_XENLA Creatine kinase OS=Xenopus laevis OX=8355 GN=ckb.L PE=1 SV=1	A0A1L8FA08	ckb.L	Creatine kinase		>tr|A0A1L8ELW9|A0A1L8ELW9_XENLA Cytochrome c oxidase subunit 4 OS=Xenopus laevis OX=8355 GN=cox4i2.S PE=3 SV=1	A0A1L8ELW9	cox4i2.S	Cytochrome c oxidase subunit 4
>tr|A0A1L8HN75|A0A1L8HN75_XENLA RRM domain-containing protein OS=Xenopus laevis OX=8355 GN=cirbp.S PE=1 SV=1	A0A1L8HN75	cirbp.S	RRM domain-containing protein		>tr|Q6GP73|Q6GP73_XENLA Chloride intracellular channel protein OS=Xenopus laevis OX=8355 GN=clic1.L PE=1 SV=1	Q6GP73	clic1.L	Chloride intracellular channel protein		>tr|A0A1L8GTA1|A0A1L8GTA1_XENLA Cytochrome c oxidase polypeptide Va OS=Xenopus laevis OX=8355 GN=cox5a.L PE=1 SV=1	A0A1L8GTA1	cox5a.L	Cytochrome c oxidase polypeptide Va
>tr|Q52L36|Q52L36_XENLA MGC114755 protein OS=Xenopus laevis OX=8355 GN=cisd1.L PE=1 SV=1	Q52L36	cisd1.L	MGC114755 protein		>tr|A0A1L8HB10|A0A1L8HB10_XENLA Chloride conductance regulatory protein ICln OS=Xenopus laevis OX=8355 GN=clns1a.S PE=3 SV=1	A0A1L8HB10	clns1a.S	Chloride conductance regulatory protein ICln		>tr|Q4FZP3|Q4FZP3_XENLA Cytochrome c oxidase subunit OS=Xenopus laevis OX=8355 GN=cox6a1.L PE=2 SV=1	Q4FZP3	cox6a1.L	Cytochrome c oxidase subunit
>tr|A0A1L8FA08|A0A1L8FA08_XENLA Creatine kinase OS=Xenopus laevis OX=8355 GN=ckb.L PE=1 SV=1	A0A1L8FA08	ckb.L	Creatine kinase		>tr|Q3KQF3|Q3KQF3_XENLA ATP-dependent Clp protease proteolytic subunit OS=Xenopus laevis OX=8355 GN=clpp.L PE=1 SV=1	Q3KQF3	clpp.L	ATP-dependent Clp protease proteolytic subunit		>tr|A0A1L8FZN4|A0A1L8FZN4_XENLA COX6C domain-containing protein OS=Xenopus laevis OX=8355 GN=cox6c.L PE=3 SV=1	A0A1L8FZN4	cox6c.L	COX6C domain-containing protein
>tr|Q6GP73|Q6GP73_XENLA Chloride intracellular channel protein OS=Xenopus laevis OX=8355 GN=clic1.L PE=1 SV=1	Q6GP73	clic1.L	Chloride intracellular channel protein		>tr|Q6GNR4|Q6GNR4_XENLA Clathrin heavy chain OS=Xenopus laevis OX=8355 GN=cltc.L PE=2 SV=1	Q6GNR4	cltc.L	Clathrin heavy chain		>tr|Q66KP1|Q66KP1_XENLA Cox7a2a protein OS=Xenopus laevis OX=8355 GN=cox7a2.S PE=2 SV=1	Q66KP1	cox7a2.S	Cox7a2a protein
>tr|Q3KQF3|Q3KQF3_XENLA ATP-dependent Clp protease proteolytic subunit OS=Xenopus laevis OX=8355 GN=clpp.L PE=1 SV=1	Q3KQF3	clpp.L	ATP-dependent Clp protease proteolytic subunit		>tr|Q7T0R7|Q7T0R7_XENLA Cn2-prov protein OS=Xenopus laevis OX=8355 GN=cndp2.S PE=1 SV=1	Q7T0R7	cndp2.S	Cn2-prov protein		>tr|Q6P7H2|Q6P7H2_XENLA MGC68823 protein OS=Xenopus laevis OX=8355 GN=cpne1.L PE=1 SV=1	Q6P7H2	cpne1.L	MGC68823 protein
>tr|A0A1L8HQC0|A0A1L8HQC0_XENLA Clathrin heavy chain OS=Xenopus laevis OX=8355 GN=cltcl1.S PE=3 SV=1	A0A1L8HQC0	cltcl1.S	Clathrin heavy chain		>tr|A0A1L8H1G1|A0A1L8H1G1_XENLA Uncharacterized protein OS=Xenopus laevis OX=8355 GN=coa6.L PE=4 SV=1	A0A1L8H1G1	coa6.L	Uncharacterized protein		>tr|Q6INK1|Q6INK1_XENLA MGC82415 protein OS=Xenopus laevis OX=8355 GN=cpne1.S PE=2 SV=1	Q6INK1	cpne1.S	MGC82415 protein
>tr|Q7T0R7|Q7T0R7_XENLA Cn2-prov protein OS=Xenopus laevis OX=8355 GN=cndp2.S PE=1 SV=1	Q7T0R7	cndp2.S	Cn2-prov protein		>tr|A0A1L8F4N1|A0A1L8F4N1_XENLA Coatomer subunit alpha OS=Xenopus laevis OX=8355 GN=copa.S PE=1 SV=1	A0A1L8F4N1	copa.S	Coatomer subunit alpha		>tr|A0A1L8GG22|A0A1L8GG22_XENLA Carn_acyltransf domain-containing protein OS=Xenopus laevis OX=8355 GN=cpt2.S PE=1 SV=1	A0A1L8GG22	cpt2.S	Carn_acyltransf domain-containing protein
>tr|A0A1L8H1G1|A0A1L8H1G1_XENLA Uncharacterized protein OS=Xenopus laevis OX=8355 GN=coa6.L PE=4 SV=1	A0A1L8H1G1	coa6.L	Uncharacterized protein		>tr|A0A1L8EYN7|A0A1L8EYN7_XENLA COP9 signalosome complex subunit 3 OS=Xenopus laevis OX=8355 GN=cops3.L PE=1 SV=1	A0A1L8EYN7	cops3.L	COP9 signalosome complex subunit 3		>tr|A0A1L8ESK2|A0A1L8ESK2_XENLA Chromosome segregation 1-like protein OS=Xenopus laevis OX=8355 GN=cse1l.L PE=1 SV=1	A0A1L8ESK2	cse1l.L	Chromosome segregation 1-like protein
>tr|A0A1L8F4N1|A0A1L8F4N1_XENLA Coatomer subunit alpha OS=Xenopus laevis OX=8355 GN=copa.S PE=1 SV=1	A0A1L8F4N1	copa.S	Coatomer subunit alpha		>tr|Q498I8|Q498I8_XENLA MGC114836 protein OS=Xenopus laevis OX=8355 GN=cops7b.S PE=1 SV=1	Q498I8	cops7b.S	MGC114836 protein		>tr|A0A1L8ELC5|A0A1L8ELC5_XENLA Chromosome segregation 1-like protein OS=Xenopus laevis OX=8355 GN=cse1l.S PE=1 SV=1	A0A1L8ELC5	cse1l.S	Chromosome segregation 1-like protein
>tr|A0A1L8GHR2|A0A1L8GHR2_XENLA Coatomer subunit gamma OS=Xenopus laevis OX=8355 GN=copg1.S PE=1 SV=1	A0A1L8GHR2	copg1.S	Coatomer subunit gamma		>tr|Q6GQG0|Q6GQG0_XENLA Coatomer subunit zeta OS=Xenopus laevis OX=8355 GN=copz1.L PE=1 SV=1	Q6GQG0	copz1.L	Coatomer subunit zeta		>tr|A0A1L8GXP6|A0A1L8GXP6_XENLA Protein kinase domain-containing protein OS=Xenopus laevis OX=8355 GN=csnk1a1.L PE=3 SV=1	A0A1L8GXP6	csnk1a1.L	Protein kinase domain-containing protein
>tr|A0A1L8EQY2|A0A1L8EQY2_XENLA COP9 signalosome complex subunit 3 OS=Xenopus laevis OX=8355 GN=cops3.S PE=1 SV=1	A0A1L8EQY2	cops3.S	COP9 signalosome complex subunit 3		>tr|A0A1L8ELW9|A0A1L8ELW9_XENLA Cytochrome c oxidase subunit 4 OS=Xenopus laevis OX=8355 GN=cox4i2.S PE=3 SV=1	A0A1L8ELW9	cox4i2.S	Cytochrome c oxidase subunit 4		>tr|Q63ZT4|Q63ZT4_XENLA Beta-catenin protein OS=Xenopus laevis OX=8355 GN=ctnnb1.L PE=2 SV=1	Q63ZT4	ctnnb1.L	Beta-catenin protein
>tr|A0A1L8ELW9|A0A1L8ELW9_XENLA Cytochrome c oxidase subunit 4 OS=Xenopus laevis OX=8355 GN=cox4i2.S PE=3 SV=1	A0A1L8ELW9	cox4i2.S	Cytochrome c oxidase subunit 4		>tr|A0A1L8GTA1|A0A1L8GTA1_XENLA Cytochrome c oxidase polypeptide Va OS=Xenopus laevis OX=8355 GN=cox5a.L PE=1 SV=1	A0A1L8GTA1	cox5a.L	Cytochrome c oxidase polypeptide Va		>tr|A0A1L8ETX7|A0A1L8ETX7_XENLA Carboxypeptidase OS=Xenopus laevis OX=8355 GN=ctsa.L PE=1 SV=1	A0A1L8ETX7	ctsa.L	Carboxypeptidase
>tr|A0A1L8GTA1|A0A1L8GTA1_XENLA Cytochrome c oxidase polypeptide Va OS=Xenopus laevis OX=8355 GN=cox5a.L PE=1 SV=1	A0A1L8GTA1	cox5a.L	Cytochrome c oxidase polypeptide Va		>tr|Q6INN4|Q6INN4_XENLA Cytochrome c oxidase polypeptide Vb OS=Xenopus laevis OX=8355 GN=cox5b.2.L PE=1 SV=1	Q6INN4	cox5b.2.L	Cytochrome c oxidase polypeptide Vb		>tr|A0A1L8HAZ7|A0A1L8HAZ7_XENLA Cathepsin C OS=Xenopus laevis OX=8355 GN=ctsc.S PE=1 SV=1	A0A1L8HAZ7	ctsc.S	Cathepsin C
>tr|Q6INN4|Q6INN4_XENLA Cytochrome c oxidase polypeptide Vb OS=Xenopus laevis OX=8355 GN=cox5b.2.L PE=1 SV=1	Q6INN4	cox5b.2.L	Cytochrome c oxidase polypeptide Vb		>tr|Q6NTR9|Q6NTR9_XENLA Cytochrome c oxidase subunit OS=Xenopus laevis OX=8355 GN=cox6b1.L PE=2 SV=1	Q6NTR9	cox6b1.L	Cytochrome c oxidase subunit		>tr|Q7ZX29|Q7ZX29_XENLA NADH-cytochrome b5 reductase OS=Xenopus laevis OX=8355 GN=cyb5r3.L PE=1 SV=1	Q7ZX29	cyb5r3.L	NADH-cytochrome b5 reductase
>tr|Q4FZP3|Q4FZP3_XENLA Cytochrome c oxidase subunit OS=Xenopus laevis OX=8355 GN=cox6a1.L PE=2 SV=1	Q4FZP3	cox6a1.L	Cytochrome c oxidase subunit		>tr|Q6NTP3|Q6NTP3_XENLA MGC83130 protein OS=Xenopus laevis OX=8355 GN=cox6c.S PE=2 SV=1	Q6NTP3	cox6c.S	MGC83130 protein		>tr|Q4FZM5|Q4FZM5_XENLA MGC116545 protein OS=Xenopus laevis OX=8355 GN=cyc1.S PE=1 SV=1	Q4FZM5	cyc1.S	MGC116545 protein
>tr|Q6NTR9|Q6NTR9_XENLA Cytochrome c oxidase subunit OS=Xenopus laevis OX=8355 GN=cox6b1.L PE=2 SV=1	Q6NTR9	cox6b1.L	Cytochrome c oxidase subunit		>tr|Q66KP1|Q66KP1_XENLA Cox7a2a protein OS=Xenopus laevis OX=8355 GN=cox7a2.S PE=2 SV=1	Q66KP1	cox7a2.S	Cox7a2a protein		>tr|A0A1L8EP22|A0A1L8EP22_XENLA Uncharacterized protein OS=Xenopus laevis OX=8355 GN=dapl1.S PE=1 SV=1	A0A1L8EP22	dapl1.S	Uncharacterized protein
>tr|A0A1L8FZN4|A0A1L8FZN4_XENLA COX6C domain-containing protein OS=Xenopus laevis OX=8355 GN=cox6c.L PE=3 SV=1	A0A1L8FZN4	cox6c.L	COX6C domain-containing protein		>tr|Q6P7H2|Q6P7H2_XENLA MGC68823 protein OS=Xenopus laevis OX=8355 GN=cpne1.L PE=1 SV=1	Q6P7H2	cpne1.L	MGC68823 protein		>tr|Q6GQA7|Q6GQA7_XENLA Aspartate--tRNA ligase, cytoplasmic OS=Xenopus laevis OX=8355 GN=dars1.L PE=1 SV=1	Q6GQA7	dars1.L	Aspartate--tRNA ligase, cytoplasmic
>tr|Q66KP1|Q66KP1_XENLA Cox7a2a protein OS=Xenopus laevis OX=8355 GN=cox7a2.S PE=2 SV=1	Q66KP1	cox7a2.S	Cox7a2a protein		>tr|A0A1L8GG22|A0A1L8GG22_XENLA Carn_acyltransf domain-containing protein OS=Xenopus laevis OX=8355 GN=cpt2.S PE=1 SV=1	A0A1L8GG22	cpt2.S	Carn_acyltransf domain-containing protein		>tr|A1A638|A1A638_XENLA Dbib protein OS=Xenopus laevis OX=8355 GN=dbi.L PE=2 SV=1	A1A638	dbi.L	Dbib protein
>tr|Q6P7H2|Q6P7H2_XENLA MGC68823 protein OS=Xenopus laevis OX=8355 GN=cpne1.L PE=1 SV=1	Q6P7H2	cpne1.L	MGC68823 protein		>tr|A0A1L8H9L7|A0A1L8H9L7_XENLA Citrate synthase OS=Xenopus laevis OX=8355 GN=cs.S PE=3 SV=1	A0A1L8H9L7	cs.S	Citrate synthase		>tr|Q7ZXJ0|Q7ZXJ0_XENLA RNA helicase OS=Xenopus laevis OX=8355 GN=ddx3x.L PE=1 SV=1	Q7ZXJ0	ddx3x.L	RNA helicase
>tr|Q6INK1|Q6INK1_XENLA MGC82415 protein OS=Xenopus laevis OX=8355 GN=cpne1.S PE=2 SV=1	Q6INK1	cpne1.S	MGC82415 protein		>tr|A0A1L8ELC5|A0A1L8ELC5_XENLA Chromosome segregation 1-like protein OS=Xenopus laevis OX=8355 GN=cse1l.S PE=1 SV=1	A0A1L8ELC5	cse1l.S	Chromosome segregation 1-like protein		>tr|A0A1L8FLL9|A0A1L8FLL9_XENLA RNA helicase OS=Xenopus laevis OX=8355 GN=ddx6.L PE=1 SV=1	A0A1L8FLL9	ddx6.L	RNA helicase
>tr|A0A1L8GG22|A0A1L8GG22_XENLA Carn_acyltransf domain-containing protein OS=Xenopus laevis OX=8355 GN=cpt2.S PE=1 SV=1	A0A1L8GG22	cpt2.S	Carn_acyltransf domain-containing protein		>tr|A0A1L8GXP6|A0A1L8GXP6_XENLA Protein kinase domain-containing protein OS=Xenopus laevis OX=8355 GN=csnk1a1.L PE=3 SV=1	A0A1L8GXP6	csnk1a1.L	Protein kinase domain-containing protein		>tr|A0A310UBP8|A0A310UBP8_XENLA RNA helicase OS=Xenopus laevis OX=8355 GN=ddx6.S PE=1 SV=1	A0A310UBP8	ddx6.S	RNA helicase
>tr|A0A1L8H9L7|A0A1L8H9L7_XENLA Citrate synthase OS=Xenopus laevis OX=8355 GN=cs.S PE=3 SV=1	A0A1L8H9L7	cs.S	Citrate synthase		>tr|Q7T0N7|Q7T0N7_XENLA Cathepsin C OS=Xenopus laevis OX=8355 GN=ctsc.L PE=1 SV=1	Q7T0N7	ctsc.L	Cathepsin C		>tr|Q5U543|Q5U543_XENLA Dihydrofolate reductase OS=Xenopus laevis OX=8355 GN=dhfr.L PE=1 SV=1	Q5U543	dhfr.L	Dihydrofolate reductase
>tr|A0A1L8ESK2|A0A1L8ESK2_XENLA Chromosome segregation 1-like protein OS=Xenopus laevis OX=8355 GN=cse1l.L PE=1 SV=1	A0A1L8ESK2	cse1l.L	Chromosome segregation 1-like protein		>tr|A0A1L8HAZ7|A0A1L8HAZ7_XENLA Cathepsin C OS=Xenopus laevis OX=8355 GN=ctsc.S PE=1 SV=1	A0A1L8HAZ7	ctsc.S	Cathepsin C		>tr|A0A1L8H723|A0A1L8H723_XENLA Uncharacterized protein OS=Xenopus laevis OX=8355 GN=dhrs11.S PE=1 SV=1	A0A1L8H723	dhrs11.S	Uncharacterized protein
>tr|A0A1L8GXP6|A0A1L8GXP6_XENLA Protein kinase domain-containing protein OS=Xenopus laevis OX=8355 GN=csnk1a1.L PE=3 SV=1	A0A1L8GXP6	csnk1a1.L	Protein kinase domain-containing protein		>tr|A0A1L8HYH2|A0A1L8HYH2_XENLA Uncharacterized protein OS=Xenopus laevis OX=8355 GN=ctsv.L PE=1 SV=1	A0A1L8HYH2	ctsv.L	Uncharacterized protein		>tr|A0AUS4|A0AUS4_XENLA Acetyltransferase component of pyruvate dehydrogenase complex OS=Xenopus laevis OX=8355 GN=dlat.L PE=1 SV=1	A0AUS4	dlat.L	Acetyltransferase component of pyruvate dehydrogenase complex
>tr|Q7ZYT8|Q7ZYT8_XENLA Cstf-64 protein OS=Xenopus laevis OX=8355 GN=cstf2.L PE=1 SV=1	Q7ZYT8	cstf2.L	Cstf-64 protein		>tr|Q7ZX29|Q7ZX29_XENLA NADH-cytochrome b5 reductase OS=Xenopus laevis OX=8355 GN=cyb5r3.L PE=1 SV=1	Q7ZX29	cyb5r3.L	NADH-cytochrome b5 reductase		>tr|Q8AVG6|Q8AVG6_XENLA Dnaja1-prov protein OS=Xenopus laevis OX=8355 GN=dnaja1.L PE=2 SV=1	Q8AVG6	dnaja1.L	Dnaja1-prov protein
>tr|A0A1L8HAZ7|A0A1L8HAZ7_XENLA Cathepsin C OS=Xenopus laevis OX=8355 GN=ctsc.S PE=1 SV=1	A0A1L8HAZ7	ctsc.S	Cathepsin C		>tr|Q4FZM5|Q4FZM5_XENLA MGC116545 protein OS=Xenopus laevis OX=8355 GN=cyc1.S PE=1 SV=1	Q4FZM5	cyc1.S	MGC116545 protein		>tr|A0A1L8G4G1|A0A1L8G4G1_XENLA dTMP kinase OS=Xenopus laevis OX=8355 GN=dtymk.S PE=1 SV=1	A0A1L8G4G1	dtymk.S	dTMP kinase
>tr|Q7ZX29|Q7ZX29_XENLA NADH-cytochrome b5 reductase OS=Xenopus laevis OX=8355 GN=cyb5r3.L PE=1 SV=1	Q7ZX29	cyb5r3.L	NADH-cytochrome b5 reductase		>tr|A0A1L8GBL6|A0A1L8GBL6_XENLA DUF1394 domain-containing protein OS=Xenopus laevis OX=8355 GN=cyria.L PE=3 SV=1	A0A1L8GBL6	cyria.L	DUF1394 domain-containing protein		>tr|A0A1L8F9X9|A0A1L8F9X9_XENLA Uncharacterized protein OS=Xenopus laevis OX=8355 GN=dync1h1.L PE=1 SV=1	A0A1L8F9X9	dync1h1.L	Uncharacterized protein
>tr|Q4FZM5|Q4FZM5_XENLA MGC116545 protein OS=Xenopus laevis OX=8355 GN=cyc1.S PE=1 SV=1	Q4FZM5	cyc1.S	MGC116545 protein		>tr|A0A1L8HZ67|A0A1L8HZ67_XENLA Dolichyl-diphosphooligosaccharide--protein glycosyltransferase subunit DAD1 OS=Xenopus laevis OX=8355 GN=dad1.L PE=1 SV=1	A0A1L8HZ67	dad1.L	Dolichyl-diphosphooligosaccharide--protein glycosyltransferase subunit DAD1		>tr|A0A1L8EW87|A0A1L8EW87_XENLA Uncharacterized protein OS=Xenopus laevis OX=8355 GN=dync1i2.L PE=1 SV=1	A0A1L8EW87	dync1i2.L	Uncharacterized protein
>tr|A0A1L8GBL6|A0A1L8GBL6_XENLA DUF1394 domain-containing protein OS=Xenopus laevis OX=8355 GN=cyria.L PE=3 SV=1	A0A1L8GBL6	cyria.L	DUF1394 domain-containing protein		>tr|A0A1L8EP22|A0A1L8EP22_XENLA Uncharacterized protein OS=Xenopus laevis OX=8355 GN=dapl1.S PE=1 SV=1	A0A1L8EP22	dapl1.S	Uncharacterized protein		>tr|A0A1L8G1B7|A0A1L8G1B7_XENLA Cytoplasmic dynein 2 light intermediate chain 1 OS=Xenopus laevis OX=8355 GN=dync2li1.S PE=1 SV=1	A0A1L8G1B7	dync2li1.S	Cytoplasmic dynein 2 light intermediate chain 1
>tr|A0A1L8HZ67|A0A1L8HZ67_XENLA Dolichyl-diphosphooligosaccharide--protein glycosyltransferase subunit DAD1 OS=Xenopus laevis OX=8355 GN=dad1.L PE=1 SV=1	A0A1L8HZ67	dad1.L	Dolichyl-diphosphooligosaccharide--protein glycosyltransferase subunit DAD1		>tr|Q6GQA7|Q6GQA7_XENLA Aspartate--tRNA ligase, cytoplasmic OS=Xenopus laevis OX=8355 GN=dars1.L PE=1 SV=1	Q6GQA7	dars1.L	Aspartate--tRNA ligase, cytoplasmic		>tr|A0A1L8FKI1|A0A1L8FKI1_XENLA Uncharacterized protein OS=Xenopus laevis OX=8355 GN=echs1.L PE=1 SV=1	A0A1L8FKI1	echs1.L	Uncharacterized protein
>tr|A0A1L8EW14|A0A1L8EW14_XENLA Uncharacterized protein OS=Xenopus laevis OX=8355 GN=dapl1.L PE=4 SV=1	A0A1L8EW14	dapl1.L	Uncharacterized protein		>tr|A1A638|A1A638_XENLA Dbib protein OS=Xenopus laevis OX=8355 GN=dbi.L PE=2 SV=1	A1A638	dbi.L	Dbib protein		>tr|Q6IR83|Q6IR83_XENLA MGC82167 protein OS=Xenopus laevis OX=8355 GN=eci1.L PE=1 SV=1	Q6IR83	eci1.L	MGC82167 protein
>tr|Q6GQA7|Q6GQA7_XENLA Aspartate--tRNA ligase, cytoplasmic OS=Xenopus laevis OX=8355 GN=dars1.L PE=1 SV=1	Q6GQA7	dars1.L	Aspartate--tRNA ligase, cytoplasmic		>tr|A0A1L8GBX5|A0A1L8GBX5_XENLA ATP-dependent RNA helicase DDX1 OS=Xenopus laevis OX=8355 GN=ddx1.L PE=1 SV=1	A0A1L8GBX5	ddx1.L	ATP-dependent RNA helicase DDX1		>tr|A0A1L8GK55|A0A1L8GK55_XENLA Enhancer of mRNA-decapping protein 4 OS=Xenopus laevis OX=8355 GN=edc4.L PE=1 SV=1	A0A1L8GK55	edc4.L	Enhancer of mRNA-decapping protein 4
>tr|A1A638|A1A638_XENLA Dbib protein OS=Xenopus laevis OX=8355 GN=dbi.L PE=2 SV=1	A1A638	dbi.L	Dbib protein		>tr|Q7ZXJ0|Q7ZXJ0_XENLA RNA helicase OS=Xenopus laevis OX=8355 GN=ddx3x.L PE=1 SV=1	Q7ZXJ0	ddx3x.L	RNA helicase		>tr|Q7ZXA2|Q7ZXA2_XENLA Elongation factor 1-alpha OS=Xenopus laevis OX=8355 GN=eef1a1o.S PE=2 SV=1	Q7ZXA2	eef1a1o.S	Elongation factor 1-alpha
>tr|A0A1L8HSN0|A0A1L8HSN0_XENLA Dynactin subunit 1 OS=Xenopus laevis OX=8355 GN=dctn1.L PE=1 SV=1	A0A1L8HSN0	dctn1.L	Dynactin subunit 1		>tr|A0A1L8FLL9|A0A1L8FLL9_XENLA RNA helicase OS=Xenopus laevis OX=8355 GN=ddx6.L PE=1 SV=1	A0A1L8FLL9	ddx6.L	RNA helicase		>tr|A0A1L8ET58|A0A1L8ET58_XENLA Elongation factor 1-alpha OS=Xenopus laevis OX=8355 GN=eef1a2.L PE=3 SV=1	A0A1L8ET58	eef1a2.L	Elongation factor 1-alpha
>tr|A0A1L8GBX5|A0A1L8GBX5_XENLA ATP-dependent RNA helicase DDX1 OS=Xenopus laevis OX=8355 GN=ddx1.L PE=1 SV=1	A0A1L8GBX5	ddx1.L	ATP-dependent RNA helicase DDX1		>tr|A0A310UBP8|A0A310UBP8_XENLA RNA helicase OS=Xenopus laevis OX=8355 GN=ddx6.S PE=1 SV=1	A0A310UBP8	ddx6.S	RNA helicase		>tr|A0A1L8G0A6|A0A1L8G0A6_XENLA Uncharacterized protein OS=Xenopus laevis OX=8355 GN=eef1d.L PE=3 SV=1	A0A1L8G0A6	eef1d.L	Uncharacterized protein
>tr|Q7ZXJ0|Q7ZXJ0_XENLA RNA helicase OS=Xenopus laevis OX=8355 GN=ddx3x.L PE=1 SV=1	Q7ZXJ0	ddx3x.L	RNA helicase		>tr|A0A1L8H723|A0A1L8H723_XENLA Uncharacterized protein OS=Xenopus laevis OX=8355 GN=dhrs11.S PE=1 SV=1	A0A1L8H723	dhrs11.S	Uncharacterized protein		>tr|Q7ZXP8|Q7ZXP8_XENLA Eef2-prov protein OS=Xenopus laevis OX=8355 GN=eef2.1.L PE=1 SV=1	Q7ZXP8	eef2.1.L	Eef2-prov protein
>tr|A0A1L8FLL9|A0A1L8FLL9_XENLA RNA helicase OS=Xenopus laevis OX=8355 GN=ddx6.L PE=1 SV=1	A0A1L8FLL9	ddx6.L	RNA helicase		>tr|A0A1L8HKX4|A0A1L8HKX4_XENLA RNA helicase OS=Xenopus laevis OX=8355 GN=dhx15.S PE=1 SV=1	A0A1L8HKX4	dhx15.S	RNA helicase		>tr|A0A1L8GAF3|A0A1L8GAF3_XENLA Eukaryotic translation initiation factor 2A OS=Xenopus laevis OX=8355 GN=eif2a.L PE=3 SV=1	A0A1L8GAF3	eif2a.L	Eukaryotic translation initiation factor 2A
>tr|A0A310UBP8|A0A310UBP8_XENLA RNA helicase OS=Xenopus laevis OX=8355 GN=ddx6.S PE=1 SV=1	A0A310UBP8	ddx6.S	RNA helicase		>tr|A0AUS4|A0AUS4_XENLA Acetyltransferase component of pyruvate dehydrogenase complex OS=Xenopus laevis OX=8355 GN=dlat.L PE=1 SV=1	A0AUS4	dlat.L	Acetyltransferase component of pyruvate dehydrogenase complex		>tr|Q0P3R7|Q0P3R7_XENLA LOC496301 protein OS=Xenopus laevis OX=8355 GN=eif2b4.L PE=1 SV=1	Q0P3R7	eif2b4.L	LOC496301 protein
>tr|A0A1L8FZF7|A0A1L8FZF7_XENLA Uncharacterized protein OS=Xenopus laevis OX=8355 GN=decr1.L PE=1 SV=1	A0A1L8FZF7	decr1.L	Uncharacterized protein		>tr|A0A1L8FEK9|A0A1L8FEK9_XENLA Protein DPCD OS=Xenopus laevis OX=8355 GN=dpcd.S PE=1 SV=1	A0A1L8FEK9	dpcd.S	Protein DPCD		>tr|Q6Q4H9|Q6Q4H9_XENLA Eukaryote initiation factor 2 beta OS=Xenopus laevis OX=8355 GN=eif2s2.L PE=1 SV=1	Q6Q4H9	eif2s2.L	Eukaryote initiation factor 2 beta
>tr|Q32NR0|Q32NR0_XENLA ATP synthase subunit s, mitochondrial OS=Xenopus laevis OX=8355 GN=dmac2l.L PE=1 SV=1	Q32NR0	dmac2l.L	ATP synthase subunit s, mitochondrial		>tr|A0A1L8EW87|A0A1L8EW87_XENLA Uncharacterized protein OS=Xenopus laevis OX=8355 GN=dync1i2.L PE=1 SV=1	A0A1L8EW87	dync1i2.L	Uncharacterized protein		>tr|A0A1L8HDJ0|A0A1L8HDJ0_XENLA Protein-synthesizing GTPase OS=Xenopus laevis OX=8355 GN=eif2s3.L PE=1 SV=1	A0A1L8HDJ0	eif2s3.L	Protein-synthesizing GTPase
>tr|A0A1L8GAE1|A0A1L8GAE1_XENLA Uncharacterized protein OS=Xenopus laevis OX=8355 GN=dock10.L PE=3 SV=1	A0A1L8GAE1	dock10.L	Uncharacterized protein		>tr|A0A1L8G1B7|A0A1L8G1B7_XENLA Cytoplasmic dynein 2 light intermediate chain 1 OS=Xenopus laevis OX=8355 GN=dync2li1.S PE=1 SV=1	A0A1L8G1B7	dync2li1.S	Cytoplasmic dynein 2 light intermediate chain 1		>tr|A0A1L8FDS0|A0A1L8FDS0_XENLA Eukaryotic translation initiation factor 3 subunit A OS=Xenopus laevis OX=8355 GN=EIF3A PE=1 SV=1	A0A1L8FDS0	EIF3A	Eukaryotic translation initiation factor 3 subunit A
>tr|A0A1L8G4G1|A0A1L8G4G1_XENLA dTMP kinase OS=Xenopus laevis OX=8355 GN=dtymk.S PE=1 SV=1	A0A1L8G4G1	dtymk.S	dTMP kinase		>tr|A0A1L8F918|A0A1L8F918_XENLA Uncharacterized protein OS=Xenopus laevis OX=8355 GN=ech1.L PE=1 SV=1	A0A1L8F918	ech1.L	Uncharacterized protein		>tr|A0A1L8GH76|A0A1L8GH76_XENLA Eukaryotic translation initiation factor 3 subunit D OS=Xenopus laevis OX=8355 GN=eif3d.S PE=1 SV=1	A0A1L8GH76	eif3d.S	Eukaryotic translation initiation factor 3 subunit D
>tr|A0A1L8EW87|A0A1L8EW87_XENLA Uncharacterized protein OS=Xenopus laevis OX=8355 GN=dync1i2.L PE=1 SV=1	A0A1L8EW87	dync1i2.L	Uncharacterized protein		>tr|A0A1L8FKI1|A0A1L8FKI1_XENLA Uncharacterized protein OS=Xenopus laevis OX=8355 GN=echs1.L PE=1 SV=1	A0A1L8FKI1	echs1.L	Uncharacterized protein		>tr|A0A1L8F4T2|A0A1L8F4T2_XENLA Eukaryotic translation initiation factor 3 subunit F OS=Xenopus laevis OX=8355 GN=eif3f.S PE=1 SV=1	A0A1L8F4T2	eif3f.S	Eukaryotic translation initiation factor 3 subunit F
>tr|Q7ZXE7|Q7ZXE7_XENLA Dynein light intermediate chain OS=Xenopus laevis OX=8355 GN=dync1li1.L PE=1 SV=1	Q7ZXE7	dync1li1.L	Dynein light intermediate chain		>tr|Q6IR83|Q6IR83_XENLA MGC82167 protein OS=Xenopus laevis OX=8355 GN=eci1.L PE=1 SV=1	Q6IR83	eci1.L	MGC82167 protein		>tr|A0A1L8GVT4|A0A1L8GVT4_XENLA Eukaryotic translation initiation factor 3 subunit G OS=Xenopus laevis OX=8355 GN=eif3g.S PE=3 SV=1	A0A1L8GVT4	eif3g.S	Eukaryotic translation initiation factor 3 subunit G
>tr|A0A1L8G1B7|A0A1L8G1B7_XENLA Cytoplasmic dynein 2 light intermediate chain 1 OS=Xenopus laevis OX=8355 GN=dync2li1.S PE=1 SV=1	A0A1L8G1B7	dync2li1.S	Cytoplasmic dynein 2 light intermediate chain 1		>tr|A0A1L8GE34|A0A1L8GE34_XENLA Enhancer of mRNA-decapping protein 4 OS=Xenopus laevis OX=8355 GN=edc4.S PE=3 SV=1	A0A1L8GE34	edc4.S	Enhancer of mRNA-decapping protein 4		>tr|A0A1L8FZW4|A0A1L8FZW4_XENLA Eukaryotic translation initiation factor 3 subunit H OS=Xenopus laevis OX=8355 GN=eif3h.L PE=3 SV=1	A0A1L8FZW4	eif3h.L	Eukaryotic translation initiation factor 3 subunit H
>tr|A0A1L8FKI1|A0A1L8FKI1_XENLA Uncharacterized protein OS=Xenopus laevis OX=8355 GN=echs1.L PE=1 SV=1	A0A1L8FKI1	echs1.L	Uncharacterized protein		>tr|A0A1L8G3E8|A0A1L8G3E8_XENLA Elongation factor 1-alpha OS=Xenopus laevis OX=8355 GN=eef1a1.L PE=1 SV=1	A0A1L8G3E8	eef1a1.L	Elongation factor 1-alpha		>tr|A0A1L8GH36|A0A1L8GH36_XENLA Eukaryotic translation initiation factor 3 subunit L OS=Xenopus laevis OX=8355 GN=eif3l.S PE=3 SV=1	A0A1L8GH36	eif3l.S	Eukaryotic translation initiation factor 3 subunit L
>tr|Q6IR83|Q6IR83_XENLA MGC82167 protein OS=Xenopus laevis OX=8355 GN=eci1.L PE=1 SV=1	Q6IR83	eci1.L	MGC82167 protein		>tr|Q7ZXA2|Q7ZXA2_XENLA Elongation factor 1-alpha OS=Xenopus laevis OX=8355 GN=eef1a1o.S PE=2 SV=1	Q7ZXA2	eef1a1o.S	Elongation factor 1-alpha		>tr|Q6NU02|Q6NU02_XENLA RNA helicase OS=Xenopus laevis OX=8355 GN=eif4a1.L PE=1 SV=1	Q6NU02	eif4a1.L	RNA helicase
>tr|A0A1L8G3E8|A0A1L8G3E8_XENLA Elongation factor 1-alpha OS=Xenopus laevis OX=8355 GN=eef1a1.L PE=1 SV=1	A0A1L8G3E8	eef1a1.L	Elongation factor 1-alpha		>tr|A0A1L8G0A6|A0A1L8G0A6_XENLA Uncharacterized protein OS=Xenopus laevis OX=8355 GN=eef1d.L PE=3 SV=1	A0A1L8G0A6	eef1d.L	Uncharacterized protein		>tr|A0A1L8HIK9|A0A1L8HIK9_XENLA RRM domain-containing protein OS=Xenopus laevis OX=8355 GN=eif4b.L PE=1 SV=1	A0A1L8HIK9	eif4b.L	RRM domain-containing protein
>tr|A0A1L8HFS9|A0A1L8HFS9_XENLA Elongation factor 1-alpha OS=Xenopus laevis OX=8355 GN=eef1a1o.L PE=3 SV=1	A0A1L8HFS9	eef1a1o.L	Elongation factor 1-alpha		>tr|Q7ZXP8|Q7ZXP8_XENLA Eef2-prov protein OS=Xenopus laevis OX=8355 GN=eef2.1.L PE=1 SV=1	Q7ZXP8	eef2.1.L	Eef2-prov protein		>tr|Q6PAA5|Q6PAA5_XENLA Eukaryotic translation initiation factor 4H OS=Xenopus laevis OX=8355 GN=eif4h.S PE=1 SV=1	Q6PAA5	eif4h.S	Eukaryotic translation initiation factor 4H
>tr|Q7ZXA2|Q7ZXA2_XENLA Elongation factor 1-alpha OS=Xenopus laevis OX=8355 GN=eef1a1o.S PE=2 SV=1	Q7ZXA2	eef1a1o.S	Elongation factor 1-alpha		>tr|A0A1L8G4H4|A0A1L8G4H4_XENLA Eukaryotic translation initiation factor 2A OS=Xenopus laevis OX=8355 GN=eif2a.S PE=1 SV=1	A0A1L8G4H4	eif2a.S	Eukaryotic translation initiation factor 2A		>tr|A0A1L8G435|A0A1L8G435_XENLA Eukaryotic translation initiation factor 5A OS=Xenopus laevis OX=8355 GN=eif5a.S PE=3 SV=1	A0A1L8G435	eif5a.S	Eukaryotic translation initiation factor 5A
>tr|A0A1L8G0A6|A0A1L8G0A6_XENLA Uncharacterized protein OS=Xenopus laevis OX=8355 GN=eef1d.L PE=3 SV=1	A0A1L8G0A6	eef1d.L	Uncharacterized protein		>tr|A0A1L8FB83|A0A1L8FB83_XENLA Eukaryotic translation initiation factor 2 subunit 1 OS=Xenopus laevis OX=8355 GN=eif2s1.L PE=1 SV=1	A0A1L8FB83	eif2s1.L	Eukaryotic translation initiation factor 2 subunit 1		>tr|A0A1L8ES41|A0A1L8ES41_XENLA Eukaryotic translation initiation factor 6 OS=Xenopus laevis OX=8355 GN=eif6.L PE=1 SV=1	A0A1L8ES41	eif6.L	Eukaryotic translation initiation factor 6
>tr|Q7ZXP8|Q7ZXP8_XENLA Eef2-prov protein OS=Xenopus laevis OX=8355 GN=eef2.1.L PE=1 SV=1	Q7ZXP8	eef2.1.L	Eef2-prov protein		>tr|A0A1L8HDJ0|A0A1L8HDJ0_XENLA Protein-synthesizing GTPase OS=Xenopus laevis OX=8355 GN=eif2s3.L PE=1 SV=1	A0A1L8HDJ0	eif2s3.L	Protein-synthesizing GTPase		>tr|A0A1L8G1A2|A0A1L8G1A2_XENLA HELP domain-containing protein OS=Xenopus laevis OX=8355 GN=eml4.S PE=1 SV=1	A0A1L8G1A2	eml4.S	HELP domain-containing protein
>tr|A0A1L8FB83|A0A1L8FB83_XENLA Eukaryotic translation initiation factor 2 subunit 1 OS=Xenopus laevis OX=8355 GN=eif2s1.L PE=1 SV=1	A0A1L8FB83	eif2s1.L	Eukaryotic translation initiation factor 2 subunit 1		>tr|A0A1L8FTL8|A0A1L8FTL8_XENLA Eukaryotic translation initiation factor 3 subunit E OS=Xenopus laevis OX=8355 GN=eif3e.S PE=1 SV=1	A0A1L8FTL8	eif3e.S	Eukaryotic translation initiation factor 3 subunit E		>tr|B7ZQR5|B7ZQR5_XENLA Poly(U)-specific endoribonuclease OS=Xenopus laevis OX=8355 GN=endoul.L PE=1 SV=1	B7ZQR5	endoul.L	Poly(U)-specific endoribonuclease
>tr|A0A1L8HDJ0|A0A1L8HDJ0_XENLA Protein-synthesizing GTPase OS=Xenopus laevis OX=8355 GN=eif2s3.L PE=1 SV=1	A0A1L8HDJ0	eif2s3.L	Protein-synthesizing GTPase		>tr|A0A1L8F4T2|A0A1L8F4T2_XENLA Eukaryotic translation initiation factor 3 subunit F OS=Xenopus laevis OX=8355 GN=eif3f.S PE=1 SV=1	A0A1L8F4T2	eif3f.S	Eukaryotic translation initiation factor 3 subunit F		>tr|A0A1L8FLY7|A0A1L8FLY7_XENLA 2-phospho-D-glycerate hydro-lyase OS=Xenopus laevis OX=8355 GN=eno1.L PE=3 SV=1	A0A1L8FLY7	eno1.L	2-phospho-D-glycerate hydro-lyase
>tr|A0A1L8EQD3|A0A1L8EQD3_XENLA Eukaryotic translation initiation factor 3 subunit B OS=Xenopus laevis OX=8355 GN=eif3b.S PE=3 SV=1	A0A1L8EQD3	eif3b.S	Eukaryotic translation initiation factor 3 subunit B		>tr|A0A1L8GVT4|A0A1L8GVT4_XENLA Eukaryotic translation initiation factor 3 subunit G OS=Xenopus laevis OX=8355 GN=eif3g.S PE=3 SV=1	A0A1L8GVT4	eif3g.S	Eukaryotic translation initiation factor 3 subunit G		>tr|A0A1L8G6S2|A0A1L8G6S2_XENLA Glutamyl-tRNA synthetase OS=Xenopus laevis OX=8355 GN=eprs1.L PE=1 SV=1	A0A1L8G6S2	eprs1.L	Glutamyl-tRNA synthetase
>tr|A0A1L8GH76|A0A1L8GH76_XENLA Eukaryotic translation initiation factor 3 subunit D OS=Xenopus laevis OX=8355 GN=eif3d.S PE=1 SV=1	A0A1L8GH76	eif3d.S	Eukaryotic translation initiation factor 3 subunit D		>tr|A0A1L8FZW4|A0A1L8FZW4_XENLA Eukaryotic translation initiation factor 3 subunit H OS=Xenopus laevis OX=8355 GN=eif3h.L PE=3 SV=1	A0A1L8FZW4	eif3h.L	Eukaryotic translation initiation factor 3 subunit H		>tr|A0A1L8F9V1|A0A1L8F9V1_XENLA Uncharacterized protein OS=Xenopus laevis OX=8355 GN=ero1a.L PE=1 SV=1	A0A1L8F9V1	ero1a.L	Uncharacterized protein
>tr|A0A1L8FTL8|A0A1L8FTL8_XENLA Eukaryotic translation initiation factor 3 subunit E OS=Xenopus laevis OX=8355 GN=eif3e.S PE=1 SV=1	A0A1L8FTL8	eif3e.S	Eukaryotic translation initiation factor 3 subunit E		>tr|A0A1L8GH36|A0A1L8GH36_XENLA Eukaryotic translation initiation factor 3 subunit L OS=Xenopus laevis OX=8355 GN=eif3l.S PE=3 SV=1	A0A1L8GH36	eif3l.S	Eukaryotic translation initiation factor 3 subunit L		>tr|Q3KQG0|Q3KQG0_XENLA Electron transfer flavoprotein subunit alpha OS=Xenopus laevis OX=8355 GN=etfa.L PE=2 SV=1	Q3KQG0	etfa.L	Electron transfer flavoprotein subunit alpha
>tr|A0A1L8GVT4|A0A1L8GVT4_XENLA Eukaryotic translation initiation factor 3 subunit G OS=Xenopus laevis OX=8355 GN=eif3g.S PE=3 SV=1	A0A1L8GVT4	eif3g.S	Eukaryotic translation initiation factor 3 subunit G		>tr|Q6NU02|Q6NU02_XENLA RNA helicase OS=Xenopus laevis OX=8355 GN=eif4a1.L PE=1 SV=1	Q6NU02	eif4a1.L	RNA helicase		>tr|A0A1L8FP17|A0A1L8FP17_XENLA Electron transfer flavoprotein subunit beta OS=Xenopus laevis OX=8355 GN=etfb.L PE=1 SV=1	A0A1L8FP17	etfb.L	Electron transfer flavoprotein subunit beta
>tr|A0A1L8FZW4|A0A1L8FZW4_XENLA Eukaryotic translation initiation factor 3 subunit H OS=Xenopus laevis OX=8355 GN=eif3h.L PE=3 SV=1	A0A1L8FZW4	eif3h.L	Eukaryotic translation initiation factor 3 subunit H		>tr|A0A1L8HIK9|A0A1L8HIK9_XENLA RRM domain-containing protein OS=Xenopus laevis OX=8355 GN=eif4b.L PE=1 SV=1	A0A1L8HIK9	eif4b.L	RRM domain-containing protein		>tr|A0A1L8HRY4|A0A1L8HRY4_XENLA Ferrochelatase OS=Xenopus laevis OX=8355 GN=fech.S PE=3 SV=1	A0A1L8HRY4	fech.S	Ferrochelatase
>tr|A0A1L8H828|A0A1L8H828_XENLA Eukaryotic translation initiation factor 3 subunit I OS=Xenopus laevis OX=8355 GN=eif3i.S PE=1 SV=1	A0A1L8H828	eif3i.S	Eukaryotic translation initiation factor 3 subunit I		>tr|Q6DJI1|Q6DJI1_XENLA MGC83416 protein OS=Xenopus laevis OX=8355 GN=eif4ebp2.S PE=2 SV=1	Q6DJI1	eif4ebp2.S	MGC83416 protein		>tr|Q6GQ21|Q6GQ21_XENLA Peptidylprolyl isomerase OS=Xenopus laevis OX=8355 GN=fkbp2.S PE=2 SV=1	Q6GQ21	fkbp2.S	Peptidylprolyl isomerase
>tr|A0A1L8GH36|A0A1L8GH36_XENLA Eukaryotic translation initiation factor 3 subunit L OS=Xenopus laevis OX=8355 GN=eif3l.S PE=3 SV=1	A0A1L8GH36	eif3l.S	Eukaryotic translation initiation factor 3 subunit L		>tr|A0A1L8G9T6|A0A1L8G9T6_XENLA Uncharacterized protein OS=Xenopus laevis OX=8355 GN=eif4g1.L PE=1 SV=1	A0A1L8G9T6	eif4g1.L	Uncharacterized protein		>tr|A0A1L8GMP7|A0A1L8GMP7_XENLA Uncharacterized protein OS=Xenopus laevis OX=8355 GN=frrs1.L PE=3 SV=1	A0A1L8GMP7	frrs1.L	Uncharacterized protein
>tr|Q6NU02|Q6NU02_XENLA RNA helicase OS=Xenopus laevis OX=8355 GN=eif4a1.L PE=1 SV=1	Q6NU02	eif4a1.L	RNA helicase		>tr|A0A1L8G3I1|A0A1L8G3I1_XENLA Uncharacterized protein OS=Xenopus laevis OX=8355 GN=eif4g1.S PE=1 SV=1	A0A1L8G3I1	eif4g1.S	Uncharacterized protein		>tr|Q4QR37|Q4QR37_XENLA Fascin OS=Xenopus laevis OX=8355 GN=fscn1.L PE=1 SV=1	Q4QR37	fscn1.L	Fascin
>tr|A0A1L8HIK9|A0A1L8HIK9_XENLA RRM domain-containing protein OS=Xenopus laevis OX=8355 GN=eif4b.L PE=1 SV=1	A0A1L8HIK9	eif4b.L	RRM domain-containing protein		>tr|Q6PAA5|Q6PAA5_XENLA Eukaryotic translation initiation factor 4H OS=Xenopus laevis OX=8355 GN=eif4h.S PE=1 SV=1	Q6PAA5	eif4h.S	Eukaryotic translation initiation factor 4H		>tr|A0A1L8EQ20|A0A1L8EQ20_XENLA Fascin OS=Xenopus laevis OX=8355 GN=fscn1.S PE=1 SV=1	A0A1L8EQ20	fscn1.S	Fascin
>tr|A0A1L8G3I1|A0A1L8G3I1_XENLA Uncharacterized protein OS=Xenopus laevis OX=8355 GN=eif4g1.S PE=1 SV=1	A0A1L8G3I1	eif4g1.S	Uncharacterized protein		>tr|A0A1L8G435|A0A1L8G435_XENLA Eukaryotic translation initiation factor 5A OS=Xenopus laevis OX=8355 GN=eif5a.S PE=3 SV=1	A0A1L8G435	eif5a.S	Eukaryotic translation initiation factor 5A		>tr|Q6IRB9|Q6IRB9_XENLA MGC78835 protein OS=Xenopus laevis OX=8355 GN=fubp1.L PE=1 SV=1	Q6IRB9	fubp1.L	MGC78835 protein
>tr|Q7ZXG3|Q7ZXG3_XENLA Eukaryotic translation initiation factor 5A OS=Xenopus laevis OX=8355 GN=eif5a.L PE=1 SV=1	Q7ZXG3	eif5a.L	Eukaryotic translation initiation factor 5A		>tr|Q6PHW7|Q6PHW7_XENLA Elongin-C OS=Xenopus laevis OX=8355 GN=eloc.L PE=1 SV=1	Q6PHW7	eloc.L	Elongin-C		>tr|Q7ZXC7|Q7ZXC7_XENLA G3bp-prov protein OS=Xenopus laevis OX=8355 GN=g3bp1.L PE=1 SV=1	Q7ZXC7	g3bp1.L	G3bp-prov protein
>tr|A0A1L8ES41|A0A1L8ES41_XENLA Eukaryotic translation initiation factor 6 OS=Xenopus laevis OX=8355 GN=eif6.L PE=1 SV=1	A0A1L8ES41	eif6.L	Eukaryotic translation initiation factor 6		>tr|B7ZQR5|B7ZQR5_XENLA Poly(U)-specific endoribonuclease OS=Xenopus laevis OX=8355 GN=endoul.L PE=1 SV=1	B7ZQR5	endoul.L	Poly(U)-specific endoribonuclease		>tr|A0A1L8HWE8|A0A1L8HWE8_XENLA Guanidinoacetate N-methyltransferase OS=Xenopus laevis OX=8355 GN=gamt.L PE=1 SV=1	A0A1L8HWE8	gamt.L	Guanidinoacetate N-methyltransferase
>tr|A0A1L8G1A2|A0A1L8G1A2_XENLA HELP domain-containing protein OS=Xenopus laevis OX=8355 GN=eml4.S PE=1 SV=1	A0A1L8G1A2	eml4.S	HELP domain-containing protein		>tr|A0A1L8FLY7|A0A1L8FLY7_XENLA 2-phospho-D-glycerate hydro-lyase OS=Xenopus laevis OX=8355 GN=eno1.L PE=3 SV=1	A0A1L8FLY7	eno1.L	2-phospho-D-glycerate hydro-lyase		>tr|Q8AY70|Q8AY70_XENLA Glyceraldehyde-3-phosphate dehydrogenase OS=Xenopus laevis OX=8355 GN=gapdh.L PE=2 SV=1	Q8AY70	gapdh.L	Glyceraldehyde-3-phosphate dehydrogenase
>tr|B7ZQR5|B7ZQR5_XENLA Poly(U)-specific endoribonuclease OS=Xenopus laevis OX=8355 GN=endoul.L PE=1 SV=1	B7ZQR5	endoul.L	Poly(U)-specific endoribonuclease		>tr|A0A1L8G6S2|A0A1L8G6S2_XENLA Glutamyl-tRNA synthetase OS=Xenopus laevis OX=8355 GN=eprs1.L PE=1 SV=1	A0A1L8G6S2	eprs1.L	Glutamyl-tRNA synthetase		>tr|A0A1L8HCS3|A0A1L8HCS3_XENLA Trifunctional purine biosynthetic protein adenosine-3 OS=Xenopus laevis OX=8355 GN=gart.L PE=1 SV=1	A0A1L8HCS3	gart.L	Trifunctional purine biosynthetic protein adenosine-3
>tr|A0A1L8FLY7|A0A1L8FLY7_XENLA 2-phospho-D-glycerate hydro-lyase OS=Xenopus laevis OX=8355 GN=eno1.L PE=3 SV=1	A0A1L8FLY7	eno1.L	2-phospho-D-glycerate hydro-lyase		>tr|Q4QR22|Q4QR22_XENLA Electron transfer flavoprotein subunit alpha OS=Xenopus laevis OX=8355 GN=etfa.S PE=1 SV=1	Q4QR22	etfa.S	Electron transfer flavoprotein subunit alpha		>tr|A0A1L8GZG8|A0A1L8GZG8_XENLA Rab GDP dissociation inhibitor OS=Xenopus laevis OX=8355 GN=gdi2.L PE=3 SV=1	A0A1L8GZG8	gdi2.L	Rab GDP dissociation inhibitor
>tr|A0A1L8G6S2|A0A1L8G6S2_XENLA Glutamyl-tRNA synthetase OS=Xenopus laevis OX=8355 GN=eprs1.L PE=1 SV=1	A0A1L8G6S2	eprs1.L	Glutamyl-tRNA synthetase		>tr|A0A1L8FP17|A0A1L8FP17_XENLA Electron transfer flavoprotein subunit beta OS=Xenopus laevis OX=8355 GN=etfb.L PE=1 SV=1	A0A1L8FP17	etfb.L	Electron transfer flavoprotein subunit beta		>tr|A0A1L8EYL9|A0A1L8EYL9_XENLA Sulfhydryl oxidase OS=Xenopus laevis OX=8355 GN=gfer.L PE=4 SV=1	A0A1L8EYL9	gfer.L	Sulfhydryl oxidase
>tr|A0A1L8F9V1|A0A1L8F9V1_XENLA Uncharacterized protein OS=Xenopus laevis OX=8355 GN=ero1a.L PE=1 SV=1	A0A1L8F9V1	ero1a.L	Uncharacterized protein		>tr|Q2VPP6|Q2VPP6_XENLA Junctional adhesion molecule 1 OS=Xenopus laevis OX=8355 GN=f11r.L PE=2 SV=1	Q2VPP6	f11r.L	Junctional adhesion molecule 1		>tr|A0A1L8FJ42|A0A1L8FJ42_XENLA Thioredoxin domain-containing protein OS=Xenopus laevis OX=8355 GN=glrx3.L PE=1 SV=1	A0A1L8FJ42	glrx3.L	Thioredoxin domain-containing protein
>tr|Q3KQG0|Q3KQG0_XENLA Electron transfer flavoprotein subunit alpha OS=Xenopus laevis OX=8355 GN=etfa.L PE=2 SV=1	Q3KQG0	etfa.L	Electron transfer flavoprotein subunit alpha		>tr|Q5XGP9|Q5XGP9_XENLA Fatty acid 2-hydroxylase OS=Xenopus laevis OX=8355 GN=fa2h.L PE=2 SV=1	Q5XGP9	fa2h.L	Fatty acid 2-hydroxylase		>tr|A0A1L8FK58|A0A1L8FK58_XENLA Glutamate dehydrogenase OS=Xenopus laevis OX=8355 GN=glud1.L PE=1 SV=1	A0A1L8FK58	glud1.L	Glutamate dehydrogenase
>tr|A0A1L8FP17|A0A1L8FP17_XENLA Electron transfer flavoprotein subunit beta OS=Xenopus laevis OX=8355 GN=etfb.L PE=1 SV=1	A0A1L8FP17	etfb.L	Electron transfer flavoprotein subunit beta		>tr|A0A1L8GCW7|A0A1L8GCW7_XENLA 40S ribosomal protein S30 OS=Xenopus laevis OX=8355 GN=fau.S PE=3 SV=1	A0A1L8GCW7	fau.S	40S ribosomal protein S30		>tr|Q6GPT8|Q6GPT8_XENLA GDP-D-mannose dehydratase OS=Xenopus laevis OX=8355 GN=gmds.S PE=1 SV=1	Q6GPT8	gmds.S	GDP-D-mannose dehydratase
>tr|A0A1L8GCW7|A0A1L8GCW7_XENLA 40S ribosomal protein S30 OS=Xenopus laevis OX=8355 GN=fau.S PE=3 SV=1	A0A1L8GCW7	fau.S	40S ribosomal protein S30		>tr|A0A1L8F5Q5|A0A1L8F5Q5_XENLA Peptidylprolyl isomerase OS=Xenopus laevis OX=8355 GN=fkbp15.L PE=1 SV=1	A0A1L8F5Q5	fkbp15.L	Peptidylprolyl isomerase		>tr|A0A1L8GVA6|A0A1L8GVA6_XENLA Glucosamine-6-phosphate isomerase OS=Xenopus laevis OX=8355 GN=gnpda1.S PE=1 SV=1	A0A1L8GVA6	gnpda1.S	Glucosamine-6-phosphate isomerase
>tr|A0A1L8EKL0|A0A1L8EKL0_XENLA Peptidylprolyl isomerase OS=Xenopus laevis OX=8355 GN=fkbp10.S PE=4 SV=1	A0A1L8EKL0	fkbp10.S	Peptidylprolyl isomerase		>tr|Q6GQ21|Q6GQ21_XENLA Peptidylprolyl isomerase OS=Xenopus laevis OX=8355 GN=fkbp2.S PE=2 SV=1	Q6GQ21	fkbp2.S	Peptidylprolyl isomerase		>tr|A0A1L8HTM5|A0A1L8HTM5_XENLA Glucosamine-6-phosphate isomerase OS=Xenopus laevis OX=8355 GN=gnpda2.L PE=1 SV=1	A0A1L8HTM5	gnpda2.L	Glucosamine-6-phosphate isomerase
>tr|Q6GQ21|Q6GQ21_XENLA Peptidylprolyl isomerase OS=Xenopus laevis OX=8355 GN=fkbp2.S PE=2 SV=1	Q6GQ21	fkbp2.S	Peptidylprolyl isomerase		>tr|Q3B8M1|Q3B8M1_XENLA Peptidylprolyl isomerase OS=Xenopus laevis OX=8355 GN=fkbp3.L PE=1 SV=1	Q3B8M1	fkbp3.L	Peptidylprolyl isomerase		>tr|Q7ZTK9|Q7ZTK9_XENLA Aspartate aminotransferase OS=Xenopus laevis OX=8355 GN=got1.S PE=1 SV=1	Q7ZTK9	got1.S	Aspartate aminotransferase
>tr|Q3B8M1|Q3B8M1_XENLA Peptidylprolyl isomerase OS=Xenopus laevis OX=8355 GN=fkbp3.L PE=1 SV=1	Q3B8M1	fkbp3.L	Peptidylprolyl isomerase		>tr|Q4QR37|Q4QR37_XENLA Fascin OS=Xenopus laevis OX=8355 GN=fscn1.L PE=1 SV=1	Q4QR37	fscn1.L	Fascin		>tr|A0A1L8GFD3|A0A1L8GFD3_XENLA Aspartate aminotransferase OS=Xenopus laevis OX=8355 GN=got2.S PE=1 SV=1	A0A1L8GFD3	got2.S	Aspartate aminotransferase
>tr|Q4QR37|Q4QR37_XENLA Fascin OS=Xenopus laevis OX=8355 GN=fscn1.L PE=1 SV=1	Q4QR37	fscn1.L	Fascin		>tr|A0A310TRB4|A0A310TRB4_XENLA Alpha-L-fucosidase OS=Xenopus laevis OX=8355 GN=fuca1.S PE=1 SV=1	A0A310TRB4	fuca1.S	Alpha-L-fucosidase		>tr|A0A1L8GL32|A0A1L8GL32_XENLA Glucose-6-phosphate isomerase OS=Xenopus laevis OX=8355 GN=gpi.L PE=1 SV=1	A0A1L8GL32	gpi.L	Glucose-6-phosphate isomerase
>tr|Q7ZXS1|Q7ZXS1_XENLA Fubp1 protein OS=Xenopus laevis OX=8355 GN=fubp1.S PE=2 SV=1	Q7ZXS1	fubp1.S	Fubp1 protein		>tr|Q6GQB6|Q6GQB6_XENLA MGC80186 protein OS=Xenopus laevis OX=8355 GN=g3bp1.S PE=1 SV=1	Q6GQB6	g3bp1.S	MGC80186 protein		>tr|A0A1L8ETM7|A0A1L8ETM7_XENLA PCI domain-containing protein OS=Xenopus laevis OX=8355 GN=gps1.L PE=1 SV=1	A0A1L8ETM7	gps1.L	PCI domain-containing protein
>tr|A0A310TRB4|A0A310TRB4_XENLA Alpha-L-fucosidase OS=Xenopus laevis OX=8355 GN=fuca1.S PE=1 SV=1	A0A310TRB4	fuca1.S	Alpha-L-fucosidase		>tr|Q8AY70|Q8AY70_XENLA Glyceraldehyde-3-phosphate dehydrogenase OS=Xenopus laevis OX=8355 GN=gapdh.L PE=2 SV=1	Q8AY70	gapdh.L	Glyceraldehyde-3-phosphate dehydrogenase		>tr|Q498I1|Q498I1_XENLA LOC398508 protein OS=Xenopus laevis OX=8355 GN=grhpr.2.L PE=2 SV=1	Q498I1	grhpr.2.L	LOC398508 protein
>tr|Q6GQB6|Q6GQB6_XENLA MGC80186 protein OS=Xenopus laevis OX=8355 GN=g3bp1.S PE=1 SV=1	Q6GQB6	g3bp1.S	MGC80186 protein		>tr|A0A1L8HCS3|A0A1L8HCS3_XENLA Trifunctional purine biosynthetic protein adenosine-3 OS=Xenopus laevis OX=8355 GN=gart.L PE=1 SV=1	A0A1L8HCS3	gart.L	Trifunctional purine biosynthetic protein adenosine-3		>tr|A0A1L8F666|A0A1L8F666_XENLA Actin-depolymerizing factor OS=Xenopus laevis OX=8355 GN=gsn.L PE=1 SV=1	A0A1L8F666	gsn.L	Actin-depolymerizing factor
>tr|A0A1L8HMF0|A0A1L8HMF0_XENLA Uncharacterized protein OS=Xenopus laevis OX=8355 GN=g3bp2.S PE=4 SV=1	A0A1L8HMF0	g3bp2.S	Uncharacterized protein		>tr|Q6GPL6|Q6GPL6_XENLA MGC83560 protein OS=Xenopus laevis OX=8355 GN=gca.L PE=1 SV=1	Q6GPL6	gca.L	MGC83560 protein		>tr|Q5XHJ8|Q5XHJ8_XENLA Actin-depolymerizing factor OS=Xenopus laevis OX=8355 GN=gsn.S PE=1 SV=1	Q5XHJ8	gsn.S	Actin-depolymerizing factor
>tr|A0A1L8HN70|A0A1L8HN70_XENLA Guanidinoacetate N-methyltransferase OS=Xenopus laevis OX=8355 GN=gamt.S PE=3 SV=1	A0A1L8HN70	gamt.S	Guanidinoacetate N-methyltransferase		>tr|A0A1L8I066|A0A1L8I066_XENLA Uncharacterized protein OS=Xenopus laevis OX=8355 GN=gcn1.L PE=1 SV=1	A0A1L8I066	gcn1.L	Uncharacterized protein		>tr|A0A1L8G3N9|A0A1L8G3N9_XENLA Glutathione transferase OS=Xenopus laevis OX=8355 GN=gsta1.S PE=1 SV=1	A0A1L8G3N9	gsta1.S	Glutathione transferase
>tr|Q8AY70|Q8AY70_XENLA Glyceraldehyde-3-phosphate dehydrogenase OS=Xenopus laevis OX=8355 GN=gapdh.L PE=2 SV=1	Q8AY70	gapdh.L	Glyceraldehyde-3-phosphate dehydrogenase		>tr|A0A1L8GZG8|A0A1L8GZG8_XENLA Rab GDP dissociation inhibitor OS=Xenopus laevis OX=8355 GN=gdi2.L PE=3 SV=1	A0A1L8GZG8	gdi2.L	Rab GDP dissociation inhibitor		>tr|Q7SZ23|Q7SZ23_XENLA Glutathione transferase OS=Xenopus laevis OX=8355 GN=gstm1.S PE=1 SV=1	Q7SZ23	gstm1.S	Glutathione transferase
>tr|A0A1L8HCS3|A0A1L8HCS3_XENLA Trifunctional purine biosynthetic protein adenosine-3 OS=Xenopus laevis OX=8355 GN=gart.L PE=1 SV=1	A0A1L8HCS3	gart.L	Trifunctional purine biosynthetic protein adenosine-3		>tr|A0A1L8EYL9|A0A1L8EYL9_XENLA Sulfhydryl oxidase OS=Xenopus laevis OX=8355 GN=gfer.L PE=4 SV=1	A0A1L8EYL9	gfer.L	Sulfhydryl oxidase		>tr|Q6INS0|Q6INS0_XENLA Glutathione transferase OS=Xenopus laevis OX=8355 GN=gstt1.L PE=2 SV=1	Q6INS0	gstt1.L	Glutathione transferase
>tr|Q6AZV2|Q6AZV2_XENLA Gcdh-prov protein OS=Xenopus laevis OX=8355 GN=gcdh.L PE=1 SV=1	Q6AZV2	gcdh.L	Gcdh-prov protein		>tr|A0A1L8FK58|A0A1L8FK58_XENLA Glutamate dehydrogenase OS=Xenopus laevis OX=8355 GN=glud1.L PE=1 SV=1	A0A1L8FK58	glud1.L	Glutamate dehydrogenase		>tr|Q7T0N8|Q7T0N8_XENLA Hadhsc-prov protein OS=Xenopus laevis OX=8355 GN=hadh.L PE=1 SV=1	Q7T0N8	hadh.L	Hadhsc-prov protein
>tr|A0A1L8GTQ4|A0A1L8GTQ4_XENLA Rab GDP dissociation inhibitor OS=Xenopus laevis OX=8355 GN=gdi2.S PE=1 SV=1	A0A1L8GTQ4	gdi2.S	Rab GDP dissociation inhibitor		>tr|A0A1L8F5W7|A0A1L8F5W7_XENLA Glutamine synthetase OS=Xenopus laevis OX=8355 GN=glul.L PE=3 SV=1	A0A1L8F5W7	glul.L	Glutamine synthetase		>tr|A0A1L8GCR3|A0A1L8GCR3_XENLA Uncharacterized protein OS=Xenopus laevis OX=8355 GN=hadhb.L PE=1 SV=1	A0A1L8GCR3	hadhb.L	Uncharacterized protein
>tr|A0A1L8EYL9|A0A1L8EYL9_XENLA Sulfhydryl oxidase OS=Xenopus laevis OX=8355 GN=gfer.L PE=4 SV=1	A0A1L8EYL9	gfer.L	Sulfhydryl oxidase		>tr|Q6GPT8|Q6GPT8_XENLA GDP-D-mannose dehydratase OS=Xenopus laevis OX=8355 GN=gmds.S PE=1 SV=1	Q6GPT8	gmds.S	GDP-D-mannose dehydratase		>tr|A0A1L8GX00|A0A1L8GX00_XENLA Histidine--tRNA ligase OS=Xenopus laevis OX=8355 GN=hars2.L PE=1 SV=1	A0A1L8GX00	hars2.L	Histidine--tRNA ligase
>tr|A0A1L8FK58|A0A1L8FK58_XENLA Glutamate dehydrogenase OS=Xenopus laevis OX=8355 GN=glud1.L PE=1 SV=1	A0A1L8FK58	glud1.L	Glutamate dehydrogenase		>tr|A0A1L8GVA6|A0A1L8GVA6_XENLA Glucosamine-6-phosphate isomerase OS=Xenopus laevis OX=8355 GN=gnpda1.S PE=1 SV=1	A0A1L8GVA6	gnpda1.S	Glucosamine-6-phosphate isomerase		>tr|Q641D5|Q641D5_XENLA Histone acetyltransferase type B catalytic subunit OS=Xenopus laevis OX=8355 GN=hat1.L PE=1 SV=1	Q641D5	hat1.L	Histone acetyltransferase type B catalytic subunit
>tr|Q6GPT8|Q6GPT8_XENLA GDP-D-mannose dehydratase OS=Xenopus laevis OX=8355 GN=gmds.S PE=1 SV=1	Q6GPT8	gmds.S	GDP-D-mannose dehydratase		>tr|Q7ZTK9|Q7ZTK9_XENLA Aspartate aminotransferase OS=Xenopus laevis OX=8355 GN=got1.S PE=1 SV=1	Q7ZTK9	got1.S	Aspartate aminotransferase		>tr|A0A1L8G4G8|A0A1L8G4G8_XENLA Uncharacterized protein OS=Xenopus laevis OX=8355 GN=hdlbp.S PE=1 SV=1	A0A1L8G4G8	hdlbp.S	Uncharacterized protein
>tr|Q7ZTK9|Q7ZTK9_XENLA Aspartate aminotransferase OS=Xenopus laevis OX=8355 GN=got1.S PE=1 SV=1	Q7ZTK9	got1.S	Aspartate aminotransferase		>tr|A0A1L8GFD3|A0A1L8GFD3_XENLA Aspartate aminotransferase OS=Xenopus laevis OX=8355 GN=got2.S PE=1 SV=1	A0A1L8GFD3	got2.S	Aspartate aminotransferase		>tr|Q7ZY24|Q7ZY24_XENLA Hmgb3-prov protein OS=Xenopus laevis OX=8355 GN=hmgb3.L PE=1 SV=1	Q7ZY24	hmgb3.L	Hmgb3-prov protein
>tr|A0A1L8GFD3|A0A1L8GFD3_XENLA Aspartate aminotransferase OS=Xenopus laevis OX=8355 GN=got2.S PE=1 SV=1	A0A1L8GFD3	got2.S	Aspartate aminotransferase		>tr|A0A1L8GL32|A0A1L8GL32_XENLA Glucose-6-phosphate isomerase OS=Xenopus laevis OX=8355 GN=gpi.L PE=1 SV=1	A0A1L8GL32	gpi.L	Glucose-6-phosphate isomerase		>tr|Q6GM69|Q6GM69_XENLA Vg1 mRNA binding protein 40 OS=Xenopus laevis OX=8355 GN=hnrnpab.S PE=1 SV=1	Q6GM69	hnrnpab.S	Vg1 mRNA binding protein 40
>tr|A0A1L8GL32|A0A1L8GL32_XENLA Glucose-6-phosphate isomerase OS=Xenopus laevis OX=8355 GN=gpi.L PE=1 SV=1	A0A1L8GL32	gpi.L	Glucose-6-phosphate isomerase		>tr|A0A1L8ETM7|A0A1L8ETM7_XENLA PCI domain-containing protein OS=Xenopus laevis OX=8355 GN=gps1.L PE=1 SV=1	A0A1L8ETM7	gps1.L	PCI domain-containing protein		>tr|A0A1L8HYH7|A0A1L8HYH7_XENLA Heterogeneous nuclear ribonucleoprotein K OS=Xenopus laevis OX=8355 GN=hnrnpk.L PE=1 SV=1	A0A1L8HYH7	hnrnpk.L	Heterogeneous nuclear ribonucleoprotein K
>tr|A0A1L8ETM7|A0A1L8ETM7_XENLA PCI domain-containing protein OS=Xenopus laevis OX=8355 GN=gps1.L PE=1 SV=1	A0A1L8ETM7	gps1.L	PCI domain-containing protein		>tr|Q58E16|Q58E16_XENLA Glutathione peroxidase OS=Xenopus laevis OX=8355 GN=gpx1.L PE=1 SV=1	Q58E16	gpx1.L	Glutathione peroxidase		>tr|A0A1L8HMC5|A0A1L8HMC5_XENLA Uncharacterized protein OS=Xenopus laevis OX=8355 GN=hpgds.S PE=1 SV=1	A0A1L8HMC5	hpgds.S	Uncharacterized protein
>tr|Q498I1|Q498I1_XENLA LOC398508 protein OS=Xenopus laevis OX=8355 GN=grhpr.2.L PE=2 SV=1	Q498I1	grhpr.2.L	LOC398508 protein		>tr|Q498I1|Q498I1_XENLA LOC398508 protein OS=Xenopus laevis OX=8355 GN=grhpr.2.L PE=2 SV=1	Q498I1	grhpr.2.L	LOC398508 protein		>tr|A0A1L8F1N3|A0A1L8F1N3_XENLA Uncharacterized protein OS=Xenopus laevis OX=8355 GN=hsd17b10.S PE=3 SV=1	A0A1L8F1N3	hsd17b10.S	Uncharacterized protein
>tr|A0A1L8F666|A0A1L8F666_XENLA Actin-depolymerizing factor OS=Xenopus laevis OX=8355 GN=gsn.L PE=1 SV=1	A0A1L8F666	gsn.L	Actin-depolymerizing factor		>sp|A0A1L8F5J9|NMDZ1_XENLA Glutamate receptor ionotropic, NMDA 1 OS=Xenopus laevis OX=8355 GN=grin1 PE=1 SV=1	A0A1L8F5J9	grin1	Glutamate receptor ionotropic, NMDA 1		>sp|Q6AZV1|HS90B_XENLA Heat shock cognate protein HSP 90-beta OS=Xenopus laevis OX=8355 GN=hsp90ab1 PE=2 SV=1	Q6AZV1	hsp90ab1	Heat shock cognate protein HSP 90-beta
>tr|Q5XHJ8|Q5XHJ8_XENLA Actin-depolymerizing factor OS=Xenopus laevis OX=8355 GN=gsn.S PE=1 SV=1	Q5XHJ8	gsn.S	Actin-depolymerizing factor		>tr|A0A1L8F666|A0A1L8F666_XENLA Actin-depolymerizing factor OS=Xenopus laevis OX=8355 GN=gsn.L PE=1 SV=1	A0A1L8F666	gsn.L	Actin-depolymerizing factor		>tr|Q8AVE2|Q8AVE2_XENLA Hsc70 protein OS=Xenopus laevis OX=8355 GN=hspa1l.S PE=2 SV=1	Q8AVE2	hspa1l.S	Hsc70 protein
>tr|A0A1L8G3N9|A0A1L8G3N9_XENLA Glutathione transferase OS=Xenopus laevis OX=8355 GN=gsta1.S PE=1 SV=1	A0A1L8G3N9	gsta1.S	Glutathione transferase		>tr|Q5XHJ8|Q5XHJ8_XENLA Actin-depolymerizing factor OS=Xenopus laevis OX=8355 GN=gsn.S PE=1 SV=1	Q5XHJ8	gsn.S	Actin-depolymerizing factor		>tr|A0A1L8GXI4|A0A1L8GXI4_XENLA Heat shock 70 kDa protein 4 OS=Xenopus laevis OX=8355 GN=hspa4.L PE=1 SV=1	A0A1L8GXI4	hspa4.L	Heat shock 70 kDa protein 4
>tr|Q7SZ23|Q7SZ23_XENLA Glutathione transferase OS=Xenopus laevis OX=8355 GN=gstm1.S PE=1 SV=1	Q7SZ23	gstm1.S	Glutathione transferase		>tr|A0A1L8G3N9|A0A1L8G3N9_XENLA Glutathione transferase OS=Xenopus laevis OX=8355 GN=gsta1.S PE=1 SV=1	A0A1L8G3N9	gsta1.S	Glutathione transferase		>tr|Q8AVE3|Q8AVE3_XENLA 78 kDa glucose-regulated protein OS=Xenopus laevis OX=8355 GN=hspa5.S PE=1 SV=1	Q8AVE3	hspa5.S	78 kDa glucose-regulated protein
>tr|A0A1L8FLF8|A0A1L8FLF8_XENLA Histone H2A OS=Xenopus laevis OX=8355 GN=h2ax.L PE=3 SV=1	A0A1L8FLF8	h2ax.L	Histone H2A		>tr|Q7SZ23|Q7SZ23_XENLA Glutathione transferase OS=Xenopus laevis OX=8355 GN=gstm1.S PE=1 SV=1	Q7SZ23	gstm1.S	Glutathione transferase		>tr|Q7ZX34|Q7ZX34_XENLA 75 kDa glucose-regulated protein OS=Xenopus laevis OX=8355 GN=hspa9.S PE=1 SV=1	Q7ZX34	hspa9.S	75 kDa glucose-regulated protein
>tr|Q7T0N8|Q7T0N8_XENLA Hadhsc-prov protein OS=Xenopus laevis OX=8355 GN=hadh.L PE=1 SV=1	Q7T0N8	hadh.L	Hadhsc-prov protein		>tr|A0A1L8GTY2|A0A1L8GTY2_XENLA GTSE1_N domain-containing protein OS=Xenopus laevis OX=8355 GN=gtse1.S PE=4 SV=1	A0A1L8GTY2	gtse1.S	GTSE1_N domain-containing protein		>tr|A0A1L8EX90|A0A1L8EX90_XENLA 60 kDa chaperonin OS=Xenopus laevis OX=8355 GN=hspd1.L PE=1 SV=1	A0A1L8EX90	hspd1.L	60 kDa chaperonin
>tr|A0A1L8GCR3|A0A1L8GCR3_XENLA Uncharacterized protein OS=Xenopus laevis OX=8355 GN=hadhb.L PE=1 SV=1	A0A1L8GCR3	hadhb.L	Uncharacterized protein		>tr|Q6DKE3|Q6DKE3_XENLA Histone H2A OS=Xenopus laevis OX=8355 GN=h2ac1.S PE=2 SV=1	Q6DKE3	h2ac1.S	Histone H2A		>tr|Q6IP60|Q6IP60_XENLA 60 kDa chaperonin OS=Xenopus laevis OX=8355 GN=hspd1.S PE=2 SV=1	Q6IP60	hspd1.S	60 kDa chaperonin
>tr|Q641D5|Q641D5_XENLA Histone acetyltransferase type B catalytic subunit OS=Xenopus laevis OX=8355 GN=hat1.L PE=1 SV=1	Q641D5	hat1.L	Histone acetyltransferase type B catalytic subunit		>tr|A0A1L8EMY5|A0A1L8EMY5_XENLA Histone H3 OS=Xenopus laevis OX=8355 GN=h3-3a.L PE=1 SV=1	A0A1L8EMY5	h3-3a.L	Histone H3		>tr|Q6NUG0|Q6NUG0_XENLA 10 kDa heat shock protein, mitochondrial OS=Xenopus laevis OX=8355 GN=hspe1.L PE=2 SV=1	Q6NUG0	hspe1.L	10 kDa heat shock protein, mitochondrial
>tr|A0A1L8FD59|A0A1L8FD59_XENLA Uncharacterized protein OS=Xenopus laevis OX=8355 GN=hax1.L PE=4 SV=1	A0A1L8FD59	hax1.L	Uncharacterized protein		>tr|Q7T0N8|Q7T0N8_XENLA Hadhsc-prov protein OS=Xenopus laevis OX=8355 GN=hadh.L PE=1 SV=1	Q7T0N8	hadh.L	Hadhsc-prov protein		>tr|A0A1L8EPX5|A0A1L8EPX5_XENLA 10 kDa heat shock protein, mitochondrial OS=Xenopus laevis OX=8355 GN=hspe1.S PE=1 SV=1	A0A1L8EPX5	hspe1.S	10 kDa heat shock protein, mitochondrial
>tr|A0A1L8G4G8|A0A1L8G4G8_XENLA Uncharacterized protein OS=Xenopus laevis OX=8355 GN=hdlbp.S PE=1 SV=1	A0A1L8G4G8	hdlbp.S	Uncharacterized protein		>tr|A0A1L8G607|A0A1L8G607_XENLA Uncharacterized protein OS=Xenopus laevis OX=8355 GN=hadhb.S PE=3 SV=1	A0A1L8G607	hadhb.S	Uncharacterized protein		>tr|A0A310TPS0|A0A310TPS0_XENLA Uncharacterized protein OS=Xenopus laevis OX=8355 GN=hyou1.S PE=1 SV=1	A0A310TPS0	hyou1.S	Uncharacterized protein
>tr|Q4V835|Q4V835_XENLA HELLS protein OS=Xenopus laevis OX=8355 GN=hells.L PE=1 SV=1	Q4V835	hells.L	HELLS protein		>tr|A0A1L8GX00|A0A1L8GX00_XENLA Histidine--tRNA ligase OS=Xenopus laevis OX=8355 GN=hars2.L PE=1 SV=1	A0A1L8GX00	hars2.L	Histidine--tRNA ligase		>tr|A0A1L8GZX5|A0A1L8GZX5_XENLA Isocitrate dehydrogenase [NAD] subunit, mitochondrial OS=Xenopus laevis OX=8355 GN=idh3a.L PE=3 SV=1	A0A1L8GZX5	idh3a.L	Isocitrate dehydrogenase [NAD] subunit, mitochondrial
>tr|Q7ZYU2|Q7ZYU2_XENLA LOC398455 protein (Fragment) OS=Xenopus laevis OX=8355 GN=hnrnpa0.L PE=1 SV=1	Q7ZYU2	hnrnpa0.L	LOC398455 protein (Fragment)		>tr|Q641D5|Q641D5_XENLA Histone acetyltransferase type B catalytic subunit OS=Xenopus laevis OX=8355 GN=hat1.L PE=1 SV=1	Q641D5	hat1.L	Histone acetyltransferase type B catalytic subunit		>tr|A0A1L8FW10|A0A1L8FW10_XENLA Uncharacterized protein OS=Xenopus laevis OX=8355 GN=igf2bp3.L PE=1 SV=1	A0A1L8FW10	igf2bp3.L	Uncharacterized protein
>tr|Q6GM69|Q6GM69_XENLA Vg1 mRNA binding protein 40 OS=Xenopus laevis OX=8355 GN=hnrnpab.S PE=1 SV=1	Q6GM69	hnrnpab.S	Vg1 mRNA binding protein 40		>tr|A0A1L8G4G8|A0A1L8G4G8_XENLA Uncharacterized protein OS=Xenopus laevis OX=8355 GN=hdlbp.S PE=1 SV=1	A0A1L8G4G8	hdlbp.S	Uncharacterized protein		>tr|A0A310U801|A0A310U801_XENLA Uncharacterized protein OS=Xenopus laevis OX=8355 GN=igf2bp3.S PE=1 SV=1	A0A310U801	igf2bp3.S	Uncharacterized protein
>tr|A0A1L8HYH7|A0A1L8HYH7_XENLA Heterogeneous nuclear ribonucleoprotein K OS=Xenopus laevis OX=8355 GN=hnrnpk.L PE=1 SV=1	A0A1L8HYH7	hnrnpk.L	Heterogeneous nuclear ribonucleoprotein K		>tr|Q4V835|Q4V835_XENLA HELLS protein OS=Xenopus laevis OX=8355 GN=hells.L PE=1 SV=1	Q4V835	hells.L	HELLS protein		>tr|A0A1L8HT59|A0A1L8HT59_XENLA MICOS complex subunit MIC60 OS=Xenopus laevis OX=8355 GN=immt.L PE=1 SV=1	A0A1L8HT59	immt.L	MIC
>tr|A0A1L8HMC5|A0A1L8HMC5_XENLA Uncharacterized protein OS=Xenopus laevis OX=8355 GN=hpgds.S PE=1 SV=1	A0A1L8HMC5	hpgds.S	Uncharacterized protein		>tr|A0A1L8I1Z7|A0A1L8I1Z7_XENLA Beta-hexosaminidase OS=Xenopus laevis OX=8355 GN=hexb.L PE=1 SV=1	A0A1L8I1Z7	hexb.L	Beta-hexosaminidase		>tr|Q7ZXT8|Q7ZXT8_XENLA Inosine-5'-monophosphate dehydrogenase OS=Xenopus laevis OX=8355 GN=impdh2.L PE=1 SV=1	Q7ZXT8	impdh2.L	Inosine-5'-monophosphate dehydrogenase
>tr|A0A1L8F1N3|A0A1L8F1N3_XENLA Uncharacterized protein OS=Xenopus laevis OX=8355 GN=hsd17b10.S PE=3 SV=1	A0A1L8F1N3	hsd17b10.S	Uncharacterized protein		>tr|Q32NS7|Q32NS7_XENLA MGC52825 protein OS=Xenopus laevis OX=8355 GN=hmgb2.S PE=2 SV=1	Q32NS7	hmgb2.S	MGC52825 protein		>tr|A0A1L8EUH3|A0A1L8EUH3_XENLA Uncharacterized protein OS=Xenopus laevis OX=8355 GN=jpt1.L PE=3 SV=1	A0A1L8EUH3	jpt1.L	Uncharacterized protein
>tr|A0A1L8F3J7|A0A1L8F3J7_XENLA Uncharacterized protein OS=Xenopus laevis OX=8355 GN=hsd17b8.S PE=1 SV=1	A0A1L8F3J7	hsd17b8.S	Uncharacterized protein		>tr|Q7ZY24|Q7ZY24_XENLA Hmgb3-prov protein OS=Xenopus laevis OX=8355 GN=hmgb3.L PE=1 SV=1	Q7ZY24	hmgb3.L	Hmgb3-prov protein		>tr|A0A1L8GF86|A0A1L8GF86_XENLA Lysine--tRNA ligase OS=Xenopus laevis OX=8355 GN=kars1.S PE=3 SV=1	A0A1L8GF86	kars1.S	Lysine--tRNA ligase
>tr|A0A1L8F9X7|A0A1L8F9X7_XENLA HATPase_c domain-containing protein OS=Xenopus laevis OX=8355 GN=hsp90aa1.1.L PE=1 SV=1	A0A1L8F9X7	hsp90aa1.1.L	HATPase_c domain-containing protein		>tr|Q6GM69|Q6GM69_XENLA Vg1 mRNA binding protein 40 OS=Xenopus laevis OX=8355 GN=hnrnpab.S PE=1 SV=1	Q6GM69	hnrnpab.S	Vg1 mRNA binding protein 40		>tr|A0A1L8GM91|A0A1L8GM91_XENLA Kinesin-like protein OS=Xenopus laevis OX=8355 GN=kif2c.L PE=1 SV=1	A0A1L8GM91	kif2c.L	Kinesin-like protein
>sp|Q6AZV1|HS90B_XENLA Heat shock cognate protein HSP 90-beta OS=Xenopus laevis OX=8355 GN=hsp90ab1 PE=2 SV=1	Q6AZV1	hsp90ab1	Heat shock cognate protein HSP 90-beta		>tr|A0A1L8HVL7|A0A1L8HVL7_XENLA Uncharacterized protein OS=Xenopus laevis OX=8355 GN=hnrnpdl.L PE=1 SV=1	A0A1L8HVL7	hnrnpdl.L	Uncharacterized protein		>tr|Q6IRM2|Q6IRM2_XENLA Kif4a-A-prov protein OS=Xenopus laevis OX=8355 GN=kif4a-A-prov PE=1 SV=1	Q6IRM2	kif4a-A-prov	Kif4a-A-prov protein
>tr|A0A1L8GZD6|A0A1L8GZD6_XENLA Uncharacterized protein OS=Xenopus laevis OX=8355 GN=hspa14.L PE=1 SV=1	A0A1L8GZD6	hspa14.L	Uncharacterized protein		>tr|A0A1L8FJQ2|A0A1L8FJQ2_XENLA Uncharacterized protein OS=Xenopus laevis OX=8355 GN=hnrnph3.L PE=4 SV=1	A0A1L8FJQ2	hnrnph3.L	Uncharacterized protein		>tr|A0A1L8FQN1|A0A1L8FQN1_XENLA Kinesin-like protein OS=Xenopus laevis OX=8355 GN=kif5b.S PE=1 SV=1	A0A1L8FQN1	kif5b.S	Kinesin-like protein
>tr|Q8AVE2|Q8AVE2_XENLA Hsc70 protein OS=Xenopus laevis OX=8355 GN=hspa1l.S PE=2 SV=1	Q8AVE2	hspa1l.S	Hsc70 protein		>tr|A0A1L8HYH7|A0A1L8HYH7_XENLA Heterogeneous nuclear ribonucleoprotein K OS=Xenopus laevis OX=8355 GN=hnrnpk.L PE=1 SV=1	A0A1L8HYH7	hnrnpk.L	Heterogeneous nuclear ribonucleoprotein K		>tr|Q7ZX00|Q7ZX00_XENLA Importin subunit alpha OS=Xenopus laevis OX=8355 GN=kpna2.S PE=2 SV=1	Q7ZX00	kpna2.S	Importin subunit alpha
>tr|A0A1L8GXI4|A0A1L8GXI4_XENLA Heat shock 70 kDa protein 4 OS=Xenopus laevis OX=8355 GN=hspa4.L PE=1 SV=1	A0A1L8GXI4	hspa4.L	Heat shock 70 kDa protein 4		>tr|A0A1L8HMC5|A0A1L8HMC5_XENLA Uncharacterized protein OS=Xenopus laevis OX=8355 GN=hpgds.S PE=1 SV=1	A0A1L8HMC5	hpgds.S	Uncharacterized protein		>tr|Q70PC5|Q70PC5_XENLA Importin subunit alpha OS=Xenopus laevis OX=8355 GN=kpna6.L PE=1 SV=1	Q70PC5	kpna6.L	Importin subunit alpha
>tr|Q8AVE3|Q8AVE3_XENLA 78 kDa glucose-regulated protein OS=Xenopus laevis OX=8355 GN=hspa5.S PE=1 SV=1	Q8AVE3	hspa5.S	78 kDa glucose-regulated protein		>tr|A0A1L8F3J7|A0A1L8F3J7_XENLA Uncharacterized protein OS=Xenopus laevis OX=8355 GN=hsd17b8.S PE=1 SV=1	A0A1L8F3J7	hsd17b8.S	Uncharacterized protein		>tr|A0A1L8EXD5|A0A1L8EXD5_XENLA Importin subunit alpha OS=Xenopus laevis OX=8355 GN=kpna7.L PE=1 SV=1	A0A1L8EXD5	kpna7.L	Importin subunit alpha
>tr|Q7ZX34|Q7ZX34_XENLA 75 kDa glucose-regulated protein OS=Xenopus laevis OX=8355 GN=hspa9.S PE=1 SV=1	Q7ZX34	hspa9.S	75 kDa glucose-regulated protein		>tr|A0A1L8F9X7|A0A1L8F9X7_XENLA HATPase_c domain-containing protein OS=Xenopus laevis OX=8355 GN=hsp90aa1.1.L PE=1 SV=1	A0A1L8F9X7	hsp90aa1.1.L	HATPase_c domain-containing protein		>tr|A0A1L8EPY1|A0A1L8EPY1_XENLA Importin subunit alpha OS=Xenopus laevis OX=8355 GN=kpna7.S PE=1 SV=1	A0A1L8EPY1	kpna7.S	Importin subunit alpha
>tr|A0A1L8EX90|A0A1L8EX90_XENLA 60 kDa chaperonin OS=Xenopus laevis OX=8355 GN=hspd1.L PE=1 SV=1	A0A1L8EX90	hspd1.L	60 kDa chaperonin		>sp|Q6AZV1|HS90B_XENLA Heat shock cognate protein HSP 90-beta OS=Xenopus laevis OX=8355 GN=hsp90ab1 PE=2 SV=1	Q6AZV1	hsp90ab1	Heat shock cognate protein HSP 90-beta		>tr|A0A1L8HAE0|A0A1L8HAE0_XENLA IF rod domain-containing protein OS=Xenopus laevis OX=8355 GN=krt7.S PE=3 SV=1	A0A1L8HAE0	krt7.S	IF rod domain-containing protein
>tr|Q6IP60|Q6IP60_XENLA 60 kDa chaperonin OS=Xenopus laevis OX=8355 GN=hspd1.S PE=2 SV=1	Q6IP60	hspd1.S	60 kDa chaperonin		>tr|Q8AVE2|Q8AVE2_XENLA Hsc70 protein OS=Xenopus laevis OX=8355 GN=hspa1l.S PE=2 SV=1	Q8AVE2	hspa1l.S	Hsc70 protein		>tr|A0A1L8HIL0|A0A1L8HIL0_XENLA IF rod domain-containing protein OS=Xenopus laevis OX=8355 GN=krt78.4.L PE=3 SV=1	A0A1L8HIL0	krt78.4.L	IF rod domain-containing protein
>tr|Q6NUG0|Q6NUG0_XENLA 10 kDa heat shock protein, mitochondrial OS=Xenopus laevis OX=8355 GN=hspe1.L PE=2 SV=1	Q6NUG0	hspe1.L	10 kDa heat shock protein, mitochondrial		>tr|A0A1L8GXI4|A0A1L8GXI4_XENLA Heat shock 70 kDa protein 4 OS=Xenopus laevis OX=8355 GN=hspa4.L PE=1 SV=1	A0A1L8GXI4	hspa4.L	Heat shock 70 kDa protein 4		>tr|A0A1L8HIP9|A0A1L8HIP9_XENLA IF rod domain-containing protein OS=Xenopus laevis OX=8355 GN=krt8.1.L PE=1 SV=1	A0A1L8HIP9	krt8.1.L	IF rod domain-containing protein
>tr|A0A1L8EPX5|A0A1L8EPX5_XENLA 10 kDa heat shock protein, mitochondrial OS=Xenopus laevis OX=8355 GN=hspe1.S PE=1 SV=1	A0A1L8EPX5	hspe1.S	10 kDa heat shock protein, mitochondrial		>tr|Q8AVE3|Q8AVE3_XENLA 78 kDa glucose-regulated protein OS=Xenopus laevis OX=8355 GN=hspa5.S PE=1 SV=1	Q8AVE3	hspa5.S	78 kDa glucose-regulated protein		>tr|A5D8P0|A5D8P0_XENLA Dolichyl-diphosphooligosaccharide--protein glycosyltransferase subunit KCP2 OS=Xenopus laevis OX=8355 GN=krtcap2.L PE=2 SV=1	A5D8P0	krtcap2.L	Dolichyl-diphosphooligosaccharide--protein glycosyltransferase subunit KCP2
>tr|A0A1L8GZX5|A0A1L8GZX5_XENLA Isocitrate dehydrogenase [NAD] subunit, mitochondrial OS=Xenopus laevis OX=8355 GN=idh3a.L PE=3 SV=1	A0A1L8GZX5	idh3a.L	Isocitrate dehydrogenase [NAD] subunit, mitochondrial		>tr|Q7ZX34|Q7ZX34_XENLA 75 kDa glucose-regulated protein OS=Xenopus laevis OX=8355 GN=hspa9.S PE=1 SV=1	Q7ZX34	hspa9.S	75 kDa glucose-regulated protein		>tr|A0A1L8HTP1|A0A1L8HTP1_XENLA Cysteinylglycine-S-conjugate dipeptidase OS=Xenopus laevis OX=8355 GN=lap3.L PE=1 SV=1	A0A1L8HTP1	lap3.L	Cysteinylglycine-S-conjugate dipeptidase
>tr|A0A1L8FW10|A0A1L8FW10_XENLA Uncharacterized protein OS=Xenopus laevis OX=8355 GN=igf2bp3.L PE=1 SV=1	A0A1L8FW10	igf2bp3.L	Uncharacterized protein		>tr|A0A1L8EX90|A0A1L8EX90_XENLA 60 kDa chaperonin OS=Xenopus laevis OX=8355 GN=hspd1.L PE=1 SV=1	A0A1L8EX90	hspd1.L	60 kDa chaperonin		>tr|Q6AX83|Q6AX83_XENLA Leucyl-tRNA synthetase OS=Xenopus laevis OX=8355 GN=lars1.L PE=1 SV=1	Q6AX83	lars1.L	Leucyl-tRNA synthetase
>tr|A0A1L8H2T5|A0A1L8H2T5_XENLA Uncharacterized protein OS=Xenopus laevis OX=8355 GN=ilf3.L PE=1 SV=1	A0A1L8H2T5	ilf3.L	Uncharacterized protein		>tr|Q6IP60|Q6IP60_XENLA 60 kDa chaperonin OS=Xenopus laevis OX=8355 GN=hspd1.S PE=2 SV=1	Q6IP60	hspd1.S	60 kDa chaperonin		>tr|A0A1L8GWQ3|A0A1L8GWQ3_XENLA L-lactate dehydrogenase OS=Xenopus laevis OX=8355 GN=ldhb.L PE=3 SV=1	A0A1L8GWQ3	ldhb.L	L-lactate dehydrogenase
>tr|A0A1L8HT59|A0A1L8HT59_XENLA MICOS complex subunit MIC60 OS=Xenopus laevis OX=8355 GN=immt.L PE=1 SV=1	A0A1L8HT59	immt.L	MIC		>tr|Q6NUG0|Q6NUG0_XENLA 10 kDa heat shock protein, mitochondrial OS=Xenopus laevis OX=8355 GN=hspe1.L PE=2 SV=1	Q6NUG0	hspe1.L	10 kDa heat shock protein, mitochondrial		>tr|A0A1L8GQX2|A0A1L8GQX2_XENLA L-lactate dehydrogenase OS=Xenopus laevis OX=8355 GN=ldhb.S PE=1 SV=1	A0A1L8GQX2	ldhb.S	L-lactate dehydrogenase
>tr|Q7ZXT8|Q7ZXT8_XENLA Inosine-5'-monophosphate dehydrogenase OS=Xenopus laevis OX=8355 GN=impdh2.L PE=1 SV=1	Q7ZXT8	impdh2.L	Inosine-5'-monophosphate dehydrogenase		>tr|A0A1L8EPX5|A0A1L8EPX5_XENLA 10 kDa heat shock protein, mitochondrial OS=Xenopus laevis OX=8355 GN=hspe1.S PE=1 SV=1	A0A1L8EPX5	hspe1.S	10 kDa heat shock protein, mitochondrial		>tr|Q7ZSY1|Q7ZSY1_XENLA Galectin OS=Xenopus laevis OX=8355 GN=lgals3.L PE=2 SV=1	Q7ZSY1	lgals3.L	Galectin
>tr|A0A1L8EUH3|A0A1L8EUH3_XENLA Uncharacterized protein OS=Xenopus laevis OX=8355 GN=jpt1.L PE=3 SV=1	A0A1L8EUH3	jpt1.L	Uncharacterized protein		>tr|A0A1L8FLI2|A0A1L8FLI2_XENLA Uncharacterized protein OS=Xenopus laevis OX=8355 GN=hyou1.L PE=1 SV=1	A0A1L8FLI2	hyou1.L	Uncharacterized protein		>tr|Q8AVZ3|Q8AVZ3_XENLA Lmnb1-prov protein OS=Xenopus laevis OX=8355 GN=lmnb1.L PE=1 SV=1	Q8AVZ3	lmnb1.L	Lmnb1-prov protein
>tr|A0A1L8GF86|A0A1L8GF86_XENLA Lysine--tRNA ligase OS=Xenopus laevis OX=8355 GN=kars1.S PE=3 SV=1	A0A1L8GF86	kars1.S	Lysine--tRNA ligase		>tr|A0A1L8GZX5|A0A1L8GZX5_XENLA Isocitrate dehydrogenase [NAD] subunit, mitochondrial OS=Xenopus laevis OX=8355 GN=idh3a.L PE=3 SV=1	A0A1L8GZX5	idh3a.L	Isocitrate dehydrogenase [NAD] subunit, mitochondrial		>tr|Q5U4V6|Q5U4V6_XENLA Tubulin alpha chain OS=Xenopus laevis OX=8355 GN=LOC397931 PE=2 SV=1	Q5U4V6	LOC397931	Tubulin alpha chain
>tr|A0A1L8GVD3|A0A1L8GVD3_XENLA Kinesin-like protein OS=Xenopus laevis OX=8355 GN=kif3a.S PE=3 SV=1	A0A1L8GVD3	kif3a.S	Kinesin-like protein		>tr|A0A310U801|A0A310U801_XENLA Uncharacterized protein OS=Xenopus laevis OX=8355 GN=igf2bp3.S PE=1 SV=1	A0A310U801	igf2bp3.S	Uncharacterized protein		>tr|Q6NTP7|Q6NTP7_XENLA Aconitate hydratase, mitochondrial OS=Xenopus laevis OX=8355 GN=LOC398139 PE=1 SV=1	Q6NTP7	LOC398139	Aconitate hydratase, mitochondrial
>tr|Q6IRM2|Q6IRM2_XENLA Kif4a-A-prov protein OS=Xenopus laevis OX=8355 GN=kif4a-A-prov PE=1 SV=1	Q6IRM2	kif4a-A-prov	Kif4a-A-prov protein		>tr|A0A1L8H2T5|A0A1L8H2T5_XENLA Uncharacterized protein OS=Xenopus laevis OX=8355 GN=ilf3.L PE=1 SV=1	A0A1L8H2T5	ilf3.L	Uncharacterized protein		>tr|A0A1L8ESZ1|A0A1L8ESZ1_XENLA Uncharacterized protein OS=Xenopus laevis OX=8355 GN=lsm14b.L PE=1 SV=1	A0A1L8ESZ1	lsm14b.L	Uncharacterized protein
>tr|A0A1L8FQN1|A0A1L8FQN1_XENLA Kinesin-like protein OS=Xenopus laevis OX=8355 GN=kif5b.S PE=1 SV=1	A0A1L8FQN1	kif5b.S	Kinesin-like protein		>tr|A0A1L8HT59|A0A1L8HT59_XENLA MICOS complex subunit MIC60 OS=Xenopus laevis OX=8355 GN=immt.L PE=1 SV=1	A0A1L8HT59	immt.L	MIC		>tr|Q6IP81|Q6IP81_XENLA Leukotriene A(4) hydrolase OS=Xenopus laevis OX=8355 GN=lta4h.L PE=1 SV=1	Q6IP81	lta4h.L	Leukotriene A(4) hydrolase
>tr|Q7ZX00|Q7ZX00_XENLA Importin subunit alpha OS=Xenopus laevis OX=8355 GN=kpna2.S PE=2 SV=1	Q7ZX00	kpna2.S	Importin subunit alpha		>tr|Q7SYT9|Q7SYT9_XENLA Inositol-1-monophosphatase OS=Xenopus laevis OX=8355 GN=impa1.L PE=1 SV=1	Q7SYT9	impa1.L	Inositol-1-monophosphatase		>tr|A0A1L8HFY0|A0A1L8HFY0_XENLA Abhydrolase_2 domain-containing protein OS=Xenopus laevis OX=8355 GN=lypla2.L PE=3 SV=1	A0A1L8HFY0	lypla2.L	Abhydrolase_2 domain-containing protein
>tr|A0A1L8EXD5|A0A1L8EXD5_XENLA Importin subunit alpha OS=Xenopus laevis OX=8355 GN=kpna7.L PE=1 SV=1	A0A1L8EXD5	kpna7.L	Importin subunit alpha		>tr|Q7ZXT8|Q7ZXT8_XENLA Inosine-5'-monophosphate dehydrogenase OS=Xenopus laevis OX=8355 GN=impdh2.L PE=1 SV=1	Q7ZXT8	impdh2.L	Inosine-5'-monophosphate dehydrogenase		>tr|A0A1L8GPG1|A0A1L8GPG1_XENLA Uncharacterized protein OS=Xenopus laevis OX=8355 GN=manf.L PE=3 SV=1	A0A1L8GPG1	manf.L	Uncharacterized protein
>tr|A0A1L8EPY1|A0A1L8EPY1_XENLA Importin subunit alpha OS=Xenopus laevis OX=8355 GN=kpna7.S PE=1 SV=1	A0A1L8EPY1	kpna7.S	Importin subunit alpha		>tr|A0A1L8H7C4|A0A1L8H7C4_XENLA Importin N-terminal domain-containing protein OS=Xenopus laevis OX=8355 GN=ipo9.S PE=1 SV=1	A0A1L8H7C4	ipo9.S	Importin N-terminal domain-containing protein		>tr|A0A1L8H157|A0A1L8H157_XENLA Protein kinase domain-containing protein OS=Xenopus laevis OX=8355 GN=map2k1.L PE=1 SV=1	A0A1L8H157	map2k1.L	Protein kinase domain-containing protein
>tr|A0A1L8HIM2|A0A1L8HIM2_XENLA IF rod domain-containing protein OS=Xenopus laevis OX=8355 GN=krt59.L PE=3 SV=1	A0A1L8HIM2	krt59.L	IF rod domain-containing protein		>tr|A0A1L8EUH3|A0A1L8EUH3_XENLA Uncharacterized protein OS=Xenopus laevis OX=8355 GN=jpt1.L PE=3 SV=1	A0A1L8EUH3	jpt1.L	Uncharacterized protein		>tr|A0A1L8FQC1|A0A1L8FQC1_XENLA Microtubule-associated protein OS=Xenopus laevis OX=8355 GN=map4.S PE=4 SV=1	A0A1L8FQC1	map4.S	Microtubule-associated protein
>tr|A0A1L8HAE0|A0A1L8HAE0_XENLA IF rod domain-containing protein OS=Xenopus laevis OX=8355 GN=krt7.S PE=3 SV=1	A0A1L8HAE0	krt7.S	IF rod domain-containing protein		>tr|A0A1L8HT75|A0A1L8HT75_XENLA Uncharacterized protein OS=Xenopus laevis OX=8355 GN=kiaa0232.L PE=4 SV=1	A0A1L8HT75	kiaa0232.L	Uncharacterized protein		>tr|Q8UW77|Q8UW77_XENLA Microtubule-associated protein RP/EB family member 1 OS=Xenopus laevis OX=8355 GN=mapre1.S PE=2 SV=1	Q8UW77	mapre1.S	Microtubule-associated protein RP/EB family member 1
>tr|A0A1L8HIL0|A0A1L8HIL0_XENLA IF rod domain-containing protein OS=Xenopus laevis OX=8355 GN=krt78.4.L PE=3 SV=1	A0A1L8HIL0	krt78.4.L	IF rod domain-containing protein		>tr|A0A1L8FQN1|A0A1L8FQN1_XENLA Kinesin-like protein OS=Xenopus laevis OX=8355 GN=kif5b.S PE=1 SV=1	A0A1L8FQN1	kif5b.S	Kinesin-like protein		>tr|A0A1L8G2S7|A0A1L8G2S7_XENLA Uncharacterized protein OS=Xenopus laevis OX=8355 GN=marcks.S PE=1 SV=1	A0A1L8G2S7	marcks.S	Uncharacterized protein
>tr|A0A1L8HIP9|A0A1L8HIP9_XENLA IF rod domain-containing protein OS=Xenopus laevis OX=8355 GN=krt8.1.L PE=1 SV=1	A0A1L8HIP9	krt8.1.L	IF rod domain-containing protein		>tr|Q7ZX00|Q7ZX00_XENLA Importin subunit alpha OS=Xenopus laevis OX=8355 GN=kpna2.S PE=2 SV=1	Q7ZX00	kpna2.S	Importin subunit alpha		>tr|A0A090B2N7|A0A090B2N7_XENLA DNA replication licensing factor MCM3 OS=Xenopus laevis OX=8355 GN=mcm3.L PE=1 SV=1	A0A090B2N7	mcm3.L	DNA replication licensing factor MCM3
>tr|A5D8P0|A5D8P0_XENLA Dolichyl-diphosphooligosaccharide--protein glycosyltransferase subunit KCP2 OS=Xenopus laevis OX=8355 GN=krtcap2.L PE=2 SV=1	A5D8P0	krtcap2.L	Dolichyl-diphosphooligosaccharide--protein glycosyltransferase subunit KCP2		>tr|Q70PC5|Q70PC5_XENLA Importin subunit alpha OS=Xenopus laevis OX=8355 GN=kpna6.L PE=1 SV=1	Q70PC5	kpna6.L	Importin subunit alpha		>tr|A0A1L8GNF3|A0A1L8GNF3_XENLA DNA replication licensing factor MCM5 OS=Xenopus laevis OX=8355 GN=mcm5.L PE=1 SV=1	A0A1L8GNF3	mcm5.L	DNA replication licensing factor MCM5
>tr|A0A1L8F9P7|A0A1L8F9P7_XENLA DAO domain-containing protein OS=Xenopus laevis OX=8355 GN=l2hgdh.L PE=1 SV=1	A0A1L8F9P7	l2hgdh.L	DAO domain-containing protein		>tr|A0A1L8EXD5|A0A1L8EXD5_XENLA Importin subunit alpha OS=Xenopus laevis OX=8355 GN=kpna7.L PE=1 SV=1	A0A1L8EXD5	kpna7.L	Importin subunit alpha		>tr|A0A1L8FWS1|A0A1L8FWS1_XENLA DNA replication licensing factor MCM6 OS=Xenopus laevis OX=8355 GN=mcm6.L PE=1 SV=1	A0A1L8FWS1	mcm6.L	DNA replication licensing factor MCM6
>tr|A0A1L8HTP1|A0A1L8HTP1_XENLA Cysteinylglycine-S-conjugate dipeptidase OS=Xenopus laevis OX=8355 GN=lap3.L PE=1 SV=1	A0A1L8HTP1	lap3.L	Cysteinylglycine-S-conjugate dipeptidase		>tr|A0A1L8EPY1|A0A1L8EPY1_XENLA Importin subunit alpha OS=Xenopus laevis OX=8355 GN=kpna7.S PE=1 SV=1	A0A1L8EPY1	kpna7.S	Importin subunit alpha		>tr|A0A1L8F2P0|A0A1L8F2P0_XENLA Malignant T-cell-amplified sequence OS=Xenopus laevis OX=8355 GN=mcts1.S PE=3 SV=1	A0A1L8F2P0	mcts1.S	Malignant T-cell-amplified sequence
>tr|Q6AX83|Q6AX83_XENLA Leucyl-tRNA synthetase OS=Xenopus laevis OX=8355 GN=lars1.L PE=1 SV=1	Q6AX83	lars1.L	Leucyl-tRNA synthetase		>tr|A0A1L8ERR7|A0A1L8ERR7_XENLA IF rod domain-containing protein OS=Xenopus laevis OX=8355 GN=krt12.6.L PE=3 SV=1	A0A1L8ERR7	krt12.6.L	IF rod domain-containing protein		>tr|A0A1L8G769|A0A1L8G769_XENLA Malate dehydrogenase OS=Xenopus laevis OX=8355 GN=mdh1.L PE=3 SV=1	A0A1L8G769	mdh1.L	Malate dehydrogenase
>tr|A0A1L8GWQ3|A0A1L8GWQ3_XENLA L-lactate dehydrogenase OS=Xenopus laevis OX=8355 GN=ldhb.L PE=3 SV=1	A0A1L8GWQ3	ldhb.L	L-lactate dehydrogenase		>tr|A0A1L8HIM2|A0A1L8HIM2_XENLA IF rod domain-containing protein OS=Xenopus laevis OX=8355 GN=krt59.L PE=3 SV=1	A0A1L8HIM2	krt59.L	IF rod domain-containing protein		>tr|A0A1L8G0L3|A0A1L8G0L3_XENLA Malate dehydrogenase OS=Xenopus laevis OX=8355 GN=mdh1.S PE=1 SV=1	A0A1L8G0L3	mdh1.S	Malate dehydrogenase
>tr|A0A1L8GQX2|A0A1L8GQX2_XENLA L-lactate dehydrogenase OS=Xenopus laevis OX=8355 GN=ldhb.S PE=1 SV=1	A0A1L8GQX2	ldhb.S	L-lactate dehydrogenase		>tr|A0A1L8HAE0|A0A1L8HAE0_XENLA IF rod domain-containing protein OS=Xenopus laevis OX=8355 GN=krt7.S PE=3 SV=1	A0A1L8HAE0	krt7.S	IF rod domain-containing protein		>tr|Q6B4U5|Q6B4U5_XENLA Malate dehydrogenase OS=Xenopus laevis OX=8355 GN=mdh2.L PE=1 SV=1	Q6B4U5	mdh2.L	Malate dehydrogenase
>tr|Q7ZSY1|Q7ZSY1_XENLA Galectin OS=Xenopus laevis OX=8355 GN=lgals3.L PE=2 SV=1	Q7ZSY1	lgals3.L	Galectin		>tr|A0A1L8HIL0|A0A1L8HIL0_XENLA IF rod domain-containing protein OS=Xenopus laevis OX=8355 GN=krt78.4.L PE=3 SV=1	A0A1L8HIL0	krt78.4.L	IF rod domain-containing protein		>tr|A0A1L8HRZ7|A0A1L8HRZ7_XENLA Malic enzyme OS=Xenopus laevis OX=8355 GN=me2.S PE=1 SV=1	A0A1L8HRZ7	me2.S	Malic enzyme
>tr|A0A1L8FMV1|A0A1L8FMV1_XENLA DNA ligase OS=Xenopus laevis OX=8355 GN=lig1.L PE=1 SV=1	A0A1L8FMV1	lig1.L	DNA ligase		>tr|A0A1L8HIP9|A0A1L8HIP9_XENLA IF rod domain-containing protein OS=Xenopus laevis OX=8355 GN=krt8.1.L PE=1 SV=1	A0A1L8HIP9	krt8.1.L	IF rod domain-containing protein		>tr|A0A1L8GYF2|A0A1L8GYF2_XENLA Methionine aminopeptidase 2 OS=Xenopus laevis OX=8355 GN=METAP2 PE=1 SV=1	A0A1L8GYF2	METAP2	Methionine aminopeptidase 2
>tr|Q5U4V6|Q5U4V6_XENLA Tubulin alpha chain OS=Xenopus laevis OX=8355 GN=LOC397931 PE=2 SV=1	Q5U4V6	LOC397931	Tubulin alpha chain		>tr|A0A1L8F9P7|A0A1L8F9P7_XENLA DAO domain-containing protein OS=Xenopus laevis OX=8355 GN=l2hgdh.L PE=1 SV=1	A0A1L8F9P7	l2hgdh.L	DAO domain-containing protein		>tr|Q3KPR2|Q3KPR2_XENLA MGC131374 protein OS=Xenopus laevis OX=8355 GN=mgc147117.S PE=2 SV=1	Q3KPR2	mgc147117.S	MGC131374 protein
>tr|Q6NTP7|Q6NTP7_XENLA Aconitate hydratase, mitochondrial OS=Xenopus laevis OX=8355 GN=LOC398139 PE=1 SV=1	Q6NTP7	LOC398139	Aconitate hydratase, mitochondrial		>tr|A0A1L8GU36|A0A1L8GU36_XENLA Uncharacterized protein OS=Xenopus laevis OX=8355 GN=lamb1.S PE=4 SV=1	A0A1L8GU36	lamb1.S	Uncharacterized protein		>tr|Q6GPT0|Q6GPT0_XENLA Adipocyte-type fatty acid-binding protein OS=Xenopus laevis OX=8355 GN=MGC82636 PE=2 SV=1	Q6GPT0	MGC82636	Adipocyte-type fatty acid-binding protein
>tr|B7ZRW2|B7ZRW2_XENLA Embryonic poly(A) binding protein 2 OS=Xenopus laevis OX=8355 GN=LOC403372 PE=1 SV=1	B7ZRW2	LOC403372	Embryonic poly(A) binding protein 2		>tr|A0A1L8HTP1|A0A1L8HTP1_XENLA Cysteinylglycine-S-conjugate dipeptidase OS=Xenopus laevis OX=8355 GN=lap3.L PE=1 SV=1	A0A1L8HTP1	lap3.L	Cysteinylglycine-S-conjugate dipeptidase		>tr|Q5PQ49|Q5PQ49_XENLA LOC495981 protein OS=Xenopus laevis OX=8355 GN=mgst3.L PE=1 SV=1	Q5PQ49	mgst3.L	LOC495981 protein
>tr|A0A1L8G6D3|A0A1L8G6D3_XENLA PPR_long domain-containing protein OS=Xenopus laevis OX=8355 GN=lrpprc.L PE=1 SV=1	A0A1L8G6D3	lrpprc.L	PPR_long domain-containing protein		>tr|A0A1L8GWQ3|A0A1L8GWQ3_XENLA L-lactate dehydrogenase OS=Xenopus laevis OX=8355 GN=ldhb.L PE=3 SV=1	A0A1L8GWQ3	ldhb.L	L-lactate dehydrogenase		>tr|A0A1L8HQ83|A0A1L8HQ83_XENLA Malectin domain-containing protein OS=Xenopus laevis OX=8355 GN=mlec.S PE=3 SV=1	A0A1L8HQ83	mlec.S	Malectin domain-containing protein
>tr|Q52KE0|Q52KE0_XENLA U6 snRNA-associated Sm-like protein LSm2 OS=Xenopus laevis OX=8355 GN=lsm2.L PE=2 SV=1	Q52KE0	lsm2.L	U6 snRNA-associated Sm-like protein LSm2		>tr|A0A1L8GQX2|A0A1L8GQX2_XENLA L-lactate dehydrogenase OS=Xenopus laevis OX=8355 GN=ldhb.S PE=1 SV=1	A0A1L8GQX2	ldhb.S	L-lactate dehydrogenase		>tr|A0A1L8GP01|A0A1L8GP01_XENLA Uncharacterized protein OS=Xenopus laevis OX=8355 GN=mpst.L PE=1 SV=1	A0A1L8GP01	mpst.L	Uncharacterized protein
>tr|Q6IP81|Q6IP81_XENLA Leukotriene A(4) hydrolase OS=Xenopus laevis OX=8355 GN=lta4h.L PE=1 SV=1	Q6IP81	lta4h.L	Leukotriene A(4) hydrolase		>tr|Q7ZSY1|Q7ZSY1_XENLA Galectin OS=Xenopus laevis OX=8355 GN=lgals3.L PE=2 SV=1	Q7ZSY1	lgals3.L	Galectin		>tr|Q5U556|Q5U556_XENLA LOC495364 protein OS=Xenopus laevis OX=8355 GN=mrpl12.L PE=1 SV=1	Q5U556	mrpl12.L	LOC495364 protein
>tr|A0A1L8GPG1|A0A1L8GPG1_XENLA Uncharacterized protein OS=Xenopus laevis OX=8355 GN=manf.L PE=3 SV=1	A0A1L8GPG1	manf.L	Uncharacterized protein		>tr|A0A1L8FMV1|A0A1L8FMV1_XENLA DNA ligase OS=Xenopus laevis OX=8355 GN=lig1.L PE=1 SV=1	A0A1L8FMV1	lig1.L	DNA ligase		>tr|A0A1L8HXY5|A0A1L8HXY5_XENLA S-methyl-5'-thioadenosine phosphorylase OS=Xenopus laevis OX=8355 GN=MTAP PE=1 SV=1	A0A1L8HXY5	MTAP	S-methyl-5'-thioadenosine phosphorylase
>tr|A0A1L8GSC6|A0A1L8GSC6_XENLA Protein kinase domain-containing protein OS=Xenopus laevis OX=8355 GN=map2k1.S PE=1 SV=1	A0A1L8GSC6	map2k1.S	Protein kinase domain-containing protein		>tr|Q5U4V6|Q5U4V6_XENLA Tubulin alpha chain OS=Xenopus laevis OX=8355 GN=LOC397931 PE=2 SV=1	Q5U4V6	LOC397931	Tubulin alpha chain		>tr|Q9I905|Q9I905_XENLA MGC64562 protein OS=Xenopus laevis OX=8355 GN=mtch2.L PE=1 SV=2	Q9I905	mtch2.L	MGC64562 protein
>tr|A0A1L8FQC1|A0A1L8FQC1_XENLA Microtubule-associated protein OS=Xenopus laevis OX=8355 GN=map4.S PE=4 SV=1	A0A1L8FQC1	map4.S	Microtubule-associated protein		>tr|Q6NTP7|Q6NTP7_XENLA Aconitate hydratase, mitochondrial OS=Xenopus laevis OX=8355 GN=LOC398139 PE=1 SV=1	Q6NTP7	LOC398139	Aconitate hydratase, mitochondrial		>tr|A0A1L8G7L9|A0A1L8G7L9_XENLA Formyltetrahydrofolate synthetase OS=Xenopus laevis OX=8355 GN=mthfd1l.L PE=1 SV=1	A0A1L8G7L9	mthfd1l.L	Formyltetrahydrofolate synthetase
>tr|A0A1L8G2S7|A0A1L8G2S7_XENLA Uncharacterized protein OS=Xenopus laevis OX=8355 GN=marcks.S PE=1 SV=1	A0A1L8G2S7	marcks.S	Uncharacterized protein		>tr|A9JS50|A9JS50_XENLA Peptidylprolyl isomerase OS=Xenopus laevis OX=8355 GN=LOC398175 PE=1 SV=1	A9JS50	LOC398175	Peptidylprolyl isomerase		>tr|O93522|O93522_XENLA Nonmuscle myosin II heavy chain A OS=Xenopus laevis OX=8355 GN=myh9.L PE=1 SV=1	O93522	myh9.L	Nonmuscle myosin II heavy chain A
>tr|A0A090B2N7|A0A090B2N7_XENLA DNA replication licensing factor MCM3 OS=Xenopus laevis OX=8355 GN=mcm3.L PE=1 SV=1	A0A090B2N7	mcm3.L	DNA replication licensing factor MCM3		>tr|Q5M7C6|Q5M7C6_XENLA Glutathione peroxidase OS=Xenopus laevis OX=8355 GN=LOC496242 PE=2 SV=1	Q5M7C6	LOC496242	Glutathione peroxidase		>tr|A0A1L8GGP5|A0A1L8GGP5_XENLA Uncharacterized protein OS=Xenopus laevis OX=8355 GN=myh9.S PE=1 SV=1	A0A1L8GGP5	myh9.S	Uncharacterized protein
>tr|A0A1L8FWS1|A0A1L8FWS1_XENLA DNA replication licensing factor MCM6 OS=Xenopus laevis OX=8355 GN=mcm6.L PE=1 SV=1	A0A1L8FWS1	mcm6.L	DNA replication licensing factor MCM6		>tr|A0A1L8G6D3|A0A1L8G6D3_XENLA PPR_long domain-containing protein OS=Xenopus laevis OX=8355 GN=lrpprc.L PE=1 SV=1	A0A1L8G6D3	lrpprc.L	PPR_long domain-containing protein		>tr|A0A1L8FSU2|A0A1L8FSU2_XENLA Uncharacterized protein OS=Xenopus laevis OX=8355 GN=myl12b.S PE=1 SV=1	A0A1L8FSU2	myl12b.S	Uncharacterized protein
>tr|A0A1L8H3C0|A0A1L8H3C0_XENLA DNA replication licensing factor MCM7 OS=Xenopus laevis OX=8355 GN=MCM7 PE=1 SV=1	A0A1L8H3C0	MCM7	DNA replication licensing factor MCM7		>tr|A0A1L8ESZ1|A0A1L8ESZ1_XENLA Uncharacterized protein OS=Xenopus laevis OX=8355 GN=lsm14b.L PE=1 SV=1	A0A1L8ESZ1	lsm14b.L	Uncharacterized protein		>tr|A2BD71|A2BD71_XENLA LOC100037107 protein OS=Xenopus laevis OX=8355 GN=myl4.S PE=2 SV=1	A2BD71	myl4.S	LOC100037107 protein
>tr|A0A1L8G769|A0A1L8G769_XENLA Malate dehydrogenase OS=Xenopus laevis OX=8355 GN=mdh1.L PE=3 SV=1	A0A1L8G769	mdh1.L	Malate dehydrogenase		>tr|Q66KU9|Q66KU9_XENLA MGC85411 protein OS=Xenopus laevis OX=8355 GN=lsm6.L PE=2 SV=1	Q66KU9	lsm6.L	MGC85411 protein		>tr|A0A1L8HC07|A0A1L8HC07_XENLA N-acetyltransferase domain-containing protein OS=Xenopus laevis OX=8355 GN=naa50.L PE=1 SV=1	A0A1L8HC07	naa50.L	N-acetyltransferase domain-containing protein
>tr|A0A1L8G0L3|A0A1L8G0L3_XENLA Malate dehydrogenase OS=Xenopus laevis OX=8355 GN=mdh1.S PE=1 SV=1	A0A1L8G0L3	mdh1.S	Malate dehydrogenase		>tr|Q6IP81|Q6IP81_XENLA Leukotriene A(4) hydrolase OS=Xenopus laevis OX=8355 GN=lta4h.L PE=1 SV=1	Q6IP81	lta4h.L	Leukotriene A(4) hydrolase		>tr|A0A1L8EXG5|A0A1L8EXG5_XENLA Alpha-galactosidase OS=Xenopus laevis OX=8355 GN=naga.L PE=3 SV=1	A0A1L8EXG5	naga.L	Alpha-galactosidase
>tr|Q6B4U5|Q6B4U5_XENLA Malate dehydrogenase OS=Xenopus laevis OX=8355 GN=mdh2.L PE=1 SV=1	Q6B4U5	mdh2.L	Malate dehydrogenase		>tr|A0A1L8HFY0|A0A1L8HFY0_XENLA Abhydrolase_2 domain-containing protein OS=Xenopus laevis OX=8355 GN=lypla2.L PE=3 SV=1	A0A1L8HFY0	lypla2.L	Abhydrolase_2 domain-containing protein		>tr|A0A1L8GYL4|A0A1L8GYL4_XENLA Uncharacterized protein OS=Xenopus laevis OX=8355 GN=nap1l1.L PE=1 SV=1	A0A1L8GYL4	nap1l1.L	Uncharacterized protein
>tr|A0A1L8HRZ7|A0A1L8HRZ7_XENLA Malic enzyme OS=Xenopus laevis OX=8355 GN=me2.S PE=1 SV=1	A0A1L8HRZ7	me2.S	Malic enzyme		>tr|A0A1L8GPG1|A0A1L8GPG1_XENLA Uncharacterized protein OS=Xenopus laevis OX=8355 GN=manf.L PE=3 SV=1	A0A1L8GPG1	manf.L	Uncharacterized protein		>tr|A0A1L8GUC2|A0A1L8GUC2_XENLA Uncharacterized protein OS=Xenopus laevis OX=8355 GN=nap1l1.S PE=3 SV=1	A0A1L8GUC2	nap1l1.S	Uncharacterized protein
>tr|A0A1L8H0X7|A0A1L8H0X7_XENLA LDLR chaperone MESD OS=Xenopus laevis OX=8355 GN=mesd.L PE=1 SV=1	A0A1L8H0X7	mesd.L	LDLR chaperone MESD		>tr|A0A1L8FQC1|A0A1L8FQC1_XENLA Microtubule-associated protein OS=Xenopus laevis OX=8355 GN=map4.S PE=4 SV=1	A0A1L8FQC1	map4.S	Microtubule-associated protein		>tr|A0A1L8FCB7|A0A1L8FCB7_XENLA NAD(P)H-hydrate epimerase OS=Xenopus laevis OX=8355 GN=naxe.L PE=1 SV=1	A0A1L8FCB7	naxe.L	NAD(P)H-hydrate epimerase
>tr|A0A1L8GYF2|A0A1L8GYF2_XENLA Methionine aminopeptidase 2 OS=Xenopus laevis OX=8355 GN=METAP2 PE=1 SV=1	A0A1L8GYF2	METAP2	Methionine aminopeptidase 2		>tr|Q8UW77|Q8UW77_XENLA Microtubule-associated protein RP/EB family member 1 OS=Xenopus laevis OX=8355 GN=mapre1.S PE=2 SV=1	Q8UW77	mapre1.S	Microtubule-associated protein RP/EB family member 1		>tr|A0A1L8HPS6|A0A1L8HPS6_XENLA Protein NDRG2 OS=Xenopus laevis OX=8355 GN=ndrg2.S PE=1 SV=1	A0A1L8HPS6	ndrg2.S	Protein NDRG2
>tr|Q3KPR2|Q3KPR2_XENLA MGC131374 protein OS=Xenopus laevis OX=8355 GN=mgc147117.S PE=2 SV=1	Q3KPR2	mgc147117.S	MGC131374 protein		>tr|A0A1L8G2S7|A0A1L8G2S7_XENLA Uncharacterized protein OS=Xenopus laevis OX=8355 GN=marcks.S PE=1 SV=1	A0A1L8G2S7	marcks.S	Uncharacterized protein		>tr|Q6NTQ9|Q6NTQ9_XENLA NADH dehydrogenase [ubiquinone] 1 alpha subcomplex subunit 10, mitochondrial OS=Xenopus laevis OX=8355 GN=ndufa10.S PE=1 SV=1	Q6NTQ9	ndufa10.S	NADH dehydrogenase [ubiquinone] 1 alpha subcomplex subunit 10, mitochondrial
>tr|Q7T0X6|Q7T0X6_XENLA MGC68905 protein OS=Xenopus laevis OX=8355 GN=MGC68905 PE=2 SV=1	Q7T0X6	MGC68905	MGC68905 protein		>tr|A0A090B2N7|A0A090B2N7_XENLA DNA replication licensing factor MCM3 OS=Xenopus laevis OX=8355 GN=mcm3.L PE=1 SV=1	A0A090B2N7	mcm3.L	DNA replication licensing factor MCM3		>tr|A0A1L8GUL6|A0A1L8GUL6_XENLA NADH dehydrogenase [ubiquinone] 1 alpha subcomplex subunit 12 OS=Xenopus laevis OX=8355 GN=ndufa12.S PE=1 SV=1	A0A1L8GUL6	ndufa12.S	NADH dehydrogenase [ubiquinone] 1 alpha subcomplex subunit 12
>tr|Q6GPT0|Q6GPT0_XENLA Adipocyte-type fatty acid-binding protein OS=Xenopus laevis OX=8355 GN=MGC82636 PE=2 SV=1	Q6GPT0	MGC82636	Adipocyte-type fatty acid-binding protein		>tr|A0A1L8GNF3|A0A1L8GNF3_XENLA DNA replication licensing factor MCM5 OS=Xenopus laevis OX=8355 GN=mcm5.L PE=1 SV=1	A0A1L8GNF3	mcm5.L	DNA replication licensing factor MCM5		>tr|A0A1L8GWZ4|A0A1L8GWZ4_XENLA NADH dehydrogenase [ubiquinone] 1 alpha subcomplex subunit 2 OS=Xenopus laevis OX=8355 GN=ndufa2.L PE=3 SV=1	A0A1L8GWZ4	ndufa2.L	NADH dehydrogenase [ubiquinone] 1 alpha subcomplex subunit 2
>tr|Q5PQ49|Q5PQ49_XENLA LOC495981 protein OS=Xenopus laevis OX=8355 GN=mgst3.L PE=1 SV=1	Q5PQ49	mgst3.L	LOC495981 protein		>tr|A0A1L8H3C0|A0A1L8H3C0_XENLA DNA replication licensing factor MCM7 OS=Xenopus laevis OX=8355 GN=MCM7 PE=1 SV=1	A0A1L8H3C0	MCM7	DNA replication licensing factor MCM7		>tr|A0A1L8FGR9|A0A1L8FGR9_XENLA Complex I-B9 OS=Xenopus laevis OX=8355 GN=ndufa3.S PE=3 SV=1	A0A1L8FGR9	ndufa3.S	Complex I-B9
>tr|Q5U556|Q5U556_XENLA LOC495364 protein OS=Xenopus laevis OX=8355 GN=mrpl12.L PE=1 SV=1	Q5U556	mrpl12.L	LOC495364 protein		>tr|A0A1L8F2P0|A0A1L8F2P0_XENLA Malignant T-cell-amplified sequence OS=Xenopus laevis OX=8355 GN=mcts1.S PE=3 SV=1	A0A1L8F2P0	mcts1.S	Malignant T-cell-amplified sequence		>tr|Q6GQ91|Q6GQ91_XENLA MGC80253 protein OS=Xenopus laevis OX=8355 GN=ndufa4.L PE=2 SV=1	Q6GQ91	ndufa4.L	MGC80253 protein
>tr|A0A1L8HXY5|A0A1L8HXY5_XENLA S-methyl-5'-thioadenosine phosphorylase OS=Xenopus laevis OX=8355 GN=MTAP PE=1 SV=1	A0A1L8HXY5	MTAP	S-methyl-5'-thioadenosine phosphorylase		>tr|A0A1L8G769|A0A1L8G769_XENLA Malate dehydrogenase OS=Xenopus laevis OX=8355 GN=mdh1.L PE=3 SV=1	A0A1L8G769	mdh1.L	Malate dehydrogenase		>tr|A0A1L8GU71|A0A1L8GU71_XENLA Complex I subunit B13 OS=Xenopus laevis OX=8355 GN=ndufa5.S PE=1 SV=1	A0A1L8GU71	ndufa5.S	Complex I subunit B13
>tr|Q9I905|Q9I905_XENLA MGC64562 protein OS=Xenopus laevis OX=8355 GN=mtch2.L PE=1 SV=2	Q9I905	mtch2.L	MGC64562 protein		>tr|A0A1L8G0L3|A0A1L8G0L3_XENLA Malate dehydrogenase OS=Xenopus laevis OX=8355 GN=mdh1.S PE=1 SV=1	A0A1L8G0L3	mdh1.S	Malate dehydrogenase		>tr|A0A1L8HWL5|A0A1L8HWL5_XENLA Complex I-B14.5a OS=Xenopus laevis OX=8355 GN=ndufa7.L PE=3 SV=1	A0A1L8HWL5	ndufa7.L	Complex I-B14.5a
>tr|A0A1L8FZL5|A0A1L8FZL5_XENLA Uncharacterized protein OS=Xenopus laevis OX=8355 GN=mtdh.L PE=1 SV=1	A0A1L8FZL5	mtdh.L	Uncharacterized protein		>tr|Q6B4U5|Q6B4U5_XENLA Malate dehydrogenase OS=Xenopus laevis OX=8355 GN=mdh2.L PE=1 SV=1	Q6B4U5	mdh2.L	Malate dehydrogenase		>tr|Q7SZ14|Q7SZ14_XENLA MGC64316 protein OS=Xenopus laevis OX=8355 GN=ndufa9.L PE=1 SV=1	Q7SZ14	ndufa9.L	MGC64316 protein
>tr|O93522|O93522_XENLA Nonmuscle myosin II heavy chain A OS=Xenopus laevis OX=8355 GN=myh9.L PE=1 SV=1	O93522	myh9.L	Nonmuscle myosin II heavy chain A		>tr|A0A1L8HRZ7|A0A1L8HRZ7_XENLA Malic enzyme OS=Xenopus laevis OX=8355 GN=me2.S PE=1 SV=1	A0A1L8HRZ7	me2.S	Malic enzyme		>tr|Q6GNS8|Q6GNS8_XENLA Complex I-PDSW OS=Xenopus laevis OX=8355 GN=ndufb10.S PE=2 SV=1	Q6GNS8	ndufb10.S	Complex I-PDSW
>tr|A0A1L8GGP5|A0A1L8GGP5_XENLA Uncharacterized protein OS=Xenopus laevis OX=8355 GN=myh9.S PE=1 SV=1	A0A1L8GGP5	myh9.S	Uncharacterized protein		>tr|A0A1L8HV45|A0A1L8HV45_XENLA Methionine aminopeptidase OS=Xenopus laevis OX=8355 GN=metap1.L PE=1 SV=1	A0A1L8HV45	metap1.L	Methionine aminopeptidase		>tr|A0A1L8FF73|A0A1L8FF73_XENLA Complex I-ASHI OS=Xenopus laevis OX=8355 GN=ndufb8.S PE=3 SV=1	A0A1L8FF73	ndufb8.S	Complex I-ASHI
>tr|A0A1L8FSU2|A0A1L8FSU2_XENLA Uncharacterized protein OS=Xenopus laevis OX=8355 GN=myl12b.S PE=1 SV=1	A0A1L8FSU2	myl12b.S	Uncharacterized protein		>tr|A0A1L8GYF2|A0A1L8GYF2_XENLA Methionine aminopeptidase 2 OS=Xenopus laevis OX=8355 GN=METAP2 PE=1 SV=1	A0A1L8GYF2	METAP2	Methionine aminopeptidase 2		>tr|A0A1L8FTV8|A0A1L8FTV8_XENLA Complex I-B22 OS=Xenopus laevis OX=8355 GN=ndufb9.S PE=3 SV=1	A0A1L8FTV8	ndufb9.S	Complex I-B22
>tr|A2BD71|A2BD71_XENLA LOC100037107 protein OS=Xenopus laevis OX=8355 GN=myl4.S PE=2 SV=1	A2BD71	myl4.S	LOC100037107 protein		>tr|Q3KPR2|Q3KPR2_XENLA MGC131374 protein OS=Xenopus laevis OX=8355 GN=mgc147117.S PE=2 SV=1	Q3KPR2	mgc147117.S	MGC131374 protein		>tr|Q802B7|Q802B7_XENLA NADH-ubiquinone oxidoreductase 75 kDa subunit, mitochondrial OS=Xenopus laevis OX=8355 GN=ndufs1.L PE=1 SV=1	Q802B7	ndufs1.L	NADH-ubiquinone oxidoreductase 75 kDa subunit, mitochondrial
>tr|A0A1L8HC07|A0A1L8HC07_XENLA N-acetyltransferase domain-containing protein OS=Xenopus laevis OX=8355 GN=naa50.L PE=1 SV=1	A0A1L8HC07	naa50.L	N-acetyltransferase domain-containing protein		>tr|Q6GPT0|Q6GPT0_XENLA Adipocyte-type fatty acid-binding protein OS=Xenopus laevis OX=8355 GN=MGC82636 PE=2 SV=1	Q6GPT0	MGC82636	Adipocyte-type fatty acid-binding protein		>tr|A0A1L8I360|A0A1L8I360_XENLA NADH dehydrogenase [ubiquinone] iron-sulfur protein 4, mitochondrial OS=Xenopus laevis OX=8355 GN=ndufs4.L PE=3 SV=1	A0A1L8I360	ndufs4.L	NADH dehydrogenase [ubiquinone] iron-sulfur protein 4, mitochondrial
>tr|A0A1L8EXG5|A0A1L8EXG5_XENLA Alpha-galactosidase OS=Xenopus laevis OX=8355 GN=naga.L PE=3 SV=1	A0A1L8EXG5	naga.L	Alpha-galactosidase		>tr|Q5PQ49|Q5PQ49_XENLA LOC495981 protein OS=Xenopus laevis OX=8355 GN=mgst3.L PE=1 SV=1	Q5PQ49	mgst3.L	LOC495981 protein		>tr|Q7T0P5|Q7T0P5_XENLA Complex I-15 kDa OS=Xenopus laevis OX=8355 GN=ndufs5.L PE=1 SV=1	Q7T0P5	ndufs5.L	Complex I-15 kDa
>tr|A0A1L8GUC2|A0A1L8GUC2_XENLA Uncharacterized protein OS=Xenopus laevis OX=8355 GN=nap1l1.S PE=3 SV=1	A0A1L8GUC2	nap1l1.S	Uncharacterized protein		>tr|Q6DJQ1|Q6DJQ1_XENLA MGC81800 protein OS=Xenopus laevis OX=8355 GN=mgst3.S PE=1 SV=1	Q6DJQ1	mgst3.S	MGC81800 protein		>tr|Q8AVD7|Q8AVD7_XENLA NADH dehydrogenase [ubiquinone] flavoprotein 1, mitochondrial OS=Xenopus laevis OX=8355 GN=ndufv1.L PE=1 SV=1	Q8AVD7	ndufv1.L	NADH dehydrogenase [ubiquinone] flavoprotein 1, mitochondrial
>tr|A0A1L8HPS6|A0A1L8HPS6_XENLA Protein NDRG2 OS=Xenopus laevis OX=8355 GN=ndrg2.S PE=1 SV=1	A0A1L8HPS6	ndrg2.S	Protein NDRG2		>tr|A0A1L8HQ83|A0A1L8HQ83_XENLA Malectin domain-containing protein OS=Xenopus laevis OX=8355 GN=mlec.S PE=3 SV=1	A0A1L8HQ83	mlec.S	Malectin domain-containing protein		>tr|A0A1L8FYH9|A0A1L8FYH9_XENLA NADH dehydrogenase [ubiquinone] flavoprotein 2, mitochondrial OS=Xenopus laevis OX=8355 GN=ndufv2.L PE=1 SV=1	A0A1L8FYH9	ndufv2.L	NADH dehydrogenase [ubiquinone] flavoprotein 2, mitochondrial
>tr|Q6NTQ9|Q6NTQ9_XENLA NADH dehydrogenase [ubiquinone] 1 alpha subcomplex subunit 10, mitochondrial OS=Xenopus laevis OX=8355 GN=ndufa10.S PE=1 SV=1	Q6NTQ9	ndufa10.S	NADH dehydrogenase [ubiquinone] 1 alpha subcomplex subunit 10, mitochondrial		>tr|A0A1L8GP01|A0A1L8GP01_XENLA Uncharacterized protein OS=Xenopus laevis OX=8355 GN=mpst.L PE=1 SV=1	A0A1L8GP01	mpst.L	Uncharacterized protein		>tr|A0A1L8HRN5|A0A1L8HRN5_XENLA Proton-translocating NAD(P)(+) transhydrogenase OS=Xenopus laevis OX=8355 GN=nnt.S PE=3 SV=1	A0A1L8HRN5	nnt.S	Proton-translocating NAD(P)(+) transhydrogenase
>tr|A0A1L8GUL6|A0A1L8GUL6_XENLA NADH dehydrogenase [ubiquinone] 1 alpha subcomplex subunit 12 OS=Xenopus laevis OX=8355 GN=ndufa12.S PE=1 SV=1	A0A1L8GUL6	ndufa12.S	NADH dehydrogenase [ubiquinone] 1 alpha subcomplex subunit 12		>tr|A0A1L8H318|A0A1L8H318_XENLA Methylthioribose-1-phosphate isomerase OS=Xenopus laevis OX=8355 GN=mri1.L PE=1 SV=1	A0A1L8H318	mri1.L	Methylthioribose-1-phosphate isomerase		>tr|A0A1L8ERY9|A0A1L8ERY9_XENLA Aminopeptidase OS=Xenopus laevis OX=8355 GN=npepps.L PE=1 SV=1	A0A1L8ERY9	npepps.L	Aminopeptidase
>tr|Q6GQ91|Q6GQ91_XENLA MGC80253 protein OS=Xenopus laevis OX=8355 GN=ndufa4.L PE=2 SV=1	Q6GQ91	ndufa4.L	MGC80253 protein		>tr|Q5U556|Q5U556_XENLA LOC495364 protein OS=Xenopus laevis OX=8355 GN=mrpl12.L PE=1 SV=1	Q5U556	mrpl12.L	LOC495364 protein		>tr|A0A1L8GL14|A0A1L8GL14_XENLA Flavodoxin_2 domain-containing protein OS=Xenopus laevis OX=8355 GN=nqo1.L PE=1 SV=1	A0A1L8GL14	nqo1.L	Flavodoxin_2 domain-containing protein
>tr|A0A1L8GYY1|A0A1L8GYY1_XENLA Complex I subunit B13 OS=Xenopus laevis OX=8355 GN=ndufa5.L PE=1 SV=1	A0A1L8GYY1	ndufa5.L	Complex I subunit B13		>tr|A0A1L8HXY5|A0A1L8HXY5_XENLA S-methyl-5'-thioadenosine phosphorylase OS=Xenopus laevis OX=8355 GN=MTAP PE=1 SV=1	A0A1L8HXY5	MTAP	S-methyl-5'-thioadenosine phosphorylase		>tr|A0A1L8GFX3|A0A1L8GFX3_XENLA Uncharacterized protein OS=Xenopus laevis OX=8355 GN=nrdc.S PE=1 SV=1	A0A1L8GFX3	nrdc.S	Uncharacterized protein
>tr|A0A1L8GU71|A0A1L8GU71_XENLA Complex I subunit B13 OS=Xenopus laevis OX=8355 GN=ndufa5.S PE=1 SV=1	A0A1L8GU71	ndufa5.S	Complex I subunit B13		>tr|Q9I905|Q9I905_XENLA MGC64562 protein OS=Xenopus laevis OX=8355 GN=mtch2.L PE=1 SV=2	Q9I905	mtch2.L	MGC64562 protein		>tr|Q7ZYT4|Q7ZYT4_XENLA NSFL1 cofactor p47 OS=Xenopus laevis OX=8355 GN=nsfl1c.L PE=1 SV=1	Q7ZYT4	nsfl1c.L	NSFL1 cofactor p47
>tr|Q5HZN3|Q5HZN3_XENLA NADH dehydrogenase [ubiquinone] 1 alpha subcomplex subunit 6 OS=Xenopus laevis OX=8355 GN=ndufa6.S PE=2 SV=1	Q5HZN3	ndufa6.S	NADH dehydrogenase [ubiquinone] 1 alpha subcomplex subunit 6		>tr|A0A1L8FZL5|A0A1L8FZL5_XENLA Uncharacterized protein OS=Xenopus laevis OX=8355 GN=mtdh.L PE=1 SV=1	A0A1L8FZL5	mtdh.L	Uncharacterized protein		>tr|Q6DCU3|Q6DCU3_XENLA LOC503675 protein OS=Xenopus laevis OX=8355 GN=nup50.S PE=2 SV=1	Q6DCU3	nup50.S	LOC503675 protein
>tr|A0A1L8HWL5|A0A1L8HWL5_XENLA Complex I-B14.5a OS=Xenopus laevis OX=8355 GN=ndufa7.L PE=3 SV=1	A0A1L8HWL5	ndufa7.L	Complex I-B14.5a		>tr|A0A1L8G7L9|A0A1L8G7L9_XENLA Formyltetrahydrofolate synthetase OS=Xenopus laevis OX=8355 GN=mthfd1l.L PE=1 SV=1	A0A1L8G7L9	mthfd1l.L	Formyltetrahydrofolate synthetase		>tr|A0A1L8GRW7|A0A1L8GRW7_XENLA Oxoglutarate dehydrogenase (succinyl-transferring) OS=Xenopus laevis OX=8355 GN=ogdh.S PE=3 SV=1	A0A1L8GRW7	ogdh.S	Oxoglutarate dehydrogenase (succinyl-transferring)
>tr|Q6GNS8|Q6GNS8_XENLA Complex I-PDSW OS=Xenopus laevis OX=8355 GN=ndufb10.S PE=2 SV=1	Q6GNS8	ndufb10.S	Complex I-PDSW		>tr|A0A1L8EN71|A0A1L8EN71_XENLA Uncharacterized protein OS=Xenopus laevis OX=8355 GN=myh10.S PE=1 SV=1	A0A1L8EN71	myh10.S	Uncharacterized protein		>tr|A0A1L8G419|A0A1L8G419_XENLA Dynamin-like 120 kDa protein, form S1 OS=Xenopus laevis OX=8355 GN=opa1.S PE=4 SV=1	A0A1L8G419	opa1.S	Dynamin-like 120 kDa protein, form S1
>tr|A0A1L8EPN2|A0A1L8EPN2_XENLA Complex I-B12 OS=Xenopus laevis OX=8355 GN=ndufb3.S PE=3 SV=1	A0A1L8EPN2	ndufb3.S	Complex I-B12		>tr|O93522|O93522_XENLA Nonmuscle myosin II heavy chain A OS=Xenopus laevis OX=8355 GN=myh9.L PE=1 SV=1	O93522	myh9.L	Nonmuscle myosin II heavy chain A		>tr|A0A1L8HRP3|A0A1L8HRP3_XENLA Succinyl-CoA:3-ketoacid-coenzyme A transferase OS=Xenopus laevis OX=8355 GN=oxct1.S PE=3 SV=1	A0A1L8HRP3	oxct1.S	Succinyl-CoA:3-ketoacid-coenzyme A transferase
>tr|Q802B7|Q802B7_XENLA NADH-ubiquinone oxidoreductase 75 kDa subunit, mitochondrial OS=Xenopus laevis OX=8355 GN=ndufs1.L PE=1 SV=1	Q802B7	ndufs1.L	NADH-ubiquinone oxidoreductase 75 kDa subunit, mitochondrial		>tr|A0A1L8GGP5|A0A1L8GGP5_XENLA Uncharacterized protein OS=Xenopus laevis OX=8355 GN=myh9.S PE=1 SV=1	A0A1L8GGP5	myh9.S	Uncharacterized protein		>tr|A0JPG0|A0JPG0_XENLA Non-specific serine/threonine protein kinase OS=Xenopus laevis OX=8355 GN=oxsr1.L PE=1 SV=1	A0JPG0	oxsr1.L	Non-specific serine/threonine protein kinase
>tr|A0A1L8I360|A0A1L8I360_XENLA NADH dehydrogenase [ubiquinone] iron-sulfur protein 4, mitochondrial OS=Xenopus laevis OX=8355 GN=ndufs4.L PE=3 SV=1	A0A1L8I360	ndufs4.L	NADH dehydrogenase [ubiquinone] iron-sulfur protein 4, mitochondrial		>tr|A0A1L8FSU2|A0A1L8FSU2_XENLA Uncharacterized protein OS=Xenopus laevis OX=8355 GN=myl12b.S PE=1 SV=1	A0A1L8FSU2	myl12b.S	Uncharacterized protein		>tr|Q6DD55|Q6DD55_XENLA Protein disulfide-isomerase OS=Xenopus laevis OX=8355 GN=p4hb.L PE=1 SV=1	Q6DD55	p4hb.L	Protein disulfide-isomerase
>tr|Q7T0P5|Q7T0P5_XENLA Complex I-15 kDa OS=Xenopus laevis OX=8355 GN=ndufs5.L PE=1 SV=1	Q7T0P5	ndufs5.L	Complex I-15 kDa		>tr|A2BD71|A2BD71_XENLA LOC100037107 protein OS=Xenopus laevis OX=8355 GN=myl4.S PE=2 SV=1	A2BD71	myl4.S	LOC100037107 protein		>tr|Q6GNV0|Q6GNV0_XENLA MGC80858 protein OS=Xenopus laevis OX=8355 GN=pa2g4.L PE=2 SV=1	Q6GNV0	pa2g4.L	MGC80858 protein
>tr|Q8AVD7|Q8AVD7_XENLA NADH dehydrogenase [ubiquinone] flavoprotein 1, mitochondrial OS=Xenopus laevis OX=8355 GN=ndufv1.L PE=1 SV=1	Q8AVD7	ndufv1.L	NADH dehydrogenase [ubiquinone] flavoprotein 1, mitochondrial		>tr|A0A1L8F6T8|A0A1L8F6T8_XENLA N-acetyltransferase domain-containing protein OS=Xenopus laevis OX=8355 GN=naa10.L PE=4 SV=1	A0A1L8F6T8	naa10.L	N-acetyltransferase domain-containing protein		>tr|Q5U5C4|Q5U5C4_XENLA Pa2g4 protein OS=Xenopus laevis OX=8355 GN=pa2g4.S PE=1 SV=1	Q5U5C4	pa2g4.S	Pa2g4 protein
>tr|A0A1L8FYH9|A0A1L8FYH9_XENLA NADH dehydrogenase [ubiquinone] flavoprotein 2, mitochondrial OS=Xenopus laevis OX=8355 GN=ndufv2.L PE=1 SV=1	A0A1L8FYH9	ndufv2.L	NADH dehydrogenase [ubiquinone] flavoprotein 2, mitochondrial		>tr|A0A1L8HUJ1|A0A1L8HUJ1_XENLA Uncharacterized protein OS=Xenopus laevis OX=8355 GN=naa16.L PE=1 SV=1	A0A1L8HUJ1	naa16.L	Uncharacterized protein		>tr|A0A1L8ES55|A0A1L8ES55_XENLA Polyadenylate-binding protein OS=Xenopus laevis OX=8355 GN=pabpc1l.L PE=3 SV=1	A0A1L8ES55	pabpc1l.L	Polyadenylate-binding protein
>tr|A0A1L8F8E5|A0A1L8F8E5_XENLA Negative elongation factor E OS=Xenopus laevis OX=8355 GN=nelfe.L PE=3 SV=1	A0A1L8F8E5	nelfe.L	Negative elongation factor E		>tr|A0A1L8EXG5|A0A1L8EXG5_XENLA Alpha-galactosidase OS=Xenopus laevis OX=8355 GN=naga.L PE=3 SV=1	A0A1L8EXG5	naga.L	Alpha-galactosidase		>tr|A0A1L8GBH3|A0A1L8GBH3_XENLA Non-specific serine/threonine protein kinase OS=Xenopus laevis OX=8355 GN=pak2.L PE=4 SV=1	A0A1L8GBH3	pak2.L	Non-specific serine/threonine protein kinase
>tr|Q66J07|Q66J07_XENLA Proton-translocating NAD(P)(+) transhydrogenase OS=Xenopus laevis OX=8355 GN=nnt.L PE=1 SV=1	Q66J07	nnt.L	Proton-translocating NAD(P)(+) transhydrogenase		>tr|A0A1L8GYL4|A0A1L8GYL4_XENLA Uncharacterized protein OS=Xenopus laevis OX=8355 GN=nap1l1.L PE=1 SV=1	A0A1L8GYL4	nap1l1.L	Uncharacterized protein		>tr|Q6NTU4|Q6NTU4_XENLA Maillard deglycase OS=Xenopus laevis OX=8355 GN=park7.L PE=2 SV=1	Q6NTU4	park7.L	Maillard deglycase
>tr|A0A1L8GL14|A0A1L8GL14_XENLA Flavodoxin_2 domain-containing protein OS=Xenopus laevis OX=8355 GN=nqo1.L PE=1 SV=1	A0A1L8GL14	nqo1.L	Flavodoxin_2 domain-containing protein		>tr|A0A1L8GUC2|A0A1L8GUC2_XENLA Uncharacterized protein OS=Xenopus laevis OX=8355 GN=nap1l1.S PE=3 SV=1	A0A1L8GUC2	nap1l1.S	Uncharacterized protein		>tr|A0A1L8EQ87|A0A1L8EQ87_XENLA Poly(A)-specific ribonuclease PARN OS=Xenopus laevis OX=8355 GN=parn.S PE=3 SV=1	A0A1L8EQ87	parn.S	Poly(A)-specific ribonuclease PARN
>tr|A0A1L8GFX3|A0A1L8GFX3_XENLA Uncharacterized protein OS=Xenopus laevis OX=8355 GN=nrdc.S PE=1 SV=1	A0A1L8GFX3	nrdc.S	Uncharacterized protein		>tr|A0A1L8HPS6|A0A1L8HPS6_XENLA Protein NDRG2 OS=Xenopus laevis OX=8355 GN=ndrg2.S PE=1 SV=1	A0A1L8HPS6	ndrg2.S	Protein NDRG2		>tr|Q2NLA7|Q2NLA7_XENLA Poly [ADP-ribose] polymerase OS=Xenopus laevis OX=8355 GN=parp1.L PE=1 SV=1	Q2NLA7	parp1.L	Poly [ADP-ribose] polymerase
>tr|Q7ZYT4|Q7ZYT4_XENLA NSFL1 cofactor p47 OS=Xenopus laevis OX=8355 GN=nsfl1c.L PE=1 SV=1	Q7ZYT4	nsfl1c.L	NSFL1 cofactor p47		>tr|Q6NTQ9|Q6NTQ9_XENLA NADH dehydrogenase [ubiquinone] 1 alpha subcomplex subunit 10, mitochondrial OS=Xenopus laevis OX=8355 GN=ndufa10.S PE=1 SV=1	Q6NTQ9	ndufa10.S	NADH dehydrogenase [ubiquinone] 1 alpha subcomplex subunit 10, mitochondrial		>tr|Q6PCI8|Q6PCI8_XENLA Pyruvate carboxylase OS=Xenopus laevis OX=8355 GN=pc.1.L PE=1 SV=1	Q6PCI8	pc.1.L	Pyruvate carboxylase
>tr|A0A1L8F6T2|A0A1L8F6T2_XENLA Nudix hydrolase domain-containing protein OS=Xenopus laevis OX=8355 GN=nudt16.L PE=1 SV=1	A0A1L8F6T2	nudt16.L	Nudix hydrolase domain-containing protein		>tr|A0A1L8GWZ4|A0A1L8GWZ4_XENLA NADH dehydrogenase [ubiquinone] 1 alpha subcomplex subunit 2 OS=Xenopus laevis OX=8355 GN=ndufa2.L PE=3 SV=1	A0A1L8GWZ4	ndufa2.L	NADH dehydrogenase [ubiquinone] 1 alpha subcomplex subunit 2		>tr|A0A1L8H048|A0A1L8H048_XENLA PCNA-associated factor OS=Xenopus laevis OX=8355 GN=pclaf.L PE=1 SV=1	A0A1L8H048	pclaf.L	PCNA-associated factor
>tr|A0A1L8F1N1|A0A1L8F1N1_XENLA Nup188 domain-containing protein OS=Xenopus laevis OX=8355 GN=nup188.S PE=1 SV=1	A0A1L8F1N1	nup188.S	Nup188 domain-containing protein		>tr|A0A1L8FGR9|A0A1L8FGR9_XENLA Complex I-B9 OS=Xenopus laevis OX=8355 GN=ndufa3.S PE=3 SV=1	A0A1L8FGR9	ndufa3.S	Complex I-B9		>tr|Q9I893|Q9I893_XENLA Proliferating cell nuclear antigen OS=Xenopus laevis OX=8355 GN=pcna.L PE=2 SV=1	Q9I893	pcna.L	Proliferating cell nuclear antigen
>tr|Q6DCU3|Q6DCU3_XENLA LOC503675 protein OS=Xenopus laevis OX=8355 GN=nup50.S PE=2 SV=1	Q6DCU3	nup50.S	LOC503675 protein		>tr|Q6GQ91|Q6GQ91_XENLA MGC80253 protein OS=Xenopus laevis OX=8355 GN=ndufa4.L PE=2 SV=1	Q6GQ91	ndufa4.L	MGC80253 protein		>tr|A0A1L8GE29|A0A1L8GE29_XENLA Dihydrolipoamide acetyltransferase component of pyruvate dehydrogenase complex OS=Xenopus laevis OX=8355 GN=pdhx.S PE=1 SV=1	A0A1L8GE29	pdhx.S	Dihydrolipoamide acetyltransferase component of pyruvate dehydrogenase complex
>tr|Q6DD55|Q6DD55_XENLA Protein disulfide-isomerase OS=Xenopus laevis OX=8355 GN=p4hb.L PE=1 SV=1	Q6DD55	p4hb.L	Protein disulfide-isomerase		>tr|A0A1L8GYY1|A0A1L8GYY1_XENLA Complex I subunit B13 OS=Xenopus laevis OX=8355 GN=ndufa5.L PE=1 SV=1	A0A1L8GYY1	ndufa5.L	Complex I subunit B13		>tr|A0A1L8H0R6|A0A1L8H0R6_XENLA Protein disulfide-isomerase OS=Xenopus laevis OX=8355 GN=pdia3.L PE=1 SV=1	A0A1L8H0R6	pdia3.L	Protein disulfide-isomerase
>tr|Q6GNV0|Q6GNV0_XENLA MGC80858 protein OS=Xenopus laevis OX=8355 GN=pa2g4.L PE=2 SV=1	Q6GNV0	pa2g4.L	MGC80858 protein		>tr|A0A1L8HWL5|A0A1L8HWL5_XENLA Complex I-B14.5a OS=Xenopus laevis OX=8355 GN=ndufa7.L PE=3 SV=1	A0A1L8HWL5	ndufa7.L	Complex I-B14.5a		>tr|Q7ZWU3|Q7ZWU3_XENLA Protein disulfide-isomerase OS=Xenopus laevis OX=8355 GN=pdia3.S PE=1 SV=1	Q7ZWU3	pdia3.S	Protein disulfide-isomerase
>tr|Q5U5C4|Q5U5C4_XENLA Pa2g4 protein OS=Xenopus laevis OX=8355 GN=pa2g4.S PE=1 SV=1	Q5U5C4	pa2g4.S	Pa2g4 protein		>tr|Q7SZ14|Q7SZ14_XENLA MGC64316 protein OS=Xenopus laevis OX=8355 GN=ndufa9.L PE=1 SV=1	Q7SZ14	ndufa9.L	MGC64316 protein		>tr|A0A1L8GVE8|A0A1L8GVE8_XENLA Uncharacterized protein OS=Xenopus laevis OX=8355 GN=pfdn1.S PE=1 SV=1	A0A1L8GVE8	pfdn1.S	Uncharacterized protein
>tr|A0A1L8ES55|A0A1L8ES55_XENLA Polyadenylate-binding protein OS=Xenopus laevis OX=8355 GN=pabpc1l.L PE=3 SV=1	A0A1L8ES55	pabpc1l.L	Polyadenylate-binding protein		>tr|A0A1L8EQU3|A0A1L8EQU3_XENLA Acyl carrier protein OS=Xenopus laevis OX=8355 GN=ndufab1.S PE=3 SV=1	A0A1L8EQU3	ndufab1.S	Acyl carrier protein		>tr|Q3KQ82|Q3KQ82_XENLA Profilin OS=Xenopus laevis OX=8355 GN=pfn1.L PE=1 SV=1	Q3KQ82	pfn1.L	Profilin
>tr|Q6NTU4|Q6NTU4_XENLA Maillard deglycase OS=Xenopus laevis OX=8355 GN=park7.L PE=2 SV=1	Q6NTU4	park7.L	Maillard deglycase		>tr|Q6GNS8|Q6GNS8_XENLA Complex I-PDSW OS=Xenopus laevis OX=8355 GN=ndufb10.S PE=2 SV=1	Q6GNS8	ndufb10.S	Complex I-PDSW		>tr|Q6IRQ8|Q6IRQ8_XENLA Phosphoglycerate mutase OS=Xenopus laevis OX=8355 GN=pgam1.L PE=1 SV=1	Q6IRQ8	pgam1.L	Phosphoglycerate mutase
>tr|A0A1L8EQ87|A0A1L8EQ87_XENLA Poly(A)-specific ribonuclease PARN OS=Xenopus laevis OX=8355 GN=parn.S PE=3 SV=1	A0A1L8EQ87	parn.S	Poly(A)-specific ribonuclease PARN		>tr|Q6GPC4|Q6GPC4_XENLA Complex I-B18 OS=Xenopus laevis OX=8355 GN=ndufb7.L PE=1 SV=1	Q6GPC4	ndufb7.L	Complex I-B18		>tr|A0A1L8FFA7|A0A1L8FFA7_XENLA 6-phosphogluconate dehydrogenase, decarboxylating OS=Xenopus laevis OX=8355 GN=pgd.S PE=1 SV=1	A0A1L8FFA7	pgd.S	6-phosphogluconate dehydrogenase, decarboxylating
>tr|Q2NLA7|Q2NLA7_XENLA Poly [ADP-ribose] polymerase OS=Xenopus laevis OX=8355 GN=parp1.L PE=1 SV=1	Q2NLA7	parp1.L	Poly [ADP-ribose] polymerase		>tr|Q802B7|Q802B7_XENLA NADH-ubiquinone oxidoreductase 75 kDa subunit, mitochondrial OS=Xenopus laevis OX=8355 GN=ndufs1.L PE=1 SV=1	Q802B7	ndufs1.L	NADH-ubiquinone oxidoreductase 75 kDa subunit, mitochondrial		>tr|Q6DD48|Q6DD48_XENLA Phosphoglycerate kinase OS=Xenopus laevis OX=8355 GN=pgk1.L PE=2 SV=1	Q6DD48	pgk1.L	Phosphoglycerate kinase
>tr|A0A1L8H048|A0A1L8H048_XENLA PCNA-associated factor OS=Xenopus laevis OX=8355 GN=pclaf.L PE=1 SV=1	A0A1L8H048	pclaf.L	PCNA-associated factor		>tr|A0A1L8I360|A0A1L8I360_XENLA NADH dehydrogenase [ubiquinone] iron-sulfur protein 4, mitochondrial OS=Xenopus laevis OX=8355 GN=ndufs4.L PE=3 SV=1	A0A1L8I360	ndufs4.L	NADH dehydrogenase [ubiquinone] iron-sulfur protein 4, mitochondrial		>tr|Q7ZYF7|Q7ZYF7_XENLA Prohibitin OS=Xenopus laevis OX=8355 GN=phb.L PE=2 SV=1	Q7ZYF7	phb.L	Prohibitin
>tr|Q9I893|Q9I893_XENLA Proliferating cell nuclear antigen OS=Xenopus laevis OX=8355 GN=pcna.L PE=2 SV=1	Q9I893	pcna.L	Proliferating cell nuclear antigen		>tr|Q7T0P5|Q7T0P5_XENLA Complex I-15 kDa OS=Xenopus laevis OX=8355 GN=ndufs5.L PE=1 SV=1	Q7T0P5	ndufs5.L	Complex I-15 kDa		>tr|A0A1L8EKW3|A0A1L8EKW3_XENLA Prohibitin OS=Xenopus laevis OX=8355 GN=phb.S PE=1 SV=1	A0A1L8EKW3	phb.S	Prohibitin
>tr|Q5U5C7|Q5U5C7_XENLA LOC495300 protein OS=Xenopus laevis OX=8355 GN=pdcd5.S PE=1 SV=1	Q5U5C7	pdcd5.S	LOC495300 protein		>tr|A0A1L8FX37|A0A1L8FX37_XENLA zf-CHCC domain-containing protein OS=Xenopus laevis OX=8355 GN=ndufs6.L PE=4 SV=1	A0A1L8FX37	ndufs6.L	zf-CHCC domain-containing protein		>tr|Q6DEB3|Q6DEB3_XENLA Prohibitin OS=Xenopus laevis OX=8355 GN=phb2.S PE=2 SV=1	Q6DEB3	phb2.S	Prohibitin
>tr|B7ZQZ0|B7ZQZ0_XENLA LOC398095 protein OS=Xenopus laevis OX=8355 GN=pdcd6ip.L PE=1 SV=1	B7ZQZ0	pdcd6ip.L	LOC398095 protein		>tr|A0A1L8FYH9|A0A1L8FYH9_XENLA NADH dehydrogenase [ubiquinone] flavoprotein 2, mitochondrial OS=Xenopus laevis OX=8355 GN=ndufv2.L PE=1 SV=1	A0A1L8FYH9	ndufv2.L	NADH dehydrogenase [ubiquinone] flavoprotein 2, mitochondrial		>tr|A0A1L8GFD8|A0A1L8GFD8_XENLA GPI-anchor transamidase OS=Xenopus laevis OX=8355 GN=pigk.S PE=3 SV=1	A0A1L8GFD8	pigk.S	GPI-anchor transamidase
>tr|A0A1L8H0R6|A0A1L8H0R6_XENLA Protein disulfide-isomerase OS=Xenopus laevis OX=8355 GN=pdia3.L PE=1 SV=1	A0A1L8H0R6	pdia3.L	Protein disulfide-isomerase		>tr|A0A1L8HRN5|A0A1L8HRN5_XENLA Proton-translocating NAD(P)(+) transhydrogenase OS=Xenopus laevis OX=8355 GN=nnt.S PE=3 SV=1	A0A1L8HRN5	nnt.S	Proton-translocating NAD(P)(+) transhydrogenase		>tr|A0A1L8F5D2|A0A1L8F5D2_XENLA Pyruvate kinase OS=Xenopus laevis OX=8355 GN=pklr.S PE=3 SV=1	A0A1L8F5D2	pklr.S	Pyruvate kinase
>tr|Q7ZWU3|Q7ZWU3_XENLA Protein disulfide-isomerase OS=Xenopus laevis OX=8355 GN=pdia3.S PE=1 SV=1	Q7ZWU3	pdia3.S	Protein disulfide-isomerase		>tr|A0A1L8ERY9|A0A1L8ERY9_XENLA Aminopeptidase OS=Xenopus laevis OX=8355 GN=npepps.L PE=1 SV=1	A0A1L8ERY9	npepps.L	Aminopeptidase		>tr|A0A1L8GTD6|A0A1L8GTD6_XENLA Pyruvate kinase OS=Xenopus laevis OX=8355 GN=pkm.S PE=1 SV=1	A0A1L8GTD6	pkm.S	Pyruvate kinase
>tr|Q7ZYS4|Q7ZYS4_XENLA MGC53685 protein OS=Xenopus laevis OX=8355 GN=pdlim1.S PE=1 SV=1	Q7ZYS4	pdlim1.S	MGC53685 protein		>tr|A0A1L8GRP4|A0A1L8GRP4_XENLA Nucleoplasmin domain-containing protein OS=Xenopus laevis OX=8355 GN=npm2.S PE=3 SV=1	A0A1L8GRP4	npm2.S	Nucleoplasmin domain-containing protein		>tr|A0A1L8HZV9|A0A1L8HZV9_XENLA Phospholipase B-like OS=Xenopus laevis OX=8355 GN=plbd2.L PE=1 SV=1	A0A1L8HZV9	plbd2.L	Phospholipase B-like
>tr|Q3KQ82|Q3KQ82_XENLA Profilin OS=Xenopus laevis OX=8355 GN=pfn1.L PE=1 SV=1	Q3KQ82	pfn1.L	Profilin		>tr|A0A1L8GL14|A0A1L8GL14_XENLA Flavodoxin_2 domain-containing protein OS=Xenopus laevis OX=8355 GN=nqo1.L PE=1 SV=1	A0A1L8GL14	nqo1.L	Flavodoxin_2 domain-containing protein		>tr|Q6IP21|Q6IP21_XENLA Perilipin OS=Xenopus laevis OX=8355 GN=plin2.L PE=1 SV=1	Q6IP21	plin2.L	Perilipin
>tr|Q6AZP8|Q6AZP8_XENLA Phosphoglycerate mutase OS=Xenopus laevis OX=8355 GN=pgam1.S PE=1 SV=1	Q6AZP8	pgam1.S	Phosphoglycerate mutase		>tr|A0A1L8GFX3|A0A1L8GFX3_XENLA Uncharacterized protein OS=Xenopus laevis OX=8355 GN=nrdc.S PE=1 SV=1	A0A1L8GFX3	nrdc.S	Uncharacterized protein		>tr|Q641I6|Q641I6_XENLA Perilipin OS=Xenopus laevis OX=8355 GN=plin2.S PE=2 SV=1	Q641I6	plin2.S	Perilipin
>tr|A0A1L8FFA7|A0A1L8FFA7_XENLA 6-phosphogluconate dehydrogenase, decarboxylating OS=Xenopus laevis OX=8355 GN=pgd.S PE=1 SV=1	A0A1L8FFA7	pgd.S	6-phosphogluconate dehydrogenase, decarboxylating		>tr|Q7ZYT4|Q7ZYT4_XENLA NSFL1 cofactor p47 OS=Xenopus laevis OX=8355 GN=nsfl1c.L PE=1 SV=1	Q7ZYT4	nsfl1c.L	NSFL1 cofactor p47		>tr|Q8AVP8|Q8AVP8_XENLA Peptidyl-prolyl cis-trans isomerase OS=Xenopus laevis OX=8355 GN=ppia.S PE=1 SV=1	Q8AVP8	ppia.S	Peptidyl-prolyl cis-trans isomerase
>tr|Q6DD48|Q6DD48_XENLA Phosphoglycerate kinase OS=Xenopus laevis OX=8355 GN=pgk1.L PE=2 SV=1	Q6DD48	pgk1.L	Phosphoglycerate kinase		>tr|Q6DCU3|Q6DCU3_XENLA LOC503675 protein OS=Xenopus laevis OX=8355 GN=nup50.S PE=2 SV=1	Q6DCU3	nup50.S	LOC503675 protein		>tr|Q7SZ26|Q7SZ26_XENLA Peptidyl-prolyl cis-trans isomerase OS=Xenopus laevis OX=8355 GN=ppib.L PE=1 SV=1	Q7SZ26	ppib.L	Peptidyl-prolyl cis-trans isomerase
>tr|Q6GQL5|Q6GQL5_XENLA MGC79067 protein OS=Xenopus laevis OX=8355 GN=pgrmc1.L PE=1 SV=1	Q6GQL5	pgrmc1.L	MGC79067 protein		>tr|A0A1L8GRW7|A0A1L8GRW7_XENLA Oxoglutarate dehydrogenase (succinyl-transferring) OS=Xenopus laevis OX=8355 GN=ogdh.S PE=3 SV=1	A0A1L8GRW7	ogdh.S	Oxoglutarate dehydrogenase (succinyl-transferring)		>tr|Q5XGR3|Q5XGR3_XENLA Peptidyl-prolyl cis-trans isomerase OS=Xenopus laevis OX=8355 GN=ppib.S PE=2 SV=1	Q5XGR3	ppib.S	Peptidyl-prolyl cis-trans isomerase
>tr|Q7ZYF7|Q7ZYF7_XENLA Prohibitin OS=Xenopus laevis OX=8355 GN=phb.L PE=2 SV=1	Q7ZYF7	phb.L	Prohibitin		>tr|A0A1L8G419|A0A1L8G419_XENLA Dynamin-like 120 kDa protein, form S1 OS=Xenopus laevis OX=8355 GN=opa1.S PE=4 SV=1	A0A1L8G419	opa1.S	Dynamin-like 120 kDa protein, form S1		>tr|A0A1L8FA91|A0A1L8FA91_XENLA PPM-type phosphatase domain-containing protein OS=Xenopus laevis OX=8355 GN=ppm1a.L PE=1 SV=1	A0A1L8FA91	ppm1a.L	PPM-type phosphatase domain-containing protein
>tr|A0A1L8EKW3|A0A1L8EKW3_XENLA Prohibitin OS=Xenopus laevis OX=8355 GN=phb.S PE=1 SV=1	A0A1L8EKW3	phb.S	Prohibitin		>tr|A0JPG0|A0JPG0_XENLA Non-specific serine/threonine protein kinase OS=Xenopus laevis OX=8355 GN=oxsr1.L PE=1 SV=1	A0JPG0	oxsr1.L	Non-specific serine/threonine protein kinase		>tr|A0A1L8GAQ6|A0A1L8GAQ6_XENLA Protein phosphatase 1 regulatory subunit 22 OS=Xenopus laevis OX=8355 GN=ppp1r7.L PE=1 SV=1	A0A1L8GAQ6	ppp1r7.L	Protein phosphatase 1 regulatory subunit 22
>tr|Q6DEB3|Q6DEB3_XENLA Prohibitin OS=Xenopus laevis OX=8355 GN=phb2.S PE=2 SV=1	Q6DEB3	phb2.S	Prohibitin		>tr|Q6DD55|Q6DD55_XENLA Protein disulfide-isomerase OS=Xenopus laevis OX=8355 GN=p4hb.L PE=1 SV=1	Q6DD55	p4hb.L	Protein disulfide-isomerase		>tr|Q92140|Q92140_XENLA Serine/threonine-protein phosphatase OS=Xenopus laevis OX=8355 GN=ppp2cb.L PE=1 SV=1	Q92140	ppp2cb.L	Serine/threonine-protein phosphatase
>tr|A0A1L8F7C6|A0A1L8F7C6_XENLA ENTH domain-containing protein OS=Xenopus laevis OX=8355 GN=picalml.L PE=3 SV=1	A0A1L8F7C6	picalml.L	ENTH domain-containing protein		>tr|Q6GNV0|Q6GNV0_XENLA MGC80858 protein OS=Xenopus laevis OX=8355 GN=pa2g4.L PE=2 SV=1	Q6GNV0	pa2g4.L	MGC80858 protein		>tr|Q7ZYM9|Q7ZYM9_XENLA Ppp2r1b protein OS=Xenopus laevis OX=8355 GN=ppp2r1b.S PE=2 SV=1	Q7ZYM9	ppp2r1b.S	Ppp2r1b protein
>tr|A0A1L8GTD6|A0A1L8GTD6_XENLA Pyruvate kinase OS=Xenopus laevis OX=8355 GN=pkm.S PE=1 SV=1	A0A1L8GTD6	pkm.S	Pyruvate kinase		>tr|Q5U5C4|Q5U5C4_XENLA Pa2g4 protein OS=Xenopus laevis OX=8355 GN=pa2g4.S PE=1 SV=1	Q5U5C4	pa2g4.S	Pa2g4 protein		>tr|A0A1L8FH85|A0A1L8FH85_XENLA Uncharacterized protein OS=Xenopus laevis OX=8355 GN=ppp6r1.S PE=3 SV=1	A0A1L8FH85	ppp6r1.S	Uncharacterized protein
>tr|A0A1L8HP17|A0A1L8HP17_XENLA Uncharacterized protein OS=Xenopus laevis OX=8355 GN=plaa.S PE=1 SV=1	A0A1L8HP17	plaa.S	Uncharacterized protein		>tr|A0A1L8GBH3|A0A1L8GBH3_XENLA Non-specific serine/threonine protein kinase OS=Xenopus laevis OX=8355 GN=pak2.L PE=4 SV=1	A0A1L8GBH3	pak2.L	Non-specific serine/threonine protein kinase		>tr|G3GBS3|G3GBS3_XENLA Peroxiredoxin 2 OS=Xenopus laevis OX=8355 GN=PRDX2 PE=1 SV=1	G3GBS3	PRDX2	Peroxiredoxin 2
>tr|Q6IP21|Q6IP21_XENLA Perilipin OS=Xenopus laevis OX=8355 GN=plin2.L PE=1 SV=1	Q6IP21	plin2.L	Perilipin		>tr|Q6NTU4|Q6NTU4_XENLA Maillard deglycase OS=Xenopus laevis OX=8355 GN=park7.L PE=2 SV=1	Q6NTU4	park7.L	Maillard deglycase		>tr|Q7SYQ4|Q7SYQ4_XENLA MGC64582 protein OS=Xenopus laevis OX=8355 GN=prdx6.S PE=1 SV=1	Q7SYQ4	prdx6.S	MGC64582 protein
>tr|Q641I6|Q641I6_XENLA Perilipin OS=Xenopus laevis OX=8355 GN=plin2.S PE=2 SV=1	Q641I6	plin2.S	Perilipin		>tr|A0A1L8EQ87|A0A1L8EQ87_XENLA Poly(A)-specific ribonuclease PARN OS=Xenopus laevis OX=8355 GN=parn.S PE=3 SV=1	A0A1L8EQ87	parn.S	Poly(A)-specific ribonuclease PARN		>tr|A0A1L8G2Y9|A0A1L8G2Y9_XENLA Prolyl endopeptidase OS=Xenopus laevis OX=8355 GN=prep.S PE=1 SV=1	A0A1L8G2Y9	prep.S	Prolyl endopeptidase
>tr|A0A1L8HZP3|A0A1L8HZP3_XENLA DNA polymerase epsilon catalytic subunit OS=Xenopus laevis OX=8355 GN=pole.L PE=1 SV=1	A0A1L8HZP3	pole.L	DNA polymerase epsilon catalytic subunit		>tr|Q6PCI8|Q6PCI8_XENLA Pyruvate carboxylase OS=Xenopus laevis OX=8355 GN=pc.1.L PE=1 SV=1	Q6PCI8	pc.1.L	Pyruvate carboxylase		>tr|Q2VPH9|Q2VPH9_XENLA Protein arginine N-methyltransferase 5 OS=Xenopus laevis OX=8355 GN=prmt5.L PE=1 SV=1	Q2VPH9	prmt5.L	Protein arginine N-methyltransferase 5
>tr|Q8AVP8|Q8AVP8_XENLA Peptidyl-prolyl cis-trans isomerase OS=Xenopus laevis OX=8355 GN=ppia.S PE=1 SV=1	Q8AVP8	ppia.S	Peptidyl-prolyl cis-trans isomerase		>tr|A0A1L8H048|A0A1L8H048_XENLA PCNA-associated factor OS=Xenopus laevis OX=8355 GN=pclaf.L PE=1 SV=1	A0A1L8H048	pclaf.L	PCNA-associated factor		>tr|A0A1L8FRS6|A0A1L8FRS6_XENLA Proteasome subunit alpha type OS=Xenopus laevis OX=8355 GN=psma2.S PE=1 SV=1	A0A1L8FRS6	psma2.S	Proteasome subunit alpha type
>tr|Q7SZ26|Q7SZ26_XENLA Peptidyl-prolyl cis-trans isomerase OS=Xenopus laevis OX=8355 GN=ppib.L PE=1 SV=1	Q7SZ26	ppib.L	Peptidyl-prolyl cis-trans isomerase		>tr|Q9I893|Q9I893_XENLA Proliferating cell nuclear antigen OS=Xenopus laevis OX=8355 GN=pcna.L PE=2 SV=1	Q9I893	pcna.L	Proliferating cell nuclear antigen		>tr|Q6GP03|Q6GP03_XENLA Proteasome subunit alpha type OS=Xenopus laevis OX=8355 GN=psma5.S PE=1 SV=1	Q6GP03	psma5.S	Proteasome subunit alpha type
>tr|Q5XGR3|Q5XGR3_XENLA Peptidyl-prolyl cis-trans isomerase OS=Xenopus laevis OX=8355 GN=ppib.S PE=2 SV=1	Q5XGR3	ppib.S	Peptidyl-prolyl cis-trans isomerase		>tr|Q6GN46|Q6GN46_XENLA MGC83035 protein OS=Xenopus laevis OX=8355 GN=pdap1.S PE=1 SV=1	Q6GN46	pdap1.S	MGC83035 protein		>tr|A0A1L8ET03|A0A1L8ET03_XENLA Proteasome subunit alpha type OS=Xenopus laevis OX=8355 GN=psma7.L PE=3 SV=1	A0A1L8ET03	psma7.L	Proteasome subunit alpha type
>tr|A0A1L8GAQ6|A0A1L8GAQ6_XENLA Protein phosphatase 1 regulatory subunit 22 OS=Xenopus laevis OX=8355 GN=ppp1r7.L PE=1 SV=1	A0A1L8GAQ6	ppp1r7.L	Protein phosphatase 1 regulatory subunit 22		>tr|Q5U5C7|Q5U5C7_XENLA LOC495300 protein OS=Xenopus laevis OX=8355 GN=pdcd5.S PE=1 SV=1	Q5U5C7	pdcd5.S	LOC495300 protein		>tr|Q7ZYL1|Q7ZYL1_XENLA Proteasome subunit beta OS=Xenopus laevis OX=8355 GN=psmb1.S PE=1 SV=1	Q7ZYL1	psmb1.S	Proteasome subunit beta
>tr|A0A1L8GR14|A0A1L8GR14_XENLA Serine/threonine-protein phosphatase OS=Xenopus laevis OX=8355 GN=ppp2ca.S PE=1 SV=1	A0A1L8GR14	ppp2ca.S	Serine/threonine-protein phosphatase		>tr|B7ZQZ0|B7ZQZ0_XENLA LOC398095 protein OS=Xenopus laevis OX=8355 GN=pdcd6ip.L PE=1 SV=1	B7ZQZ0	pdcd6ip.L	LOC398095 protein		>tr|Q5M999|Q5M999_XENLA Proteasome subunit beta OS=Xenopus laevis OX=8355 GN=psmb3.L PE=1 SV=1	Q5M999	psmb3.L	Proteasome subunit beta
>tr|Q92140|Q92140_XENLA Serine/threonine-protein phosphatase OS=Xenopus laevis OX=8355 GN=ppp2cb.L PE=1 SV=1	Q92140	ppp2cb.L	Serine/threonine-protein phosphatase		>tr|A0A1L8H0R6|A0A1L8H0R6_XENLA Protein disulfide-isomerase OS=Xenopus laevis OX=8355 GN=pdia3.L PE=1 SV=1	A0A1L8H0R6	pdia3.L	Protein disulfide-isomerase		>tr|A0A1L8F592|A0A1L8F592_XENLA Proteasome subunit beta OS=Xenopus laevis OX=8355 GN=psmb4.S PE=3 SV=1	A0A1L8F592	psmb4.S	Proteasome subunit beta
>tr|Q7ZYM9|Q7ZYM9_XENLA Ppp2r1b protein OS=Xenopus laevis OX=8355 GN=ppp2r1b.S PE=2 SV=1	Q7ZYM9	ppp2r1b.S	Ppp2r1b protein		>tr|Q7ZWU3|Q7ZWU3_XENLA Protein disulfide-isomerase OS=Xenopus laevis OX=8355 GN=pdia3.S PE=1 SV=1	Q7ZWU3	pdia3.S	Protein disulfide-isomerase		>tr|A0A1L8HYU0|A0A1L8HYU0_XENLA Proteasome subunit beta OS=Xenopus laevis OX=8355 GN=psmb5.L PE=1 SV=1	A0A1L8HYU0	psmb5.L	Proteasome subunit beta
>tr|Q801N4|Q801N4_XENLA Serine/threonine-protein phosphatase OS=Xenopus laevis OX=8355 GN=ppp3ca.S PE=2 SV=1	Q801N4	ppp3ca.S	Serine/threonine-protein phosphatase		>tr|A0A1L8HZU0|A0A1L8HZU0_XENLA Pescadillo homolog OS=Xenopus laevis OX=8355 GN=PES1 PE=3 SV=1	A0A1L8HZU0	PES1	Pescadillo homolog		>tr|Q3KPV9|Q3KPV9_XENLA Proteasome subunit beta OS=Xenopus laevis OX=8355 GN=psmb6.L PE=1 SV=1	Q3KPV9	psmb6.L	Proteasome subunit beta
>tr|A0A1L8F0A0|A0A1L8F0A0_XENLA Uncharacterized protein OS=Xenopus laevis OX=8355 GN=ppp4r4.S PE=4 SV=1	A0A1L8F0A0	ppp4r4.S	Uncharacterized protein		>tr|Q3KQ82|Q3KQ82_XENLA Profilin OS=Xenopus laevis OX=8355 GN=pfn1.L PE=1 SV=1	Q3KQ82	pfn1.L	Profilin		>tr|A0A1L8F6D8|A0A1L8F6D8_XENLA Proteasome subunit beta OS=Xenopus laevis OX=8355 GN=psmb7.L PE=3 SV=1	A0A1L8F6D8	psmb7.L	Proteasome subunit beta
>tr|G3GBS3|G3GBS3_XENLA Peroxiredoxin 2 OS=Xenopus laevis OX=8355 GN=PRDX2 PE=1 SV=1	G3GBS3	PRDX2	Peroxiredoxin 2		>tr|Q6IRQ8|Q6IRQ8_XENLA Phosphoglycerate mutase OS=Xenopus laevis OX=8355 GN=pgam1.L PE=1 SV=1	Q6IRQ8	pgam1.L	Phosphoglycerate mutase		>tr|A0A1L8F0C8|A0A1L8F0C8_XENLA AAA domain-containing protein OS=Xenopus laevis OX=8355 GN=psmc1.S PE=3 SV=1	A0A1L8F0C8	psmc1.S	AAA domain-containing protein
>tr|Q7SYQ4|Q7SYQ4_XENLA MGC64582 protein OS=Xenopus laevis OX=8355 GN=prdx6.S PE=1 SV=1	Q7SYQ4	prdx6.S	MGC64582 protein		>tr|A0A1L8FFA7|A0A1L8FFA7_XENLA 6-phosphogluconate dehydrogenase, decarboxylating OS=Xenopus laevis OX=8355 GN=pgd.S PE=1 SV=1	A0A1L8FFA7	pgd.S	6-phosphogluconate dehydrogenase, decarboxylating		>tr|A0A1L8GTU4|A0A1L8GTU4_XENLA 26S proteasome AAA-ATPase subunit RPT1 OS=Xenopus laevis OX=8355 GN=psmc2.S PE=1 SV=1	A0A1L8GTU4	psmc2.S	26S proteasome AAA-ATPase subunit RPT1
>tr|A0A1L8G2Y9|A0A1L8G2Y9_XENLA Prolyl endopeptidase OS=Xenopus laevis OX=8355 GN=prep.S PE=1 SV=1	A0A1L8G2Y9	prep.S	Prolyl endopeptidase		>tr|Q6DD48|Q6DD48_XENLA Phosphoglycerate kinase OS=Xenopus laevis OX=8355 GN=pgk1.L PE=2 SV=1	Q6DD48	pgk1.L	Phosphoglycerate kinase		>sp|O42587|PR6AA_XENLA 26S proteasome regulatory subunit 6A-A OS=Xenopus laevis OX=8355 GN=psmc3-a PE=2 SV=2	O42587	psmc3-a	26S proteasome regulatory subunit 6A-A
>tr|A0A1L8FH03|A0A1L8FH03_XENLA Type I protein arginine methyltransferase OS=Xenopus laevis OX=8355 GN=prmt1.S PE=1 SV=1	A0A1L8FH03	prmt1.S	Type I protein arginine methyltransferase		>tr|Q6GQL5|Q6GQL5_XENLA MGC79067 protein OS=Xenopus laevis OX=8355 GN=pgrmc1.L PE=1 SV=1	Q6GQL5	pgrmc1.L	MGC79067 protein		>tr|Q6GQB7|Q6GQB7_XENLA MGC80185 protein OS=Xenopus laevis OX=8355 GN=psmc5.L PE=2 SV=1	Q6GQB7	psmc5.L	MGC80185 protein
>tr|Q58E21|Q58E21_XENLA Proteasome subunit alpha type OS=Xenopus laevis OX=8355 GN=psma1.L PE=2 SV=1	Q58E21	psma1.L	Proteasome subunit alpha type		>tr|Q7ZYF7|Q7ZYF7_XENLA Prohibitin OS=Xenopus laevis OX=8355 GN=phb.L PE=2 SV=1	Q7ZYF7	phb.L	Prohibitin		>tr|A0A1L8F9T2|A0A1L8F9T2_XENLA AAA domain-containing protein OS=Xenopus laevis OX=8355 GN=psmc6.L PE=1 SV=1	A0A1L8F9T2	psmc6.L	AAA domain-containing protein
>tr|A0A1L8FRS6|A0A1L8FRS6_XENLA Proteasome subunit alpha type OS=Xenopus laevis OX=8355 GN=psma2.S PE=1 SV=1	A0A1L8FRS6	psma2.S	Proteasome subunit alpha type		>tr|Q6DEB3|Q6DEB3_XENLA Prohibitin OS=Xenopus laevis OX=8355 GN=phb2.S PE=2 SV=1	Q6DEB3	phb2.S	Prohibitin		>tr|A0A1L8EL57|A0A1L8EL57_XENLA PCI domain-containing protein OS=Xenopus laevis OX=8355 GN=psmd11.S PE=3 SV=1	A0A1L8EL57	psmd11.S	PCI domain-containing protein
>tr|Q8AVD2|Q8AVD2_XENLA Proteasome subunit alpha type OS=Xenopus laevis OX=8355 GN=psma3.L PE=1 SV=1	Q8AVD2	psma3.L	Proteasome subunit alpha type		>tr|A0A1L8EZ13|A0A1L8EZ13_XENLA Uncharacterized protein OS=Xenopus laevis OX=8355 GN=phgdh.L PE=4 SV=1	A0A1L8EZ13	phgdh.L	Uncharacterized protein		>tr|Q7ZX92|Q7ZX92_XENLA 26S proteasome regulatory subunit RPN11 OS=Xenopus laevis OX=8355 GN=psmd14.S PE=1 SV=1	Q7ZX92	psmd14.S	26S proteasome regulatory subunit RPN11
>tr|Q7ZTM2|Q7ZTM2_XENLA Proteasome subunit alpha type OS=Xenopus laevis OX=8355 GN=psma4.S PE=2 SV=1	Q7ZTM2	psma4.S	Proteasome subunit alpha type		>tr|A0A1L8GDE9|A0A1L8GDE9_XENLA Uncharacterized protein OS=Xenopus laevis OX=8355 GN=phrf1.S PE=4 SV=1	A0A1L8GDE9	phrf1.S	Uncharacterized protein		>tr|A0A1L8ERX0|A0A1L8ERX0_XENLA PCI domain-containing protein OS=Xenopus laevis OX=8355 GN=psmd3.L PE=1 SV=1	A0A1L8ERX0	psmd3.L	PCI domain-containing protein
>tr|Q6GP03|Q6GP03_XENLA Proteasome subunit alpha type OS=Xenopus laevis OX=8355 GN=psma5.S PE=1 SV=1	Q6GP03	psma5.S	Proteasome subunit alpha type		>tr|A0A1L8F7C6|A0A1L8F7C6_XENLA ENTH domain-containing protein OS=Xenopus laevis OX=8355 GN=picalml.L PE=3 SV=1	A0A1L8F7C6	picalml.L	ENTH domain-containing protein		>tr|A0A1L8GER1|A0A1L8GER1_XENLA MPN domain-containing protein OS=Xenopus laevis OX=8355 GN=psmd7.S PE=3 SV=1	A0A1L8GER1	psmd7.S	MPN domain-containing protein
>tr|Q6AZR7|Q6AZR7_XENLA Proteasome subunit alpha type OS=Xenopus laevis OX=8355 GN=psma6.L PE=1 SV=1	Q6AZR7	psma6.L	Proteasome subunit alpha type		>tr|A0A1L8GTD6|A0A1L8GTD6_XENLA Pyruvate kinase OS=Xenopus laevis OX=8355 GN=pkm.S PE=1 SV=1	A0A1L8GTD6	pkm.S	Pyruvate kinase		>tr|Q5XGW2|Q5XGW2_XENLA LOC495127 protein (Fragment) OS=Xenopus laevis OX=8355 GN=psmf1.L PE=1 SV=1	Q5XGW2	psmf1.L	LOC495127 protein (Fragment)
>tr|A0A1L8ET03|A0A1L8ET03_XENLA Proteasome subunit alpha type OS=Xenopus laevis OX=8355 GN=psma7.L PE=3 SV=1	A0A1L8ET03	psma7.L	Proteasome subunit alpha type		>tr|Q6IP21|Q6IP21_XENLA Perilipin OS=Xenopus laevis OX=8355 GN=plin2.L PE=1 SV=1	Q6IP21	plin2.L	Perilipin		>tr|A0A1L8FVL4|A0A1L8FVL4_XENLA Parathion hydrolase-related protein OS=Xenopus laevis OX=8355 GN=pter.L PE=1 SV=1	A0A1L8FVL4	pter.L	Parathion hydrolase-related protein
>tr|Q7ZYL1|Q7ZYL1_XENLA Proteasome subunit beta OS=Xenopus laevis OX=8355 GN=psmb1.S PE=1 SV=1	Q7ZYL1	psmb1.S	Proteasome subunit beta		>tr|Q641I6|Q641I6_XENLA Perilipin OS=Xenopus laevis OX=8355 GN=plin2.S PE=2 SV=1	Q641I6	plin2.S	Perilipin		>tr|A0A1L8GRZ5|A0A1L8GRZ5_XENLA Uncharacterized protein OS=Xenopus laevis OX=8355 GN=purb.S PE=1 SV=1	A0A1L8GRZ5	purb.S	Uncharacterized protein
>tr|Q5M999|Q5M999_XENLA Proteasome subunit beta OS=Xenopus laevis OX=8355 GN=psmb3.L PE=1 SV=1	Q5M999	psmb3.L	Proteasome subunit beta		>tr|Q6DE12|Q6DE12_XENLA Perilipin OS=Xenopus laevis OX=8355 GN=plin3.S PE=2 SV=1	Q6DE12	plin3.S	Perilipin		>tr|A0A1L8F9Y5|A0A1L8F9Y5_XENLA Alpha-1,4 glucan phosphorylase OS=Xenopus laevis OX=8355 GN=pygl.L PE=1 SV=1	A0A1L8F9Y5	pygl.L	Alpha-1,4 glucan phosphorylase
>tr|A0A1L8F592|A0A1L8F592_XENLA Proteasome subunit beta OS=Xenopus laevis OX=8355 GN=psmb4.S PE=3 SV=1	A0A1L8F592	psmb4.S	Proteasome subunit beta		>tr|A0A1L8HZP3|A0A1L8HZP3_XENLA DNA polymerase epsilon catalytic subunit OS=Xenopus laevis OX=8355 GN=pole.L PE=1 SV=1	A0A1L8HZP3	pole.L	DNA polymerase epsilon catalytic subunit		>tr|Q52KN0|Q52KN0_XENLA MGC115198 protein OS=Xenopus laevis OX=8355 GN=qdpr.L PE=2 SV=1	Q52KN0	qdpr.L	MGC115198 protein
>tr|A0A1L8HYU0|A0A1L8HYU0_XENLA Proteasome subunit beta OS=Xenopus laevis OX=8355 GN=psmb5.L PE=1 SV=1	A0A1L8HYU0	psmb5.L	Proteasome subunit beta		>tr|Q8AVP8|Q8AVP8_XENLA Peptidyl-prolyl cis-trans isomerase OS=Xenopus laevis OX=8355 GN=ppia.S PE=1 SV=1	Q8AVP8	ppia.S	Peptidyl-prolyl cis-trans isomerase		>tr|Q642Q5|Q642Q5_XENLA MGC84419 protein OS=Xenopus laevis OX=8355 GN=rab11a.L PE=1 SV=1	Q642Q5	rab11a.L	MGC84419 protein
>tr|Q3KPV9|Q3KPV9_XENLA Proteasome subunit beta OS=Xenopus laevis OX=8355 GN=psmb6.L PE=1 SV=1	Q3KPV9	psmb6.L	Proteasome subunit beta		>tr|Q7SZ26|Q7SZ26_XENLA Peptidyl-prolyl cis-trans isomerase OS=Xenopus laevis OX=8355 GN=ppib.L PE=1 SV=1	Q7SZ26	ppib.L	Peptidyl-prolyl cis-trans isomerase		>tr|Q640I3|Q640I3_XENLA Ras-related protein Rab-14 OS=Xenopus laevis OX=8355 GN=rab14.L PE=1 SV=1	Q640I3	rab14.L	Ras-related protein Rab-14
>tr|A0A1L8F6D8|A0A1L8F6D8_XENLA Proteasome subunit beta OS=Xenopus laevis OX=8355 GN=psmb7.L PE=3 SV=1	A0A1L8F6D8	psmb7.L	Proteasome subunit beta		>tr|Q5XGR3|Q5XGR3_XENLA Peptidyl-prolyl cis-trans isomerase OS=Xenopus laevis OX=8355 GN=ppib.S PE=2 SV=1	Q5XGR3	ppib.S	Peptidyl-prolyl cis-trans isomerase		>tr|Q7ZXF7|Q7ZXF7_XENLA Rab1-prov protein OS=Xenopus laevis OX=8355 GN=rab1a.S PE=1 SV=1	Q7ZXF7	rab1a.S	Rab1-prov protein
>tr|A0A1L8F0C8|A0A1L8F0C8_XENLA AAA domain-containing protein OS=Xenopus laevis OX=8355 GN=psmc1.S PE=3 SV=1	A0A1L8F0C8	psmc1.S	AAA domain-containing protein		>tr|Q66KX9|Q66KX9_XENLA Peptidyl-prolyl cis-trans isomerase OS=Xenopus laevis OX=8355 GN=ppil1.L PE=1 SV=1	Q66KX9	ppil1.L	Peptidyl-prolyl cis-trans isomerase		>tr|Q6DCV5|Q6DCV5_XENLA Rab7-prov protein OS=Xenopus laevis OX=8355 GN=rab7a.S PE=2 SV=1	Q6DCV5	rab7a.S	Rab7-prov protein
>tr|A0A1L8GTU4|A0A1L8GTU4_XENLA 26S proteasome AAA-ATPase subunit RPT1 OS=Xenopus laevis OX=8355 GN=psmc2.S PE=1 SV=1	A0A1L8GTU4	psmc2.S	26S proteasome AAA-ATPase subunit RPT1		>tr|Q7ZYR7|Q7ZYR7_XENLA Ppm1g-prov protein OS=Xenopus laevis OX=8355 GN=ppm1g.S PE=1 SV=1	Q7ZYR7	ppm1g.S	Ppm1g-prov protein		>tr|A0A1L8HNL2|A0A1L8HNL2_XENLA Uncharacterized protein OS=Xenopus laevis OX=8355 GN=rab8a.S PE=1 SV=1	A0A1L8HNL2	rab8a.S	Uncharacterized protein
>sp|O42587|PR6AA_XENLA 26S proteasome regulatory subunit 6A-A OS=Xenopus laevis OX=8355 GN=psmc3-a PE=2 SV=2	O42587	psmc3-a	26S proteasome regulatory subunit 6A-A		>tr|A0A1L8GR14|A0A1L8GR14_XENLA Serine/threonine-protein phosphatase OS=Xenopus laevis OX=8355 GN=ppp2ca.S PE=1 SV=1	A0A1L8GR14	ppp2ca.S	Serine/threonine-protein phosphatase		>tr|Q8AVP6|Q8AVP6_XENLA Gnb2l1-prov protein OS=Xenopus laevis OX=8355 GN=rack1.L PE=1 SV=1	Q8AVP6	rack1.L	Gnb2l1-prov protein
>tr|A0A1L8EL78|A0A1L8EL78_XENLA AAA domain-containing protein OS=Xenopus laevis OX=8355 GN=psmc5.S PE=3 SV=1	A0A1L8EL78	psmc5.S	AAA domain-containing protein		>tr|A0A1L8F0A0|A0A1L8F0A0_XENLA Uncharacterized protein OS=Xenopus laevis OX=8355 GN=ppp4r4.S PE=4 SV=1	A0A1L8F0A0	ppp4r4.S	Uncharacterized protein		>tr|A0A1L8HQI1|A0A1L8HQI1_XENLA GTP-binding nuclear protein Ran OS=Xenopus laevis OX=8355 GN=ran.S PE=3 SV=1	A0A1L8HQI1	ran.S	GTP-binding nuclear protein Ran
>tr|A0A1L8EL57|A0A1L8EL57_XENLA PCI domain-containing protein OS=Xenopus laevis OX=8355 GN=psmd11.S PE=3 SV=1	A0A1L8EL57	psmd11.S	PCI domain-containing protein		>tr|G3GBS3|G3GBS3_XENLA Peroxiredoxin 2 OS=Xenopus laevis OX=8355 GN=PRDX2 PE=1 SV=1	G3GBS3	PRDX2	Peroxiredoxin 2		>tr|P79929|P79929_XENLA LOC397932 protein OS=Xenopus laevis OX=8355 GN=ranbp1.L PE=1 SV=2	P79929	ranbp1.L	LOC397932 protein
>tr|Q7ZX92|Q7ZX92_XENLA 26S proteasome regulatory subunit RPN11 OS=Xenopus laevis OX=8355 GN=psmd14.S PE=1 SV=1	Q7ZX92	psmd14.S	26S proteasome regulatory subunit RPN11		>tr|Q7SYQ4|Q7SYQ4_XENLA MGC64582 protein OS=Xenopus laevis OX=8355 GN=prdx6.S PE=1 SV=1	Q7SYQ4	prdx6.S	MGC64582 protein		>tr|O42193|O42193_XENLA MGC64314 protein OS=Xenopus laevis OX=8355 GN=ranbp1.S PE=2 SV=1	O42193	ranbp1.S	MGC64314 protein
>tr|A0A1L8ERX0|A0A1L8ERX0_XENLA PCI domain-containing protein OS=Xenopus laevis OX=8355 GN=psmd3.L PE=1 SV=1	A0A1L8ERX0	psmd3.L	PCI domain-containing protein		>tr|A0A1L8G2Y9|A0A1L8G2Y9_XENLA Prolyl endopeptidase OS=Xenopus laevis OX=8355 GN=prep.S PE=1 SV=1	A0A1L8G2Y9	prep.S	Prolyl endopeptidase		>tr|A0A1L8HGL2|A0A1L8HGL2_XENLA Uncharacterized protein OS=Xenopus laevis OX=8355 GN=ranbp2.L PE=1 SV=1	A0A1L8HGL2	ranbp2.L	Uncharacterized protein
>tr|Q7ZYE1|Q7ZYE1_XENLA 26S proteasome non-ATPase regulatory subunit 6 OS=Xenopus laevis OX=8355 GN=psmd6.L PE=1 SV=1	Q7ZYE1	psmd6.L	26S proteasome non-ATPase regulatory subunit 6		>tr|A0A1L8H1C2|A0A1L8H1C2_XENLA Pyridoxal phosphate homeostasis protein OS=Xenopus laevis OX=8355 GN=PROSC PE=1 SV=1	A0A1L8H1C2	PROSC	Pyridoxal phosphate homeostasis protein		>tr|A0A1L8F5F1|A0A1L8F5F1_XENLA Ribosomal_L16 domain-containing protein OS=Xenopus laevis OX=8355 GN=rpl10.L PE=1 SV=1	A0A1L8F5F1	rpl10.L	Ribosomal_L16 domain-containing protein
>tr|A0A1L8GER1|A0A1L8GER1_XENLA MPN domain-containing protein OS=Xenopus laevis OX=8355 GN=psmd7.S PE=3 SV=1	A0A1L8GER1	psmd7.S	MPN domain-containing protein		>tr|Q58E21|Q58E21_XENLA Proteasome subunit alpha type OS=Xenopus laevis OX=8355 GN=psma1.L PE=2 SV=1	Q58E21	psma1.L	Proteasome subunit alpha type		>tr|Q7ZXK4|Q7ZXK4_XENLA Rpl10-prov protein OS=Xenopus laevis OX=8355 GN=rpl10.S PE=2 SV=1	Q7ZXK4	rpl10.S	Rpl10-prov protein
>tr|Q5XGW2|Q5XGW2_XENLA LOC495127 protein (Fragment) OS=Xenopus laevis OX=8355 GN=psmf1.L PE=1 SV=1	Q5XGW2	psmf1.L	LOC495127 protein (Fragment)		>tr|Q8AVD2|Q8AVD2_XENLA Proteasome subunit alpha type OS=Xenopus laevis OX=8355 GN=psma3.L PE=1 SV=1	Q8AVD2	psma3.L	Proteasome subunit alpha type		>tr|A0A1L8HFU5|A0A1L8HFU5_XENLA 60S ribosomal protein L11 OS=Xenopus laevis OX=8355 GN=rpl11.L PE=3 SV=1	A0A1L8HFU5	rpl11.L	60S ribosomal protein L11
>tr|A0A1L8FVL4|A0A1L8FVL4_XENLA Parathion hydrolase-related protein OS=Xenopus laevis OX=8355 GN=pter.L PE=1 SV=1	A0A1L8FVL4	pter.L	Parathion hydrolase-related protein		>tr|Q6GP03|Q6GP03_XENLA Proteasome subunit alpha type OS=Xenopus laevis OX=8355 GN=psma5.S PE=1 SV=1	Q6GP03	psma5.S	Proteasome subunit alpha type		>tr|Q6DJN5|Q6DJN5_XENLA 60S ribosomal protein L13 OS=Xenopus laevis OX=8355 GN=rpl13.S PE=1 SV=1	Q6DJN5	rpl13.S	60S ribosomal protein L13
>tr|A0A1L8F9Y5|A0A1L8F9Y5_XENLA Alpha-1,4 glucan phosphorylase OS=Xenopus laevis OX=8355 GN=pygl.L PE=1 SV=1	A0A1L8F9Y5	pygl.L	Alpha-1,4 glucan phosphorylase		>tr|Q6AZR7|Q6AZR7_XENLA Proteasome subunit alpha type OS=Xenopus laevis OX=8355 GN=psma6.L PE=1 SV=1	Q6AZR7	psma6.L	Proteasome subunit alpha type		>tr|Q7ZWZ7|Q7ZWZ7_XENLA Ribosomal protein L15 OS=Xenopus laevis OX=8355 GN=rpl15.L PE=1 SV=1	Q7ZWZ7	rpl15.L	Ribosomal protein L15
>tr|Q640I3|Q640I3_XENLA Ras-related protein Rab-14 OS=Xenopus laevis OX=8355 GN=rab14.L PE=1 SV=1	Q640I3	rab14.L	Ras-related protein Rab-14		>tr|A0A1L8ET03|A0A1L8ET03_XENLA Proteasome subunit alpha type OS=Xenopus laevis OX=8355 GN=psma7.L PE=3 SV=1	A0A1L8ET03	psma7.L	Proteasome subunit alpha type		>tr|A0A1L8FRG2|A0A1L8FRG2_XENLA Ribosomal protein L15 OS=Xenopus laevis OX=8355 GN=rpl15.S PE=1 SV=1	A0A1L8FRG2	rpl15.S	Ribosomal protein L15
>tr|Q7ZXF7|Q7ZXF7_XENLA Rab1-prov protein OS=Xenopus laevis OX=8355 GN=rab1a.S PE=1 SV=1	Q7ZXF7	rab1a.S	Rab1-prov protein		>tr|Q7ZYL1|Q7ZYL1_XENLA Proteasome subunit beta OS=Xenopus laevis OX=8355 GN=psmb1.S PE=1 SV=1	Q7ZYL1	psmb1.S	Proteasome subunit beta		>tr|A0A1L8I3J8|A0A1L8I3J8_XENLA 60S ribosomal protein L17 OS=Xenopus laevis OX=8355 GN=rpl17.L PE=3 SV=1	A0A1L8I3J8	rpl17.L	60S ribosomal protein L17
>tr|A0A1L8H9N8|A0A1L8H9N8_XENLA Uncharacterized protein OS=Xenopus laevis OX=8355 GN=rab5b.S PE=1 SV=1	A0A1L8H9N8	rab5b.S	Uncharacterized protein		>tr|Q5M999|Q5M999_XENLA Proteasome subunit beta OS=Xenopus laevis OX=8355 GN=psmb3.L PE=1 SV=1	Q5M999	psmb3.L	Proteasome subunit beta		>tr|Q6GNH1|Q6GNH1_XENLA 60S ribosomal protein L23 OS=Xenopus laevis OX=8355 GN=rpl23.S PE=1 SV=1	Q6GNH1	rpl23.S	60S ribosomal protein L23
>tr|A0A1L8HNL2|A0A1L8HNL2_XENLA Uncharacterized protein OS=Xenopus laevis OX=8355 GN=rab8a.S PE=1 SV=1	A0A1L8HNL2	rab8a.S	Uncharacterized protein		>tr|A0A1L8HYU0|A0A1L8HYU0_XENLA Proteasome subunit beta OS=Xenopus laevis OX=8355 GN=psmb5.L PE=1 SV=1	A0A1L8HYU0	psmb5.L	Proteasome subunit beta		>tr|A0A1L8H8B8|A0A1L8H8B8_XENLA TRASH domain-containing protein OS=Xenopus laevis OX=8355 GN=rpl24.S PE=3 SV=1	A0A1L8H8B8	rpl24.S	TRASH domain-containing protein
>tr|Q8AVP6|Q8AVP6_XENLA Gnb2l1-prov protein OS=Xenopus laevis OX=8355 GN=rack1.L PE=1 SV=1	Q8AVP6	rack1.L	Gnb2l1-prov protein		>tr|A0A1L8HPN0|A0A1L8HPN0_XENLA Proteasome subunit beta OS=Xenopus laevis OX=8355 GN=psmb5.S PE=3 SV=1	A0A1L8HPN0	psmb5.S	Proteasome subunit beta		>tr|A0A1L8ETY8|A0A1L8ETY8_XENLA 60S ribosomal protein L27 OS=Xenopus laevis OX=8355 GN=rpl27.L PE=3 SV=1	A0A1L8ETY8	rpl27.L	60S ribosomal protein L27
>tr|A0A1L8HQI1|A0A1L8HQI1_XENLA GTP-binding nuclear protein Ran OS=Xenopus laevis OX=8355 GN=ran.S PE=3 SV=1	A0A1L8HQI1	ran.S	GTP-binding nuclear protein Ran		>tr|Q3KPV9|Q3KPV9_XENLA Proteasome subunit beta OS=Xenopus laevis OX=8355 GN=psmb6.L PE=1 SV=1	Q3KPV9	psmb6.L	Proteasome subunit beta		>tr|Q7SZB2|Q7SZB2_XENLA 60S ribosomal protein L27a OS=Xenopus laevis OX=8355 GN=rpl27a.L PE=1 SV=1	Q7SZB2	rpl27a.L	60S ribosomal protein L27a
>tr|O42193|O42193_XENLA MGC64314 protein OS=Xenopus laevis OX=8355 GN=ranbp1.S PE=2 SV=1	O42193	ranbp1.S	MGC64314 protein		>tr|A0A1L8F6D8|A0A1L8F6D8_XENLA Proteasome subunit beta OS=Xenopus laevis OX=8355 GN=psmb7.L PE=3 SV=1	A0A1L8F6D8	psmb7.L	Proteasome subunit beta		>tr|Q66KV6|Q66KV6_XENLA 60S ribosomal protein L28 OS=Xenopus laevis OX=8355 GN=rpl28.S PE=1 SV=1	Q66KV6	rpl28.S	60S ribosomal protein L28
>tr|A0A1L8HGL2|A0A1L8HGL2_XENLA Uncharacterized protein OS=Xenopus laevis OX=8355 GN=ranbp2.L PE=1 SV=1	A0A1L8HGL2	ranbp2.L	Uncharacterized protein		>tr|A0A1L8F0C8|A0A1L8F0C8_XENLA AAA domain-containing protein OS=Xenopus laevis OX=8355 GN=psmc1.S PE=3 SV=1	A0A1L8F0C8	psmc1.S	AAA domain-containing protein		>tr|Q7SZA5|Q7SZA5_XENLA 60S ribosomal protein L29 OS=Xenopus laevis OX=8355 GN=rpl29.L PE=2 SV=1	Q7SZA5	rpl29.L	60S ribosomal protein L29
>tr|A0A1L8GVE9|A0A1L8GVE9_XENLA Arginine--tRNA ligase, cytoplasmic OS=Xenopus laevis OX=8355 GN=rars1.S PE=1 SV=1	A0A1L8GVE9	rars1.S	Arginine--tRNA ligase, cytoplasmic		>tr|A0A1L8GTU4|A0A1L8GTU4_XENLA 26S proteasome AAA-ATPase subunit RPT1 OS=Xenopus laevis OX=8355 GN=psmc2.S PE=1 SV=1	A0A1L8GTU4	psmc2.S	26S proteasome AAA-ATPase subunit RPT1		>tr|Q66KW1|Q66KW1_XENLA 60S ribosomal protein L29 OS=Xenopus laevis OX=8355 GN=rpl29.S PE=2 SV=1	Q66KW1	rpl29.S	60S ribosomal protein L29
>tr|Q3KQ84|Q3KQ84_XENLA Receptor expression-enhancing protein OS=Xenopus laevis OX=8355 GN=reep5.L PE=1 SV=1	Q3KQ84	reep5.L	Receptor expression-enhancing protein		>sp|O42587|PR6AA_XENLA 26S proteasome regulatory subunit 6A-A OS=Xenopus laevis OX=8355 GN=psmc3-a PE=2 SV=2	O42587	psmc3-a	26S proteasome regulatory subunit 6A-A		>tr|Q6GNF2|Q6GNF2_XENLA 60S ribosomal protein L30 OS=Xenopus laevis OX=8355 GN=rpl30.L PE=1 SV=1	Q6GNF2	rpl30.L	60S ribosomal protein L30
>tr|Q6NUD6|Q6NUD6_XENLA Receptor expression-enhancing protein OS=Xenopus laevis OX=8355 GN=reep5.S PE=2 SV=1	Q6NUD6	reep5.S	Receptor expression-enhancing protein		>tr|A0A1L8EL78|A0A1L8EL78_XENLA AAA domain-containing protein OS=Xenopus laevis OX=8355 GN=psmc5.S PE=3 SV=1	A0A1L8EL78	psmc5.S	AAA domain-containing protein		>tr|A0A1L8HUR4|A0A1L8HUR4_XENLA 60S ribosomal protein L34 OS=Xenopus laevis OX=8355 GN=rpl34.L PE=1 SV=1	A0A1L8HUR4	rpl34.L	60S ribosomal protein L34
>tr|Q6NTT0|Q6NTT0_XENLA 2-iminobutanoate/2-iminopropanoate deaminase OS=Xenopus laevis OX=8355 GN=rida.L PE=1 SV=1	Q6NTT0	rida.L	2-iminobutanoate/2-iminopropanoate deaminase		>tr|A0A1L8EL57|A0A1L8EL57_XENLA PCI domain-containing protein OS=Xenopus laevis OX=8355 GN=psmd11.S PE=3 SV=1	A0A1L8EL57	psmd11.S	PCI domain-containing protein		>tr|A0A1L8HMX5|A0A1L8HMX5_XENLA 60S ribosomal protein L36 OS=Xenopus laevis OX=8355 GN=rpl36.S PE=1 SV=1	A0A1L8HMX5	rpl36.S	60S ribosomal protein L36
>tr|A0A1L8HE73|A0A1L8HE73_XENLA RPA_C domain-containing protein OS=Xenopus laevis OX=8355 GN=rpa2.L PE=1 SV=1	A0A1L8HE73	rpa2.L	RPA_C domain-containing protein		>tr|Q7ZX92|Q7ZX92_XENLA 26S proteasome regulatory subunit RPN11 OS=Xenopus laevis OX=8355 GN=psmd14.S PE=1 SV=1	Q7ZX92	psmd14.S	26S proteasome regulatory subunit RPN11		>tr|A0A1L8H102|A0A1L8H102_XENLA Uncharacterized protein OS=Xenopus laevis OX=8355 GN=rpl37a.L PE=3 SV=1	A0A1L8H102	rpl37a.L	Uncharacterized protein
>tr|A0A1L8F5F1|A0A1L8F5F1_XENLA Ribosomal_L16 domain-containing protein OS=Xenopus laevis OX=8355 GN=rpl10.L PE=1 SV=1	A0A1L8F5F1	rpl10.L	Ribosomal_L16 domain-containing protein		>tr|A0A1L8ERX0|A0A1L8ERX0_XENLA PCI domain-containing protein OS=Xenopus laevis OX=8355 GN=psmd3.L PE=1 SV=1	A0A1L8ERX0	psmd3.L	PCI domain-containing protein		>tr|Q7SY96|Q7SY96_XENLA Rpl4-b protein OS=Xenopus laevis OX=8355 GN=rpl4.S PE=1 SV=1	Q7SY96	rpl4.S	Rpl4-b protein
>tr|Q7ZXK4|Q7ZXK4_XENLA Rpl10-prov protein OS=Xenopus laevis OX=8355 GN=rpl10.S PE=2 SV=1	Q7ZXK4	rpl10.S	Rpl10-prov protein		>tr|A0A1L8GER1|A0A1L8GER1_XENLA MPN domain-containing protein OS=Xenopus laevis OX=8355 GN=psmd7.S PE=3 SV=1	A0A1L8GER1	psmd7.S	MPN domain-containing protein		>tr|Q8AVI7|Q8AVI7_XENLA Rpl5-b protein OS=Xenopus laevis OX=8355 GN=rpl5.L PE=2 SV=1	Q8AVI7	rpl5.L	Rpl5-b protein
>tr|A0A1L8HFU5|A0A1L8HFU5_XENLA 60S ribosomal protein L11 OS=Xenopus laevis OX=8355 GN=rpl11.L PE=3 SV=1	A0A1L8HFU5	rpl11.L	60S ribosomal protein L11		>tr|Q5XGW2|Q5XGW2_XENLA LOC495127 protein (Fragment) OS=Xenopus laevis OX=8355 GN=psmf1.L PE=1 SV=1	Q5XGW2	psmf1.L	LOC495127 protein (Fragment)		>tr|A0A1L8I1W4|A0A1L8I1W4_XENLA 60S ribosomal protein L6 OS=Xenopus laevis OX=8355 GN=rpl6.L PE=1 SV=1	A0A1L8I1W4	rpl6.L	60S ribosomal protein L6
>tr|Q8AVW0|Q8AVW0_XENLA 60S ribosomal protein L12 OS=Xenopus laevis OX=8355 GN=rpl12.S PE=2 SV=1	Q8AVW0	rpl12.S	60S ribosomal protein L12		>tr|A0A1L8FVL4|A0A1L8FVL4_XENLA Parathion hydrolase-related protein OS=Xenopus laevis OX=8355 GN=pter.L PE=1 SV=1	A0A1L8FVL4	pter.L	Parathion hydrolase-related protein		>tr|A0A1L8H6H2|A0A1L8H6H2_XENLA 60S ribosomal protein L8 OS=Xenopus laevis OX=8355 GN=rpl8.S PE=3 SV=1	A0A1L8H6H2	rpl8.S	60S ribosomal protein L8
>tr|Q6DJN5|Q6DJN5_XENLA 60S ribosomal protein L13 OS=Xenopus laevis OX=8355 GN=rpl13.S PE=1 SV=1	Q6DJN5	rpl13.S	60S ribosomal protein L13		>tr|A0A1L8GRZ5|A0A1L8GRZ5_XENLA Uncharacterized protein OS=Xenopus laevis OX=8355 GN=purb.S PE=1 SV=1	A0A1L8GRZ5	purb.S	Uncharacterized protein		>tr|Q8AVI3|Q8AVI3_XENLA 60S acidic ribosomal protein P0 OS=Xenopus laevis OX=8355 GN=rplp0.S PE=1 SV=1	Q8AVI3	rplp0.S	60S acidic ribosomal protein P0
>tr|Q7ZWZ7|Q7ZWZ7_XENLA Ribosomal protein L15 OS=Xenopus laevis OX=8355 GN=rpl15.L PE=1 SV=1	Q7ZWZ7	rpl15.L	Ribosomal protein L15		>tr|A0A1L8F9Y5|A0A1L8F9Y5_XENLA Alpha-1,4 glucan phosphorylase OS=Xenopus laevis OX=8355 GN=pygl.L PE=1 SV=1	A0A1L8F9Y5	pygl.L	Alpha-1,4 glucan phosphorylase		>tr|Q6P699|Q6P699_XENLA MGC68562 protein OS=Xenopus laevis OX=8355 GN=rplp1.L PE=1 SV=1	Q6P699	rplp1.L	MGC68562 protein
>tr|A0A1L8FRG2|A0A1L8FRG2_XENLA Ribosomal protein L15 OS=Xenopus laevis OX=8355 GN=rpl15.S PE=1 SV=1	A0A1L8FRG2	rpl15.S	Ribosomal protein L15		>tr|Q642Q5|Q642Q5_XENLA MGC84419 protein OS=Xenopus laevis OX=8355 GN=rab11a.L PE=1 SV=1	Q642Q5	rab11a.L	MGC84419 protein		>tr|Q6GQC6|Q6GQC6_XENLA 60S acidic ribosomal protein P2 OS=Xenopus laevis OX=8355 GN=rplp2.S PE=1 SV=1	Q6GQC6	rplp2.S	60S acidic ribosomal protein P2
>tr|A0A1L8I3J8|A0A1L8I3J8_XENLA 60S ribosomal protein L17 OS=Xenopus laevis OX=8355 GN=rpl17.L PE=3 SV=1	A0A1L8I3J8	rpl17.L	60S ribosomal protein L17		>tr|Q7ZXF7|Q7ZXF7_XENLA Rab1-prov protein OS=Xenopus laevis OX=8355 GN=rab1a.S PE=1 SV=1	Q7ZXF7	rab1a.S	Rab1-prov protein		>tr|Q7ZX69|Q7ZX69_XENLA Dolichyl-diphosphooligosaccharide--protein glycosyltransferase subunit 1 OS=Xenopus laevis OX=8355 GN=rpn1.S PE=1 SV=1	Q7ZX69	rpn1.S	Dolichyl-diphosphooligosaccharide--protein glycosyltransferase subunit 1
>tr|Q6GNH1|Q6GNH1_XENLA 60S ribosomal protein L23 OS=Xenopus laevis OX=8355 GN=rpl23.S PE=1 SV=1	Q6GNH1	rpl23.S	60S ribosomal protein L23		>tr|A0A1L8H9N8|A0A1L8H9N8_XENLA Uncharacterized protein OS=Xenopus laevis OX=8355 GN=rab5b.S PE=1 SV=1	A0A1L8H9N8	rab5b.S	Uncharacterized protein		>tr|Q7SZ77|Q7SZ77_XENLA 40S ribosomal protein S11 OS=Xenopus laevis OX=8355 GN=rps11.L PE=2 SV=1	Q7SZ77	rps11.L	40S ribosomal protein S11
>tr|A0A1L8H8B8|A0A1L8H8B8_XENLA TRASH domain-containing protein OS=Xenopus laevis OX=8355 GN=rpl24.S PE=3 SV=1	A0A1L8H8B8	rpl24.S	TRASH domain-containing protein		>tr|A0A1L8HNL2|A0A1L8HNL2_XENLA Uncharacterized protein OS=Xenopus laevis OX=8355 GN=rab8a.S PE=1 SV=1	A0A1L8HNL2	rab8a.S	Uncharacterized protein		>tr|Q7SZT6|Q7SZT6_XENLA 40S ribosomal protein S13 OS=Xenopus laevis OX=8355 GN=rps13.L PE=2 SV=1	Q7SZT6	rps13.L	40S ribosomal protein S13
>tr|A0A1L8ETY8|A0A1L8ETY8_XENLA 60S ribosomal protein L27 OS=Xenopus laevis OX=8355 GN=rpl27.L PE=3 SV=1	A0A1L8ETY8	rpl27.L	60S ribosomal protein L27		>tr|Q8AVP6|Q8AVP6_XENLA Gnb2l1-prov protein OS=Xenopus laevis OX=8355 GN=rack1.L PE=1 SV=1	Q8AVP6	rack1.L	Gnb2l1-prov protein		>tr|A0A1L8GE65|A0A1L8GE65_XENLA 40S ribosomal protein S13 OS=Xenopus laevis OX=8355 GN=rps13.S PE=1 SV=1	A0A1L8GE65	rps13.S	40S ribosomal protein S13
>tr|Q7SZB2|Q7SZB2_XENLA 60S ribosomal protein L27a OS=Xenopus laevis OX=8355 GN=rpl27a.L PE=1 SV=1	Q7SZB2	rpl27a.L	60S ribosomal protein L27a		>tr|A0A1L8HQI1|A0A1L8HQI1_XENLA GTP-binding nuclear protein Ran OS=Xenopus laevis OX=8355 GN=ran.S PE=3 SV=1	A0A1L8HQI1	ran.S	GTP-binding nuclear protein Ran		>tr|Q6PI76|Q6PI76_XENLA Rps14-prov protein OS=Xenopus laevis OX=8355 GN=rps14.S PE=1 SV=1	Q6PI76	rps14.S	Rps14-prov protein
>tr|Q7SZA5|Q7SZA5_XENLA 60S ribosomal protein L29 OS=Xenopus laevis OX=8355 GN=rpl29.L PE=2 SV=1	Q7SZA5	rpl29.L	60S ribosomal protein L29		>tr|O42193|O42193_XENLA MGC64314 protein OS=Xenopus laevis OX=8355 GN=ranbp1.S PE=2 SV=1	O42193	ranbp1.S	MGC64314 protein		>tr|A0A1L8HNA1|A0A1L8HNA1_XENLA 40S ribosomal protein S15 OS=Xenopus laevis OX=8355 GN=rps15.S PE=1 SV=1	A0A1L8HNA1	rps15.S	40S ribosomal protein S15
>tr|Q66KW1|Q66KW1_XENLA 60S ribosomal protein L29 OS=Xenopus laevis OX=8355 GN=rpl29.S PE=2 SV=1	Q66KW1	rpl29.S	60S ribosomal protein L29		>tr|A0A1L8HGL2|A0A1L8HGL2_XENLA Uncharacterized protein OS=Xenopus laevis OX=8355 GN=ranbp2.L PE=1 SV=1	A0A1L8HGL2	ranbp2.L	Uncharacterized protein		>tr|A0A1L8EQ61|A0A1L8EQ61_XENLA 40S ribosomal protein S15a OS=Xenopus laevis OX=8355 GN=rps15a.S PE=1 SV=1	A0A1L8EQ61	rps15a.S	40S ribosomal protein S15a
>tr|Q7ZYR1|Q7ZYR1_XENLA Rpl3-prov protein OS=Xenopus laevis OX=8355 GN=rpl3.L PE=2 SV=1	Q7ZYR1	rpl3.L	Rpl3-prov protein		>tr|A0A1L8GVE9|A0A1L8GVE9_XENLA Arginine--tRNA ligase, cytoplasmic OS=Xenopus laevis OX=8355 GN=rars1.S PE=1 SV=1	A0A1L8GVE9	rars1.S	Arginine--tRNA ligase, cytoplasmic		>tr|A0A1L8GUP1|A0A1L8GUP1_XENLA Uncharacterized protein OS=Xenopus laevis OX=8355 GN=rps16.S PE=3 SV=1	A0A1L8GUP1	rps16.S	Uncharacterized protein
>tr|Q6GNF2|Q6GNF2_XENLA 60S ribosomal protein L30 OS=Xenopus laevis OX=8355 GN=rpl30.L PE=1 SV=1	Q6GNF2	rpl30.L	60S ribosomal protein L30		>tr|Q3KQ84|Q3KQ84_XENLA Receptor expression-enhancing protein OS=Xenopus laevis OX=8355 GN=reep5.L PE=1 SV=1	Q3KQ84	reep5.L	Receptor expression-enhancing protein		>tr|Q6NTT2|Q6NTT2_XENLA 40S ribosomal protein S18 OS=Xenopus laevis OX=8355 GN=rps18.L PE=1 SV=1	Q6NTT2	rps18.L	40S ribosomal protein S18
>tr|A0A1L8HUR4|A0A1L8HUR4_XENLA 60S ribosomal protein L34 OS=Xenopus laevis OX=8355 GN=rpl34.L PE=1 SV=1	A0A1L8HUR4	rpl34.L	60S ribosomal protein L34		>tr|Q6NUD6|Q6NUD6_XENLA Receptor expression-enhancing protein OS=Xenopus laevis OX=8355 GN=reep5.S PE=2 SV=1	Q6NUD6	reep5.S	Receptor expression-enhancing protein		>tr|A0A310TRG4|A0A310TRG4_XENLA 40S ribosomal protein S19 OS=Xenopus laevis OX=8355 GN=rps19.S PE=1 SV=1	A0A310TRG4	rps19.S	40S ribosomal protein S19
>tr|A0A1L8HMX5|A0A1L8HMX5_XENLA 60S ribosomal protein L36 OS=Xenopus laevis OX=8355 GN=rpl36.S PE=1 SV=1	A0A1L8HMX5	rpl36.S	60S ribosomal protein L36		>tr|A0A1L8EQ44|A0A1L8EQ44_XENLA Rhomboid domain-containing protein OS=Xenopus laevis OX=8355 GN=rhbdf1.S PE=3 SV=1	A0A1L8EQ44	rhbdf1.S	Rhomboid domain-containing protein		>tr|Q7T0R9|Q7T0R9_XENLA 40S ribosomal protein S2 OS=Xenopus laevis OX=8355 GN=rps2.L PE=1 SV=1	Q7T0R9	rps2.L	40S ribosomal protein S2
>tr|A0A1L8H102|A0A1L8H102_XENLA Uncharacterized protein OS=Xenopus laevis OX=8355 GN=rpl37a.L PE=3 SV=1	A0A1L8H102	rpl37a.L	Uncharacterized protein		>tr|Q6NTT0|Q6NTT0_XENLA 2-iminobutanoate/2-iminopropanoate deaminase OS=Xenopus laevis OX=8355 GN=rida.L PE=1 SV=1	Q6NTT0	rida.L	2-iminobutanoate/2-iminopropanoate deaminase		>tr|A0A1L8FZ13|A0A1L8FZ13_XENLA 40S ribosomal protein S20 OS=Xenopus laevis OX=8355 GN=rps20.L PE=3 SV=1	A0A1L8FZ13	rps20.L	40S ribosomal protein S20
>tr|A0A1L8H195|A0A1L8H195_XENLA Ribos_L4_asso_C domain-containing protein OS=Xenopus laevis OX=8355 GN=rpl4.L PE=3 SV=1	A0A1L8H195	rpl4.L	Ribos_L4_asso_C domain-containing protein		>tr|A0A1L8FTD0|A0A1L8FTD0_XENLA Uncharacterized protein OS=Xenopus laevis OX=8355 GN=rmdn1.S PE=1 SV=1	A0A1L8FTD0	rmdn1.S	Uncharacterized protein		>tr|Q6DJJ7|Q6DJJ7_XENLA 40S ribosomal protein S20 OS=Xenopus laevis OX=8355 GN=rps20.S PE=2 SV=1	Q6DJJ7	rps20.S	40S ribosomal protein S20
>tr|Q8AVI7|Q8AVI7_XENLA Rpl5-b protein OS=Xenopus laevis OX=8355 GN=rpl5.L PE=2 SV=1	Q8AVI7	rpl5.L	Rpl5-b protein		>tr|A0A1L8F5F1|A0A1L8F5F1_XENLA Ribosomal_L16 domain-containing protein OS=Xenopus laevis OX=8355 GN=rpl10.L PE=1 SV=1	A0A1L8F5F1	rpl10.L	Ribosomal_L16 domain-containing protein		>tr|A0A1L8ELM9|A0A1L8ELM9_XENLA 40S ribosomal protein S21 OS=Xenopus laevis OX=8355 GN=rps21.S PE=1 SV=1	A0A1L8ELM9	rps21.S	40S ribosomal protein S21
>tr|A0A1L8I1W4|A0A1L8I1W4_XENLA 60S ribosomal protein L6 OS=Xenopus laevis OX=8355 GN=rpl6.L PE=1 SV=1	A0A1L8I1W4	rpl6.L	60S ribosomal protein L6		>tr|Q7ZXK4|Q7ZXK4_XENLA Rpl10-prov protein OS=Xenopus laevis OX=8355 GN=rpl10.S PE=2 SV=1	Q7ZXK4	rpl10.S	Rpl10-prov protein		>tr|Q6AZL9|Q6AZL9_XENLA 40S ribosomal protein S23 OS=Xenopus laevis OX=8355 GN=rps23.S PE=1 SV=1	Q6AZL9	rps23.S	40S ribosomal protein S23
>tr|A0A1L8H6H2|A0A1L8H6H2_XENLA 60S ribosomal protein L8 OS=Xenopus laevis OX=8355 GN=rpl8.S PE=3 SV=1	A0A1L8H6H2	rpl8.S	60S ribosomal protein L8		>tr|A0A1L8HFU5|A0A1L8HFU5_XENLA 60S ribosomal protein L11 OS=Xenopus laevis OX=8355 GN=rpl11.L PE=3 SV=1	A0A1L8HFU5	rpl11.L	60S ribosomal protein L11		>tr|Q6DJJ1|Q6DJJ1_XENLA 40S ribosomal protein S25 OS=Xenopus laevis OX=8355 GN=rps25.L PE=1 SV=1	Q6DJJ1	rps25.L	40S ribosomal protein S25
>tr|Q8AVI3|Q8AVI3_XENLA 60S acidic ribosomal protein P0 OS=Xenopus laevis OX=8355 GN=rplp0.S PE=1 SV=1	Q8AVI3	rplp0.S	60S acidic ribosomal protein P0		>tr|Q6DJN5|Q6DJN5_XENLA 60S ribosomal protein L13 OS=Xenopus laevis OX=8355 GN=rpl13.S PE=1 SV=1	Q6DJN5	rpl13.S	60S ribosomal protein L13		>tr|A0A1L8H9S1|A0A1L8H9S1_XENLA 40S ribosomal protein S26 OS=Xenopus laevis OX=8355 GN=rps26.S PE=3 SV=1	A0A1L8H9S1	rps26.S	40S ribosomal protein S26
>tr|Q6P699|Q6P699_XENLA MGC68562 protein OS=Xenopus laevis OX=8355 GN=rplp1.L PE=1 SV=1	Q6P699	rplp1.L	MGC68562 protein		>tr|Q7ZWZ7|Q7ZWZ7_XENLA Ribosomal protein L15 OS=Xenopus laevis OX=8355 GN=rpl15.L PE=1 SV=1	Q7ZWZ7	rpl15.L	Ribosomal protein L15		>tr|Q66KP7|Q66KP7_XENLA 40S ribosomal protein S28 OS=Xenopus laevis OX=8355 GN=rps28p9.L PE=2 SV=1	Q66KP7	rps28p9.L	40S ribosomal protein S28
>tr|Q6GQC6|Q6GQC6_XENLA 60S acidic ribosomal protein P2 OS=Xenopus laevis OX=8355 GN=rplp2.S PE=1 SV=1	Q6GQC6	rplp2.S	60S acidic ribosomal protein P2		>tr|A0A1L8FRG2|A0A1L8FRG2_XENLA Ribosomal protein L15 OS=Xenopus laevis OX=8355 GN=rpl15.S PE=1 SV=1	A0A1L8FRG2	rpl15.S	Ribosomal protein L15		>tr|A0A1L8HJY0|A0A1L8HJY0_XENLA DNA-(apurinic or apyrimidinic site) lyase OS=Xenopus laevis OX=8355 GN=rps3.L PE=3 SV=1	A0A1L8HJY0	rps3.L	DNA-(apurinic or apyrimidinic site) lyase
>tr|Q7ZYT3|Q7ZYT3_XENLA DNA-(apurinic or apyrimidinic site) lyase OS=Xenopus laevis OX=8355 GN=rpls3-b PE=2 SV=1	Q7ZYT3	rpls3-b	DNA-(apurinic or apyrimidinic site) lyase		>tr|A0A1L8I3J8|A0A1L8I3J8_XENLA 60S ribosomal protein L17 OS=Xenopus laevis OX=8355 GN=rpl17.L PE=3 SV=1	A0A1L8I3J8	rpl17.L	60S ribosomal protein L17		>tr|A0A1L8HLR2|A0A1L8HLR2_XENLA 40S ribosomal protein S3a OS=Xenopus laevis OX=8355 GN=rps3a.S PE=1 SV=1	A0A1L8HLR2	rps3a.S	40S ribosomal protein S3a
>tr|Q7ZX69|Q7ZX69_XENLA Dolichyl-diphosphooligosaccharide--protein glycosyltransferase subunit 1 OS=Xenopus laevis OX=8355 GN=rpn1.S PE=1 SV=1	Q7ZX69	rpn1.S	Dolichyl-diphosphooligosaccharide--protein glycosyltransferase subunit 1		>tr|Q6GNH1|Q6GNH1_XENLA 60S ribosomal protein L23 OS=Xenopus laevis OX=8355 GN=rpl23.S PE=1 SV=1	Q6GNH1	rpl23.S	60S ribosomal protein L23		>tr|A0A1L8F2B5|A0A1L8F2B5_XENLA 40S ribosomal protein S4 OS=Xenopus laevis OX=8355 GN=rps4x.S PE=1 SV=1	A0A1L8F2B5	rps4x.S	40S ribosomal protein S4
>tr|Q7SZ77|Q7SZ77_XENLA 40S ribosomal protein S11 OS=Xenopus laevis OX=8355 GN=rps11.L PE=2 SV=1	Q7SZ77	rps11.L	40S ribosomal protein S11		>tr|A0A1L8H8B8|A0A1L8H8B8_XENLA TRASH domain-containing protein OS=Xenopus laevis OX=8355 GN=rpl24.S PE=3 SV=1	A0A1L8H8B8	rpl24.S	TRASH domain-containing protein		>tr|A0A1L8F8E2|A0A1L8F8E2_XENLA Ribosomal_S7 domain-containing protein OS=Xenopus laevis OX=8355 GN=rps5.L PE=1 SV=1	A0A1L8F8E2	rps5.L	Ribosomal_S7 domain-containing protein
>tr|Q7SZT6|Q7SZT6_XENLA 40S ribosomal protein S13 OS=Xenopus laevis OX=8355 GN=rps13.L PE=2 SV=1	Q7SZT6	rps13.L	40S ribosomal protein S13		>tr|A0A1L8ETY8|A0A1L8ETY8_XENLA 60S ribosomal protein L27 OS=Xenopus laevis OX=8355 GN=rpl27.L PE=3 SV=1	A0A1L8ETY8	rpl27.L	60S ribosomal protein L27		>tr|Q7ZYU0|Q7ZYU0_XENLA 40S ribosomal protein S6 OS=Xenopus laevis OX=8355 GN=rps6.L PE=1 SV=1	Q7ZYU0	rps6.L	40S ribosomal protein S6
>tr|A0A1L8GE65|A0A1L8GE65_XENLA 40S ribosomal protein S13 OS=Xenopus laevis OX=8355 GN=rps13.S PE=1 SV=1	A0A1L8GE65	rps13.S	40S ribosomal protein S13		>tr|Q7SZB2|Q7SZB2_XENLA 60S ribosomal protein L27a OS=Xenopus laevis OX=8355 GN=rpl27a.L PE=1 SV=1	Q7SZB2	rpl27a.L	60S ribosomal protein L27a		>tr|A0A1L8HNW4|A0A1L8HNW4_XENLA 40S ribosomal protein S6 OS=Xenopus laevis OX=8355 GN=rps6.S PE=3 SV=1	A0A1L8HNW4	rps6.S	40S ribosomal protein S6
>tr|Q6PI76|Q6PI76_XENLA Rps14-prov protein OS=Xenopus laevis OX=8355 GN=rps14.S PE=1 SV=1	Q6PI76	rps14.S	Rps14-prov protein		>tr|Q66KV6|Q66KV6_XENLA 60S ribosomal protein L28 OS=Xenopus laevis OX=8355 GN=rpl28.S PE=1 SV=1	Q66KV6	rpl28.S	60S ribosomal protein L28		>tr|Q6GNX6|Q6GNX6_XENLA 40S ribosomal protein S9 OS=Xenopus laevis OX=8355 GN=rps9.S PE=2 SV=1	Q6GNX6	rps9.S	40S ribosomal protein S9
>tr|A0A1L8HNA1|A0A1L8HNA1_XENLA 40S ribosomal protein S15 OS=Xenopus laevis OX=8355 GN=rps15.S PE=1 SV=1	A0A1L8HNA1	rps15.S	40S ribosomal protein S15		>tr|Q7SZA5|Q7SZA5_XENLA 60S ribosomal protein L29 OS=Xenopus laevis OX=8355 GN=rpl29.L PE=2 SV=1	Q7SZA5	rpl29.L	60S ribosomal protein L29		>tr|A0A1L8GNE1|A0A1L8GNE1_XENLA 40S ribosomal protein SA OS=Xenopus laevis OX=8355 GN=rpsa.L PE=3 SV=1	A0A1L8GNE1	rpsa.L	40S ribosomal protein SA
>tr|A0A1L8EQ61|A0A1L8EQ61_XENLA 40S ribosomal protein S15a OS=Xenopus laevis OX=8355 GN=rps15a.S PE=1 SV=1	A0A1L8EQ61	rps15a.S	40S ribosomal protein S15a		>tr|Q66KW1|Q66KW1_XENLA 60S ribosomal protein L29 OS=Xenopus laevis OX=8355 GN=rpl29.S PE=2 SV=1	Q66KW1	rpl29.S	60S ribosomal protein L29		>tr|Q8AVY2|Q8AVY2_XENLA MGC52676 protein OS=Xenopus laevis OX=8355 GN=rrm2b.S PE=2 SV=1	Q8AVY2	rrm2b.S	MGC52676 protein
>tr|A0A1L8GUP1|A0A1L8GUP1_XENLA Uncharacterized protein OS=Xenopus laevis OX=8355 GN=rps16.S PE=3 SV=1	A0A1L8GUP1	rps16.S	Uncharacterized protein		>tr|Q7ZYR1|Q7ZYR1_XENLA Rpl3-prov protein OS=Xenopus laevis OX=8355 GN=rpl3.L PE=2 SV=1	Q7ZYR1	rpl3.L	Rpl3-prov protein		>tr|A0A1L8GQR4|A0A1L8GQR4_XENLA RNA-splicing ligase RtcB homolog OS=Xenopus laevis OX=8355 GN=rtcb.S PE=1 SV=1	A0A1L8GQR4	rtcb.S	RNA-splicing ligase RtcB homolog
>tr|Q6NTT2|Q6NTT2_XENLA 40S ribosomal protein S18 OS=Xenopus laevis OX=8355 GN=rps18.L PE=1 SV=1	Q6NTT2	rps18.L	40S ribosomal protein S18		>tr|Q6GNF2|Q6GNF2_XENLA 60S ribosomal protein L30 OS=Xenopus laevis OX=8355 GN=rpl30.L PE=1 SV=1	Q6GNF2	rpl30.L	60S ribosomal protein L30		>tr|A0A1L8G5R6|A0A1L8G5R6_XENLA Reticulon OS=Xenopus laevis OX=8355 GN=rtn4.L PE=4 SV=1	A0A1L8G5R6	rtn4.L	Reticulon
>tr|A0A310TRG4|A0A310TRG4_XENLA 40S ribosomal protein S19 OS=Xenopus laevis OX=8355 GN=rps19.S PE=1 SV=1	A0A310TRG4	rps19.S	40S ribosomal protein S19		>tr|A0A1L8HUR4|A0A1L8HUR4_XENLA 60S ribosomal protein L34 OS=Xenopus laevis OX=8355 GN=rpl34.L PE=1 SV=1	A0A1L8HUR4	rpl34.L	60S ribosomal protein L34		>tr|Q0IH85|Q0IH85_XENLA RuvB-like helicase OS=Xenopus laevis OX=8355 GN=ruvbl2.L PE=1 SV=1	Q0IH85	ruvbl2.L	RuvB-like helicase
>tr|A0A1L8FZ13|A0A1L8FZ13_XENLA 40S ribosomal protein S20 OS=Xenopus laevis OX=8355 GN=rps20.L PE=3 SV=1	A0A1L8FZ13	rps20.L	40S ribosomal protein S20		>tr|A0A1L8HMX5|A0A1L8HMX5_XENLA 60S ribosomal protein L36 OS=Xenopus laevis OX=8355 GN=rpl36.S PE=1 SV=1	A0A1L8HMX5	rpl36.S	60S ribosomal protein L36		>tr|A0A1L8H748|A0A1L8H748_XENLA Seryl-tRNA synthetase OS=Xenopus laevis OX=8355 GN=sars1.S PE=1 SV=1	A0A1L8H748	sars1.S	Seryl-tRNA synthetase
>tr|A0A1L8ELM9|A0A1L8ELM9_XENLA 40S ribosomal protein S21 OS=Xenopus laevis OX=8355 GN=rps21.S PE=1 SV=1	A0A1L8ELM9	rps21.S	40S ribosomal protein S21		>tr|Q7SY96|Q7SY96_XENLA Rpl4-b protein OS=Xenopus laevis OX=8355 GN=rpl4.S PE=1 SV=1	Q7SY96	rpl4.S	Rpl4-b protein		>tr|Q640H2|Q640H2_XENLA Acetyl-CoA C-myristoyltransferase OS=Xenopus laevis OX=8355 GN=scp2.L PE=1 SV=1	Q640H2	scp2.L	Acetyl-CoA C-myristoyltransferase
>tr|Q6AZL9|Q6AZL9_XENLA 40S ribosomal protein S23 OS=Xenopus laevis OX=8355 GN=rps23.S PE=1 SV=1	Q6AZL9	rps23.S	40S ribosomal protein S23		>tr|Q8AVI7|Q8AVI7_XENLA Rpl5-b protein OS=Xenopus laevis OX=8355 GN=rpl5.L PE=2 SV=1	Q8AVI7	rpl5.L	Rpl5-b protein		>tr|A0A1L8FP75|A0A1L8FP75_XENLA Succinate dehydrogenase [ubiquinone] iron-sulfur subunit, mitochondrial OS=Xenopus laevis OX=8355 GN=sdhb.L PE=3 SV=1	A0A1L8FP75	sdhb.L	Succinate dehydrogenase [ubiquinone] iron-sulfur subunit, mitochondrial
>tr|Q6DJJ1|Q6DJJ1_XENLA 40S ribosomal protein S25 OS=Xenopus laevis OX=8355 GN=rps25.L PE=1 SV=1	Q6DJJ1	rps25.L	40S ribosomal protein S25		>tr|A0A1L8I1W4|A0A1L8I1W4_XENLA 60S ribosomal protein L6 OS=Xenopus laevis OX=8355 GN=rpl6.L PE=1 SV=1	A0A1L8I1W4	rpl6.L	60S ribosomal protein L6		>tr|B7ZR20|B7ZR20_XENLA Septin A OS=Xenopus laevis OX=8355 GN=septin2.L PE=1 SV=1	B7ZR20	septin2.L	Septin A
>tr|A0A1L8H9S1|A0A1L8H9S1_XENLA 40S ribosomal protein S26 OS=Xenopus laevis OX=8355 GN=rps26.S PE=3 SV=1	A0A1L8H9S1	rps26.S	40S ribosomal protein S26		>tr|A0A1L8H6H2|A0A1L8H6H2_XENLA 60S ribosomal protein L8 OS=Xenopus laevis OX=8355 GN=rpl8.S PE=3 SV=1	A0A1L8H6H2	rpl8.S	60S ribosomal protein L8		>tr|A0A1L8EUK6|A0A1L8EUK6_XENLA Septin-type G domain-containing protein OS=Xenopus laevis OX=8355 GN=septin9.L PE=3 SV=1	A0A1L8EUK6	septin9.L	Septin-type G domain-containing protein
>tr|Q66KP7|Q66KP7_XENLA 40S ribosomal protein S28 OS=Xenopus laevis OX=8355 GN=rps28p9.L PE=2 SV=1	Q66KP7	rps28p9.L	40S ribosomal protein S28		>tr|Q8AVI3|Q8AVI3_XENLA 60S acidic ribosomal protein P0 OS=Xenopus laevis OX=8355 GN=rplp0.S PE=1 SV=1	Q8AVI3	rplp0.S	60S acidic ribosomal protein P0		>tr|Q7SYX2|Q7SYX2_XENLA MGC64421 protein OS=Xenopus laevis OX=8355 GN=serpinb6.L PE=1 SV=1	Q7SYX2	serpinb6.L	MGC64421 protein
>tr|A0A1L8HJY0|A0A1L8HJY0_XENLA DNA-(apurinic or apyrimidinic site) lyase OS=Xenopus laevis OX=8355 GN=rps3.L PE=3 SV=1	A0A1L8HJY0	rps3.L	DNA-(apurinic or apyrimidinic site) lyase		>tr|Q6P699|Q6P699_XENLA MGC68562 protein OS=Xenopus laevis OX=8355 GN=rplp1.L PE=1 SV=1	Q6P699	rplp1.L	MGC68562 protein		>tr|Q8AVV0|Q8AVV0_XENLA Sf3a2-prov protein OS=Xenopus laevis OX=8355 GN=sf3a2.S PE=2 SV=1	Q8AVV0	sf3a2.S	Sf3a2-prov protein
>tr|A0A1L8HLR2|A0A1L8HLR2_XENLA 40S ribosomal protein S3a OS=Xenopus laevis OX=8355 GN=rps3a.S PE=1 SV=1	A0A1L8HLR2	rps3a.S	40S ribosomal protein S3a		>tr|Q6GQC6|Q6GQC6_XENLA 60S acidic ribosomal protein P2 OS=Xenopus laevis OX=8355 GN=rplp2.S PE=1 SV=1	Q6GQC6	rplp2.S	60S acidic ribosomal protein P2		>tr|A0A1L8H7P1|A0A1L8H7P1_XENLA Uncharacterized protein OS=Xenopus laevis OX=8355 GN=sfpq.S PE=4 SV=1	A0A1L8H7P1	sfpq.S	Uncharacterized protein
>tr|A0A1L8F8E2|A0A1L8F8E2_XENLA Ribosomal_S7 domain-containing protein OS=Xenopus laevis OX=8355 GN=rps5.L PE=1 SV=1	A0A1L8F8E2	rps5.L	Ribosomal_S7 domain-containing protein		>tr|Q7SZ77|Q7SZ77_XENLA 40S ribosomal protein S11 OS=Xenopus laevis OX=8355 GN=rps11.L PE=2 SV=1	Q7SZ77	rps11.L	40S ribosomal protein S11		>tr|Q0IHC3|Q0IHC3_XENLA Sidoreflexin OS=Xenopus laevis OX=8355 GN=sfxn1.L PE=2 SV=1	Q0IHC3	sfxn1.L	Sidoreflexin
>tr|Q7ZYU0|Q7ZYU0_XENLA 40S ribosomal protein S6 OS=Xenopus laevis OX=8355 GN=rps6.L PE=1 SV=1	Q7ZYU0	rps6.L	40S ribosomal protein S6		>tr|A0A1L8GE65|A0A1L8GE65_XENLA 40S ribosomal protein S13 OS=Xenopus laevis OX=8355 GN=rps13.S PE=1 SV=1	A0A1L8GE65	rps13.S	40S ribosomal protein S13		>tr|Q8AVC0|Q8AVC0_XENLA Serine hydroxymethyltransferase OS=Xenopus laevis OX=8355 GN=shmt1.L PE=1 SV=1	Q8AVC0	shmt1.L	Serine hydroxymethyltransferase
>tr|A0A1L8HNW4|A0A1L8HNW4_XENLA 40S ribosomal protein S6 OS=Xenopus laevis OX=8355 GN=rps6.S PE=3 SV=1	A0A1L8HNW4	rps6.S	40S ribosomal protein S6		>tr|Q6PI76|Q6PI76_XENLA Rps14-prov protein OS=Xenopus laevis OX=8355 GN=rps14.S PE=1 SV=1	Q6PI76	rps14.S	Rps14-prov protein		>tr|A0A1L8FY10|A0A1L8FY10_XENLA NAD-dependent protein deacylase sirtuin-5, mitochondrial OS=Xenopus laevis OX=8355 GN=sirt5.L PE=3 SV=1	A0A1L8FY10	sirt5.L	NAD-dependent protein deacylase sirtuin-5, mitochondrial
>tr|A0A1L8GFP2|A0A1L8GFP2_XENLA 40S ribosomal protein S8 OS=Xenopus laevis OX=8355 GN=rps8.S PE=1 SV=1	A0A1L8GFP2	rps8.S	40S ribosomal protein S8		>tr|A0A1L8HNA1|A0A1L8HNA1_XENLA 40S ribosomal protein S15 OS=Xenopus laevis OX=8355 GN=rps15.S PE=1 SV=1	A0A1L8HNA1	rps15.S	40S ribosomal protein S15		>tr|A0A1L8GWN2|A0A1L8GWN2_XENLA Cyclin-A/CDK2-associated protein p19 OS=Xenopus laevis OX=8355 GN=skp1.L PE=3 SV=1	A0A1L8GWN2	skp1.L	Cyclin-A/CDK2-associated protein p19
>tr|Q6GNX6|Q6GNX6_XENLA 40S ribosomal protein S9 OS=Xenopus laevis OX=8355 GN=rps9.S PE=2 SV=1	Q6GNX6	rps9.S	40S ribosomal protein S9		>tr|A0A1L8EQ61|A0A1L8EQ61_XENLA 40S ribosomal protein S15a OS=Xenopus laevis OX=8355 GN=rps15a.S PE=1 SV=1	A0A1L8EQ61	rps15a.S	40S ribosomal protein S15a		>tr|Q0IH35|Q0IH35_XENLA MGC154791 protein OS=Xenopus laevis OX=8355 GN=slc25a11.L PE=1 SV=1	Q0IH35	slc25a11.L	MGC154791 protein
>tr|A0A1L8GNE1|A0A1L8GNE1_XENLA 40S ribosomal protein SA OS=Xenopus laevis OX=8355 GN=rpsa.L PE=3 SV=1	A0A1L8GNE1	rpsa.L	40S ribosomal protein SA		>tr|A0A1L8GUP1|A0A1L8GUP1_XENLA Uncharacterized protein OS=Xenopus laevis OX=8355 GN=rps16.S PE=3 SV=1	A0A1L8GUP1	rps16.S	Uncharacterized protein		>tr|Q6PCF1|Q6PCF1_XENLA MGC69168 protein OS=Xenopus laevis OX=8355 GN=slc25a13.L PE=1 SV=1	Q6PCF1	slc25a13.L	MGC69168 protein
>tr|A0A1L8G1I6|A0A1L8G1I6_XENLA Reticulon OS=Xenopus laevis OX=8355 GN=rtn4.S PE=1 SV=1	A0A1L8G1I6	rtn4.S	Reticulon		>tr|Q6NTT2|Q6NTT2_XENLA 40S ribosomal protein S18 OS=Xenopus laevis OX=8355 GN=rps18.L PE=1 SV=1	Q6NTT2	rps18.L	40S ribosomal protein S18		>tr|A0A1L8GUR0|A0A1L8GUR0_XENLA Phosphate carrier protein, mitochondrial OS=Xenopus laevis OX=8355 GN=slc25a3.S PE=3 SV=1	A0A1L8GUR0	slc25a3.S	Phosphate carrier protein, mitochondrial
>tr|A0A1L8GPP7|A0A1L8GPP7_XENLA RuvB-like helicase OS=Xenopus laevis OX=8355 GN=ruvbl1.L PE=3 SV=1	A0A1L8GPP7	ruvbl1.L	RuvB-like helicase		>tr|A0A310TRG4|A0A310TRG4_XENLA 40S ribosomal protein S19 OS=Xenopus laevis OX=8355 GN=rps19.S PE=1 SV=1	A0A310TRG4	rps19.S	40S ribosomal protein S19		>tr|Q9I9M9|Q9I9M9_XENLA ADP/ATP translocase OS=Xenopus laevis OX=8355 GN=slc25a5.L PE=1 SV=1	Q9I9M9	slc25a5.L	ADP/ATP translocase
>tr|Q6I803|Q6I803_XENLA Calcium-binding protein p26olf OS=Xenopus laevis OX=8355 GN=s100a11.L PE=1 SV=1	Q6I803	s100a11.L	Calcium-binding protein p26olf		>tr|A0A1L8FZ13|A0A1L8FZ13_XENLA 40S ribosomal protein S20 OS=Xenopus laevis OX=8355 GN=rps20.L PE=3 SV=1	A0A1L8FZ13	rps20.L	40S ribosomal protein S20		>tr|A0A1L8HX81|A0A1L8HX81_XENLA Structural maintenance of chromosomes protein OS=Xenopus laevis OX=8355 GN=smc2.L PE=1 SV=1	A0A1L8HX81	smc2.L	Structural maintenance of chromosomes protein
>tr|Q6GLY0|Q6GLY0_XENLA MGC84136 protein OS=Xenopus laevis OX=8355 GN=sccpdh.2.L PE=2 SV=1	Q6GLY0	sccpdh.2.L	MGC84136 protein		>tr|Q6DJJ7|Q6DJJ7_XENLA 40S ribosomal protein S20 OS=Xenopus laevis OX=8355 GN=rps20.S PE=2 SV=1	Q6DJJ7	rps20.S	40S ribosomal protein S20		>tr|Q7ZY98|Q7ZY98_XENLA Staphylococcal nuclease domain-containing protein OS=Xenopus laevis OX=8355 GN=snd1.L PE=1 SV=1	Q7ZY98	snd1.L	Staphylococcal nuclease domain-containing protein
>tr|Q640H2|Q640H2_XENLA Acetyl-CoA C-myristoyltransferase OS=Xenopus laevis OX=8355 GN=scp2.L PE=1 SV=1	Q640H2	scp2.L	Acetyl-CoA C-myristoyltransferase		>tr|A0A1L8ELM9|A0A1L8ELM9_XENLA 40S ribosomal protein S21 OS=Xenopus laevis OX=8355 GN=rps21.S PE=1 SV=1	A0A1L8ELM9	rps21.S	40S ribosomal protein S21		>tr|Q6GR62|Q6GR62_XENLA Small nuclear ribonucleoprotein Sm D1 OS=Xenopus laevis OX=8355 GN=snrpd1.S PE=1 SV=1	Q6GR62	snrpd1.S	Small nuclear ribonucleoprotein Sm D1
>tr|A0A1L8FP75|A0A1L8FP75_XENLA Succinate dehydrogenase [ubiquinone] iron-sulfur subunit, mitochondrial OS=Xenopus laevis OX=8355 GN=sdhb.L PE=3 SV=1	A0A1L8FP75	sdhb.L	Succinate dehydrogenase [ubiquinone] iron-sulfur subunit, mitochondrial		>tr|Q6AZL9|Q6AZL9_XENLA 40S ribosomal protein S23 OS=Xenopus laevis OX=8355 GN=rps23.S PE=1 SV=1	Q6AZL9	rps23.S	40S ribosomal protein S23		>tr|A0A1L8GYH0|A0A1L8GYH0_XENLA Sm protein F OS=Xenopus laevis OX=8355 GN=snrpf.S PE=3 SV=1	A0A1L8GYH0	snrpf.S	Sm protein F
>tr|Q8AVT7|Q8AVT7_XENLA Protein transport protein Sec61 subunit beta OS=Xenopus laevis OX=8355 GN=sec61b.L PE=2 SV=1	Q8AVT7	sec61b.L	Protein transport protein Sec61 subunit beta		>tr|Q6DJJ1|Q6DJJ1_XENLA 40S ribosomal protein S25 OS=Xenopus laevis OX=8355 GN=rps25.L PE=1 SV=1	Q6DJJ1	rps25.L	40S ribosomal protein S25		>tr|A0A1L8HCL3|A0A1L8HCL3_XENLA Superoxide dismutase [Cu-Zn] OS=Xenopus laevis OX=8355 GN=sod1.L PE=3 SV=1	A0A1L8HCL3	sod1.L	Superoxide dismutase [Cu-Zn]
>tr|Q7SYX2|Q7SYX2_XENLA MGC64421 protein OS=Xenopus laevis OX=8355 GN=serpinb6.L PE=1 SV=1	Q7SYX2	serpinb6.L	MGC64421 protein		>tr|A0A1L8H9S1|A0A1L8H9S1_XENLA 40S ribosomal protein S26 OS=Xenopus laevis OX=8355 GN=rps26.S PE=3 SV=1	A0A1L8H9S1	rps26.S	40S ribosomal protein S26		>tr|A0A1L8H563|A0A1L8H563_XENLA Superoxide dismutase [Cu-Zn] OS=Xenopus laevis OX=8355 GN=sod1.S PE=1 SV=1	A0A1L8H563	sod1.S	Superoxide dismutase [Cu-Zn]
>tr|Q9PVV6|Q9PVV6_XENLA TAF-Ibeta1 OS=Xenopus laevis OX=8355 GN=set.S PE=1 SV=1	Q9PVV6	set.S	TAF-Ibeta1		>tr|Q66KP7|Q66KP7_XENLA 40S ribosomal protein S28 OS=Xenopus laevis OX=8355 GN=rps28p9.L PE=2 SV=1	Q66KP7	rps28p9.L	40S ribosomal protein S28		>tr|Q7ZTK2|Q7ZTK2_XENLA Ssb-b protein OS=Xenopus laevis OX=8355 GN=ssb.L PE=1 SV=1	Q7ZTK2	ssb.L	Ssb-b protein
>tr|Q8AVV0|Q8AVV0_XENLA Sf3a2-prov protein OS=Xenopus laevis OX=8355 GN=sf3a2.S PE=2 SV=1	Q8AVV0	sf3a2.S	Sf3a2-prov protein		>tr|A0A1L8HJY0|A0A1L8HJY0_XENLA DNA-(apurinic or apyrimidinic site) lyase OS=Xenopus laevis OX=8355 GN=rps3.L PE=3 SV=1	A0A1L8HJY0	rps3.L	DNA-(apurinic or apyrimidinic site) lyase		>sp|Q7ZWU1|STIP1_XENLA Stress-induced-phosphoprotein 1 OS=Xenopus laevis OX=8355 GN=stip1 PE=2 SV=1	Q7ZWU1	stip1	Stress-induced-phosphoprotein 1
>tr|A0A1L8H7P1|A0A1L8H7P1_XENLA Uncharacterized protein OS=Xenopus laevis OX=8355 GN=sfpq.S PE=4 SV=1	A0A1L8H7P1	sfpq.S	Uncharacterized protein		>tr|A0A1L8HLR2|A0A1L8HLR2_XENLA 40S ribosomal protein S3a OS=Xenopus laevis OX=8355 GN=rps3a.S PE=1 SV=1	A0A1L8HLR2	rps3a.S	40S ribosomal protein S3a		>tr|A0A1L8HEF1|A0A1L8HEF1_XENLA Stathmin OS=Xenopus laevis OX=8355 GN=stmn1.L PE=3 SV=1	A0A1L8HEF1	stmn1.L	Stathmin
>tr|Q8AVC0|Q8AVC0_XENLA Serine hydroxymethyltransferase OS=Xenopus laevis OX=8355 GN=shmt1.L PE=1 SV=1	Q8AVC0	shmt1.L	Serine hydroxymethyltransferase		>tr|A0A1L8F2B5|A0A1L8F2B5_XENLA 40S ribosomal protein S4 OS=Xenopus laevis OX=8355 GN=rps4x.S PE=1 SV=1	A0A1L8F2B5	rps4x.S	40S ribosomal protein S4		>tr|A0A1L8I339|A0A1L8I339_XENLA PHB domain-containing protein OS=Xenopus laevis OX=8355 GN=stoml2.L PE=1 SV=1	A0A1L8I339	stoml2.L	PHB domain-containing protein
>tr|Q6AXB3|Q6AXB3_XENLA Serine hydroxymethyltransferase OS=Xenopus laevis OX=8355 GN=shmt2.L PE=2 SV=1	Q6AXB3	shmt2.L	Serine hydroxymethyltransferase		>tr|A0A1L8F8E2|A0A1L8F8E2_XENLA Ribosomal_S7 domain-containing protein OS=Xenopus laevis OX=8355 GN=rps5.L PE=1 SV=1	A0A1L8F8E2	rps5.L	Ribosomal_S7 domain-containing protein		>tr|A0A1L8FFS2|A0A1L8FFS2_XENLA Dolichyl-diphosphooligosaccharide--protein glycotransferase OS=Xenopus laevis OX=8355 GN=stt3a.S PE=1 SV=1	A0A1L8FFS2	stt3a.S	Dolichyl-diphosphooligosaccharide--protein glycotransferase
>tr|Q0IH35|Q0IH35_XENLA MGC154791 protein OS=Xenopus laevis OX=8355 GN=slc25a11.L PE=1 SV=1	Q0IH35	slc25a11.L	MGC154791 protein		>tr|Q7ZYU0|Q7ZYU0_XENLA 40S ribosomal protein S6 OS=Xenopus laevis OX=8355 GN=rps6.L PE=1 SV=1	Q7ZYU0	rps6.L	40S ribosomal protein S6		>tr|A0A1L8HRX1|A0A1L8HRX1_XENLA Activated RNA polymerase II transcriptional coactivator p15 OS=Xenopus laevis OX=8355 GN=sub1.S PE=3 SV=1	A0A1L8HRX1	sub1.S	Activated RNA polymerase II transcriptional coactivator p15
>tr|Q6PCF1|Q6PCF1_XENLA MGC69168 protein OS=Xenopus laevis OX=8355 GN=slc25a13.L PE=1 SV=1	Q6PCF1	slc25a13.L	MGC69168 protein		>tr|A0A1L8HNW4|A0A1L8HNW4_XENLA 40S ribosomal protein S6 OS=Xenopus laevis OX=8355 GN=rps6.S PE=3 SV=1	A0A1L8HNW4	rps6.S	40S ribosomal protein S6		>tr|A0A1L8HHL7|A0A1L8HHL7_XENLA Succinate--CoA ligase [ADP-forming] subunit beta, mitochondrial OS=Xenopus laevis OX=8355 GN=sucla2.L PE=1 SV=1	A0A1L8HHL7	sucla2.L	Succinate--CoA ligase [ADP-forming] subunit beta, mitochondrial
>tr|A0A1L8GUR0|A0A1L8GUR0_XENLA Phosphate carrier protein, mitochondrial OS=Xenopus laevis OX=8355 GN=slc25a3.S PE=3 SV=1	A0A1L8GUR0	slc25a3.S	Phosphate carrier protein, mitochondrial		>tr|A0A1L8GFP2|A0A1L8GFP2_XENLA 40S ribosomal protein S8 OS=Xenopus laevis OX=8355 GN=rps8.S PE=1 SV=1	A0A1L8GFP2	rps8.S	40S ribosomal protein S8		>tr|Q68F13|Q68F13_XENLA Succinate--CoA ligase [ADP-forming] subunit beta, mitochondrial OS=Xenopus laevis OX=8355 GN=sucla2.S PE=2 SV=1	Q68F13	sucla2.S	Succinate--CoA ligase [ADP-forming] subunit beta, mitochondrial
>tr|A0A1L8F2X8|A0A1L8F2X8_XENLA ADP/ATP translocase OS=Xenopus laevis OX=8355 GN=slc25a5.S PE=3 SV=1	A0A1L8F2X8	slc25a5.S	ADP/ATP translocase		>tr|Q6GNX6|Q6GNX6_XENLA 40S ribosomal protein S9 OS=Xenopus laevis OX=8355 GN=rps9.S PE=2 SV=1	Q6GNX6	rps9.S	40S ribosomal protein S9		>tr|A0A1L8HKM0|A0A1L8HKM0_XENLA Succinate--CoA ligase [ADP/GDP-forming] subunit alpha, mitochondrial OS=Xenopus laevis OX=8355 GN=suclg1.S PE=1 SV=1	A0A1L8HKM0	suclg1.S	Succinate--CoA ligase [ADP/GDP-forming] subunit alpha, mitochondrial
>tr|A0A1L8HX81|A0A1L8HX81_XENLA Structural maintenance of chromosomes protein OS=Xenopus laevis OX=8355 GN=smc2.L PE=1 SV=1	A0A1L8HX81	smc2.L	Structural maintenance of chromosomes protein		>tr|A0A1L8GNE1|A0A1L8GNE1_XENLA 40S ribosomal protein SA OS=Xenopus laevis OX=8355 GN=rpsa.L PE=3 SV=1	A0A1L8GNE1	rpsa.L	40S ribosomal protein SA		>tr|Q2VPG9|Q2VPG9_XENLA Succinate--CoA ligase [GDP-forming] subunit beta, mitochondrial OS=Xenopus laevis OX=8355 GN=suclg2.L PE=1 SV=1	Q2VPG9	suclg2.L	Succinate--CoA ligase [GDP-forming] subunit beta, mitochondrial
>tr|Q7ZY98|Q7ZY98_XENLA Staphylococcal nuclease domain-containing protein OS=Xenopus laevis OX=8355 GN=snd1.L PE=1 SV=1	Q7ZY98	snd1.L	Staphylococcal nuclease domain-containing protein		>tr|A0A1L8G5R6|A0A1L8G5R6_XENLA Reticulon OS=Xenopus laevis OX=8355 GN=rtn4.L PE=4 SV=1	A0A1L8G5R6	rtn4.L	Reticulon		>tr|A0A1L8EUK7|A0A1L8EUK7_XENLA Ubiquitin-like domain-containing protein OS=Xenopus laevis OX=8355 GN=sumo2.L PE=4 SV=1	A0A1L8EUK7	sumo2.L	Ubiquitin-like domain-containing protein
>tr|A0A1L8GYH0|A0A1L8GYH0_XENLA Sm protein F OS=Xenopus laevis OX=8355 GN=snrpf.S PE=3 SV=1	A0A1L8GYH0	snrpf.S	Sm protein F		>tr|A0A1L8GPP7|A0A1L8GPP7_XENLA RuvB-like helicase OS=Xenopus laevis OX=8355 GN=ruvbl1.L PE=3 SV=1	A0A1L8GPP7	ruvbl1.L	RuvB-like helicase		>tr|A0A1L8HKM5|A0A1L8HKM5_XENLA TACC_C domain-containing protein OS=Xenopus laevis OX=8355 GN=tacc3.S PE=1 SV=1	A0A1L8HKM5	tacc3.S	TACC_C domain-containing protein
>tr|Q6GNS7|Q6GNS7_XENLA MGC80910 protein OS=Xenopus laevis OX=8355 GN=snx10.L PE=1 SV=1	Q6GNS7	snx10.L	MGC80910 protein		>tr|Q6I803|Q6I803_XENLA Calcium-binding protein p26olf OS=Xenopus laevis OX=8355 GN=s100a11.L PE=1 SV=1	Q6I803	s100a11.L	Calcium-binding protein p26olf		>tr|A0A1L8FCQ5|A0A1L8FCQ5_XENLA Transgelin OS=Xenopus laevis OX=8355 GN=tagln2.L PE=3 SV=1	A0A1L8FCQ5	tagln2.L	Transgelin
>tr|A0A1L8HCL3|A0A1L8HCL3_XENLA Superoxide dismutase [Cu-Zn] OS=Xenopus laevis OX=8355 GN=sod1.L PE=3 SV=1	A0A1L8HCL3	sod1.L	Superoxide dismutase [Cu-Zn]		>tr|A0A1L8F8T2|A0A1L8F8T2_XENLA ThiF domain-containing protein OS=Xenopus laevis OX=8355 GN=sae1.L PE=1 SV=1	A0A1L8F8T2	sae1.L	ThiF domain-containing protein		>tr|Q6DKM6|Q6DKM6_XENLA Tubulin-specific chaperone A OS=Xenopus laevis OX=8355 GN=tbca.S PE=2 SV=1	Q6DKM6	tbca.S	Tubulin-specific chaperone A
>tr|A0A1L8H563|A0A1L8H563_XENLA Superoxide dismutase [Cu-Zn] OS=Xenopus laevis OX=8355 GN=sod1.S PE=1 SV=1	A0A1L8H563	sod1.S	Superoxide dismutase [Cu-Zn]		>tr|A0A1L8H748|A0A1L8H748_XENLA Seryl-tRNA synthetase OS=Xenopus laevis OX=8355 GN=sars1.S PE=1 SV=1	A0A1L8H748	sars1.S	Seryl-tRNA synthetase		>tr|Q3KPK1|Q3KPK1_XENLA MGC132396 protein OS=Xenopus laevis OX=8355 GN=tbcb.S PE=1 SV=1	Q3KPK1	tbcb.S	MGC132396 protein
>tr|A0A1L8EZ15|A0A1L8EZ15_XENLA cwf21 domain-containing protein OS=Xenopus laevis OX=8355 GN=srrm2.L PE=1 SV=1	A0A1L8EZ15	srrm2.L	cwf21 domain-containing protein		>tr|A0A1L8GT80|A0A1L8GT80_XENLA Secretory carrier-associated membrane protein OS=Xenopus laevis OX=8355 GN=scamp2.S PE=3 SV=1	A0A1L8GT80	scamp2.S	Secretory carrier-associated membrane protein		>tr|B7ZPQ6|B7ZPQ6_XENLA Mitochondrial import inner membrane translocase subunit OS=Xenopus laevis OX=8355 GN=timm13.L PE=2 SV=1	B7ZPQ6	timm13.L	Mitochondrial import inner membrane translocase subunit
>tr|Q7ZTK2|Q7ZTK2_XENLA Ssb-b protein OS=Xenopus laevis OX=8355 GN=ssb.L PE=1 SV=1	Q7ZTK2	ssb.L	Ssb-b protein		>tr|Q640H2|Q640H2_XENLA Acetyl-CoA C-myristoyltransferase OS=Xenopus laevis OX=8355 GN=scp2.L PE=1 SV=1	Q640H2	scp2.L	Acetyl-CoA C-myristoyltransferase		>tr|Q9I8J7|Q9I8J7_XENLA MGC69114 protein OS=Xenopus laevis OX=8355 GN=tktl2.L PE=1 SV=1	Q9I8J7	tktl2.L	MGC69114 protein
>tr|A0A1L8GQG8|A0A1L8GQG8_XENLA Uncharacterized protein OS=Xenopus laevis OX=8355 GN=ssbp1.S PE=3 SV=1	A0A1L8GQG8	ssbp1.S	Uncharacterized protein		>tr|A0A1L8FP75|A0A1L8FP75_XENLA Succinate dehydrogenase [ubiquinone] iron-sulfur subunit, mitochondrial OS=Xenopus laevis OX=8355 GN=sdhb.L PE=3 SV=1	A0A1L8FP75	sdhb.L	Succinate dehydrogenase [ubiquinone] iron-sulfur subunit, mitochondrial		>tr|A0A1L8GH02|A0A1L8GH02_XENLA Uncharacterized protein OS=Xenopus laevis OX=8355 GN=tnrc6b.S PE=3 SV=1	A0A1L8GH02	tnrc6b.S	Uncharacterized protein
>tr|Q6DEC8|Q6DEC8_XENLA MGC78939 protein OS=Xenopus laevis OX=8355 GN=st13.S PE=1 SV=1	Q6DEC8	st13.S	MGC78939 protein		>tr|A0A1L8GPS0|A0A1L8GPS0_XENLA Plug_translocon domain-containing protein OS=Xenopus laevis OX=8355 GN=sec61a1.L PE=3 SV=1	A0A1L8GPS0	sec61a1.L	Plug_translocon domain-containing protein		>tr|A0A1L8GDC2|A0A1L8GDC2_XENLA Uncharacterized protein OS=Xenopus laevis OX=8355 GN=tollip.S PE=3 SV=1	A0A1L8GDC2	tollip.S	Uncharacterized protein
>sp|Q7ZWU1|STIP1_XENLA Stress-induced-phosphoprotein 1 OS=Xenopus laevis OX=8355 GN=stip1 PE=2 SV=1	Q7ZWU1	stip1	Stress-induced-phosphoprotein 1		>tr|Q7SYX2|Q7SYX2_XENLA MGC64421 protein OS=Xenopus laevis OX=8355 GN=serpinb6.L PE=1 SV=1	Q7SYX2	serpinb6.L	MGC64421 protein		>tr|A0A1L8FGW6|A0A1L8FGW6_XENLA Uncharacterized protein OS=Xenopus laevis OX=8355 GN=tomm40.S PE=1 SV=1	A0A1L8FGW6	tomm40.S	Uncharacterized protein
>tr|A0A1L8HEF1|A0A1L8HEF1_XENLA Stathmin OS=Xenopus laevis OX=8355 GN=stmn1.L PE=3 SV=1	A0A1L8HEF1	stmn1.L	Stathmin		>tr|Q9PVV6|Q9PVV6_XENLA TAF-Ibeta1 OS=Xenopus laevis OX=8355 GN=set.S PE=1 SV=1	Q9PVV6	set.S	TAF-Ibeta1		>tr|A0A1L8FIG2|A0A1L8FIG2_XENLA Triosephosphate isomerase OS=Xenopus laevis OX=8355 GN=tpi1.L PE=1 SV=1	A0A1L8FIG2	tpi1.L	Triosephosphate isomerase
>tr|A0A1L8I339|A0A1L8I339_XENLA PHB domain-containing protein OS=Xenopus laevis OX=8355 GN=stoml2.L PE=1 SV=1	A0A1L8I339	stoml2.L	PHB domain-containing protein		>tr|A0A1L8HQ28|A0A1L8HQ28_XENLA Uncharacterized protein OS=Xenopus laevis OX=8355 GN=sez6l.S PE=4 SV=1	A0A1L8HQ28	sez6l.S	Uncharacterized protein		>tr|A0A1L8FDX2|A0A1L8FDX2_XENLA Triosephosphate isomerase OS=Xenopus laevis OX=8355 GN=tpi1.S PE=1 SV=1	A0A1L8FDX2	tpi1.S	Triosephosphate isomerase
>tr|A0A1L8FFS2|A0A1L8FFS2_XENLA Dolichyl-diphosphooligosaccharide--protein glycotransferase OS=Xenopus laevis OX=8355 GN=stt3a.S PE=1 SV=1	A0A1L8FFS2	stt3a.S	Dolichyl-diphosphooligosaccharide--protein glycotransferase		>tr|Q8AVV0|Q8AVV0_XENLA Sf3a2-prov protein OS=Xenopus laevis OX=8355 GN=sf3a2.S PE=2 SV=1	Q8AVV0	sf3a2.S	Sf3a2-prov protein		>tr|A0A1L8GGX7|A0A1L8GGX7_XENLA Nucleoprotein TPR OS=Xenopus laevis OX=8355 GN=tpr.S PE=1 SV=1	A0A1L8GGX7	tpr.S	Nucleoprotein TPR
>tr|A0A1L8FWE4|A0A1L8FWE4_XENLA Dolichyl-diphosphooligosaccharide--protein glycotransferase OS=Xenopus laevis OX=8355 GN=stt3b.L PE=3 SV=1	A0A1L8FWE4	stt3b.L	Dolichyl-diphosphooligosaccharide--protein glycotransferase		>tr|A0A1L8H7P1|A0A1L8H7P1_XENLA Uncharacterized protein OS=Xenopus laevis OX=8355 GN=sfpq.S PE=4 SV=1	A0A1L8H7P1	sfpq.S	Uncharacterized protein		>tr|A0A1L8HHN1|A0A1L8HHN1_XENLA TCTP domain-containing protein OS=Xenopus laevis OX=8355 GN=tpt1.L PE=1 SV=1	A0A1L8HHN1	tpt1.L	TCTP domain-containing protein
>tr|A0A1L8HHL7|A0A1L8HHL7_XENLA Succinate--CoA ligase [ADP-forming] subunit beta, mitochondrial OS=Xenopus laevis OX=8355 GN=sucla2.L PE=1 SV=1	A0A1L8HHL7	sucla2.L	Succinate--CoA ligase [ADP-forming] subunit beta, mitochondrial		>tr|Q0IHC3|Q0IHC3_XENLA Sidoreflexin OS=Xenopus laevis OX=8355 GN=sfxn1.L PE=2 SV=1	Q0IHC3	sfxn1.L	Sidoreflexin		>tr|A0A1L8GBN4|A0A1L8GBN4_XENLA Uncharacterized protein OS=Xenopus laevis OX=8355 GN=trim69.1.L PE=4 SV=1	A0A1L8GBN4	trim69.1.L	Uncharacterized protein
>tr|Q68F13|Q68F13_XENLA Succinate--CoA ligase [ADP-forming] subunit beta, mitochondrial OS=Xenopus laevis OX=8355 GN=sucla2.S PE=2 SV=1	Q68F13	sucla2.S	Succinate--CoA ligase [ADP-forming] subunit beta, mitochondrial		>tr|Q8AVC0|Q8AVC0_XENLA Serine hydroxymethyltransferase OS=Xenopus laevis OX=8355 GN=shmt1.L PE=1 SV=1	Q8AVC0	shmt1.L	Serine hydroxymethyltransferase		>tr|A0A1L8G551|A0A1L8G551_XENLA E3 ubiquitin-protein ligase TRIP12 OS=Xenopus laevis OX=8355 GN=trip12.S PE=1 SV=1	A0A1L8G551	trip12.S	E3 ubiquitin-protein ligase TRIP12
>tr|A0A1L8HKM0|A0A1L8HKM0_XENLA Succinate--CoA ligase [ADP/GDP-forming] subunit alpha, mitochondrial OS=Xenopus laevis OX=8355 GN=suclg1.S PE=1 SV=1	A0A1L8HKM0	suclg1.S	Succinate--CoA ligase [ADP/GDP-forming] subunit alpha, mitochondrial		>tr|A0A1L8H9S2|A0A1L8H9S2_XENLA Serine hydroxymethyltransferase OS=Xenopus laevis OX=8355 GN=shmt2.S PE=1 SV=1	A0A1L8H9S2	shmt2.S	Serine hydroxymethyltransferase		>tr|A0A1L8FWZ2|A0A1L8FWZ2_XENLA Pachytene checkpoint protein 2 homolog OS=Xenopus laevis OX=8355 GN=trip13.L PE=1 SV=1	A0A1L8FWZ2	trip13.L	Pachytene checkpoint protein 2 homolog
>tr|Q2VPG9|Q2VPG9_XENLA Succinate--CoA ligase [GDP-forming] subunit beta, mitochondrial OS=Xenopus laevis OX=8355 GN=suclg2.L PE=1 SV=1	Q2VPG9	suclg2.L	Succinate--CoA ligase [GDP-forming] subunit beta, mitochondrial		>tr|A0A1L8FFT4|A0A1L8FFT4_XENLA Non-specific serine/threonine protein kinase OS=Xenopus laevis OX=8355 GN=sik2.S PE=4 SV=1	A0A1L8FFT4	sik2.S	Non-specific serine/threonine protein kinase		>tr|Q7SZ15|Q7SZ15_XENLA MGC64311 protein OS=Xenopus laevis OX=8355 GN=tsnax.S PE=1 SV=1	Q7SZ15	tsnax.S	MGC64311 protein
>tr|A0A1L8EUK7|A0A1L8EUK7_XENLA Ubiquitin-like domain-containing protein OS=Xenopus laevis OX=8355 GN=sumo2.L PE=4 SV=1	A0A1L8EUK7	sumo2.L	Ubiquitin-like domain-containing protein		>tr|Q0IH35|Q0IH35_XENLA MGC154791 protein OS=Xenopus laevis OX=8355 GN=slc25a11.L PE=1 SV=1	Q0IH35	slc25a11.L	MGC154791 protein		>tr|A0A1L8G905|A0A1L8G905_XENLA Rhodanese domain-containing protein OS=Xenopus laevis OX=8355 GN=tstd3.L PE=1 SV=1	A0A1L8G905	tstd3.L	Rhodanese domain-containing protein
>tr|A0A1L8HKM5|A0A1L8HKM5_XENLA TACC_C domain-containing protein OS=Xenopus laevis OX=8355 GN=tacc3.S PE=1 SV=1	A0A1L8HKM5	tacc3.S	TACC_C domain-containing protein		>tr|Q6PCF1|Q6PCF1_XENLA MGC69168 protein OS=Xenopus laevis OX=8355 GN=slc25a13.L PE=1 SV=1	Q6PCF1	slc25a13.L	MGC69168 protein		>tr|Q7ZWQ5|Q7ZWQ5_XENLA Tubulin alpha chain OS=Xenopus laevis OX=8355 GN=tuba1c.S PE=2 SV=1	Q7ZWQ5	tuba1c.S	Tubulin alpha chain
>tr|A0A1L8FCQ5|A0A1L8FCQ5_XENLA Transgelin OS=Xenopus laevis OX=8355 GN=tagln2.L PE=3 SV=1	A0A1L8FCQ5	tagln2.L	Transgelin		>tr|A0A1L8GUR0|A0A1L8GUR0_XENLA Phosphate carrier protein, mitochondrial OS=Xenopus laevis OX=8355 GN=slc25a3.S PE=3 SV=1	A0A1L8GUR0	slc25a3.S	Phosphate carrier protein, mitochondrial		>tr|A0A1L8HEI6|A0A1L8HEI6_XENLA Tubulin alpha chain OS=Xenopus laevis OX=8355 GN=tuba5.L PE=3 SV=1	A0A1L8HEI6	tuba5.L	Tubulin alpha chain
>tr|A0A1L8GGN6|A0A1L8GGN6_XENLA PHD-type domain-containing protein OS=Xenopus laevis OX=8355 GN=tcf20.S PE=1 SV=1	A0A1L8GGN6	tcf20.S	PHD-type domain-containing protein		>tr|A0A1L8HX81|A0A1L8HX81_XENLA Structural maintenance of chromosomes protein OS=Xenopus laevis OX=8355 GN=smc2.L PE=1 SV=1	A0A1L8HX81	smc2.L	Structural maintenance of chromosomes protein		>tr|Q6NRV3|Q6NRV3_XENLA Tubulin alpha chain OS=Xenopus laevis OX=8355 GN=tubal3.1.S PE=1 SV=1	Q6NRV3	tubal3.1.S	Tubulin alpha chain
>tr|A0A1L8F409|A0A1L8F409_XENLA Mitochondrial import inner membrane translocase subunit TIM50 OS=Xenopus laevis OX=8355 GN=timm50.S PE=1 SV=1	A0A1L8F409	timm50.S	Mitochondrial import inner membrane translocase subunit TIM50		>tr|Q7ZY98|Q7ZY98_XENLA Staphylococcal nuclease domain-containing protein OS=Xenopus laevis OX=8355 GN=snd1.L PE=1 SV=1	Q7ZY98	snd1.L	Staphylococcal nuclease domain-containing protein		>tr|A0A1L8H339|A0A1L8H339_XENLA Tubulin beta chain OS=Xenopus laevis OX=8355 GN=tubb4a.L PE=3 SV=1	A0A1L8H339	tubb4a.L	Tubulin beta chain
>tr|Q9I8J7|Q9I8J7_XENLA MGC69114 protein OS=Xenopus laevis OX=8355 GN=tktl2.L PE=1 SV=1	Q9I8J7	tktl2.L	MGC69114 protein		>tr|A0A1L8GYH0|A0A1L8GYH0_XENLA Sm protein F OS=Xenopus laevis OX=8355 GN=snrpf.S PE=3 SV=1	A0A1L8GYH0	snrpf.S	Sm protein F		>tr|A0A1L8F5P2|A0A1L8F5P2_XENLA Tubulin beta chain OS=Xenopus laevis OX=8355 GN=tubb4b.L PE=1 SV=1	A0A1L8F5P2	tubb4b.L	Tubulin beta chain
>tr|Q4FZN9|Q4FZN9_XENLA Calcium load-activated calcium channel OS=Xenopus laevis OX=8355 GN=tmco1.S PE=2 SV=1	Q4FZN9	tmco1.S	Calcium load-activated calcium channel		>tr|A0A1L8HCL3|A0A1L8HCL3_XENLA Superoxide dismutase [Cu-Zn] OS=Xenopus laevis OX=8355 GN=sod1.L PE=3 SV=1	A0A1L8HCL3	sod1.L	Superoxide dismutase [Cu-Zn]		>tr|Q7ZY50|Q7ZY50_XENLA Tubulin beta chain OS=Xenopus laevis OX=8355 GN=tubb4b.S PE=2 SV=1	Q7ZY50	tubb4b.S	Tubulin beta chain
>tr|Q66L20|Q66L20_XENLA MGC85236 protein OS=Xenopus laevis OX=8355 GN=tmem14c.L PE=1 SV=1	Q66L20	tmem14c.L	MGC85236 protein		>tr|A0A1L8H563|A0A1L8H563_XENLA Superoxide dismutase [Cu-Zn] OS=Xenopus laevis OX=8355 GN=sod1.S PE=1 SV=1	A0A1L8H563	sod1.S	Superoxide dismutase [Cu-Zn]		>tr|A0A1L8HGV4|A0A1L8HGV4_XENLA Thioredoxin domain-containing protein OS=Xenopus laevis OX=8355 GN=txndc9.L PE=1 SV=1	A0A1L8HGV4	txndc9.L	Thioredoxin domain-containing protein
>tr|A0A1L8GH02|A0A1L8GH02_XENLA Uncharacterized protein OS=Xenopus laevis OX=8355 GN=tnrc6b.S PE=3 SV=1	A0A1L8GH02	tnrc6b.S	Uncharacterized protein		>tr|A0A1L8ELE8|A0A1L8ELE8_XENLA Uncharacterized protein OS=Xenopus laevis OX=8355 GN=stau1.S PE=4 SV=1	A0A1L8ELE8	stau1.S	Uncharacterized protein		>tr|Q6DDW1|Q6DDW1_XENLA MGC81675 protein OS=Xenopus laevis OX=8355 GN=txnl1.S PE=1 SV=1	Q6DDW1	txnl1.S	MGC81675 protein
>tr|A0A1L8FGW6|A0A1L8FGW6_XENLA Uncharacterized protein OS=Xenopus laevis OX=8355 GN=tomm40.S PE=1 SV=1	A0A1L8FGW6	tomm40.S	Uncharacterized protein		>sp|Q7ZWU1|STIP1_XENLA Stress-induced-phosphoprotein 1 OS=Xenopus laevis OX=8355 GN=stip1 PE=2 SV=1	Q7ZWU1	stip1	Stress-induced-phosphoprotein 1		>tr|Q7T0L5|Q7T0L5_XENLA Thioredoxin-disulfide reductase OS=Xenopus laevis OX=8355 GN=txnrd2.S PE=2 SV=1	Q7T0L5	txnrd2.S	Thioredoxin-disulfide reductase
>tr|A0A1L8FIG2|A0A1L8FIG2_XENLA Triosephosphate isomerase OS=Xenopus laevis OX=8355 GN=tpi1.L PE=1 SV=1	A0A1L8FIG2	tpi1.L	Triosephosphate isomerase		>tr|A0A1L8I339|A0A1L8I339_XENLA PHB domain-containing protein OS=Xenopus laevis OX=8355 GN=stoml2.L PE=1 SV=1	A0A1L8I339	stoml2.L	PHB domain-containing protein		>tr|A0A1L8FGS2|A0A1L8FGS2_XENLA U2 snRNP auxiliary factor large subunit OS=Xenopus laevis OX=8355 GN=u2af2.S PE=1 SV=1	A0A1L8FGS2	u2af2.S	U2 snRNP auxiliary factor large subunit
>tr|A0A1L8FDX2|A0A1L8FDX2_XENLA Triosephosphate isomerase OS=Xenopus laevis OX=8355 GN=tpi1.S PE=1 SV=1	A0A1L8FDX2	tpi1.S	Triosephosphate isomerase		>tr|A0A1L8FFS2|A0A1L8FFS2_XENLA Dolichyl-diphosphooligosaccharide--protein glycotransferase OS=Xenopus laevis OX=8355 GN=stt3a.S PE=1 SV=1	A0A1L8FFS2	stt3a.S	Dolichyl-diphosphooligosaccharide--protein glycotransferase		>tr|A0A1L8HM82|A0A1L8HM82_XENLA UBC core domain-containing protein OS=Xenopus laevis OX=8355 GN=ube2d3.S PE=1 SV=1	A0A1L8HM82	ube2d3.S	UBC core domain-containing protein
>tr|A0A1L8GGX7|A0A1L8GGX7_XENLA Nucleoprotein TPR OS=Xenopus laevis OX=8355 GN=tpr.S PE=1 SV=1	A0A1L8GGX7	tpr.S	Nucleoprotein TPR		>tr|A0A1L8FWE4|A0A1L8FWE4_XENLA Dolichyl-diphosphooligosaccharide--protein glycotransferase OS=Xenopus laevis OX=8355 GN=stt3b.L PE=3 SV=1	A0A1L8FWE4	stt3b.L	Dolichyl-diphosphooligosaccharide--protein glycotransferase		>tr|Q8AVM8|Q8AVM8_XENLA E2 ubiquitin-conjugating enzyme OS=Xenopus laevis OX=8355 GN=ube2k.S PE=1 SV=1	Q8AVM8	ube2k.S	E2 ubiquitin-conjugating enzyme
>tr|A0A1L8HHN1|A0A1L8HHN1_XENLA TCTP domain-containing protein OS=Xenopus laevis OX=8355 GN=tpt1.L PE=1 SV=1	A0A1L8HHN1	tpt1.L	TCTP domain-containing protein		>tr|A0A1L8ELR8|A0A1L8ELR8_XENLA t-SNARE coiled-coil homology domain-containing protein OS=Xenopus laevis OX=8355 GN=stx16.S PE=3 SV=1	A0A1L8ELR8	stx16.S	t-SNARE coiled-coil homology domain-containing protein		>tr|A0A1L8HTQ5|A0A1L8HTQ5_XENLA Ubiquitin carboxyl-terminal hydrolase OS=Xenopus laevis OX=8355 GN=uchl1.L PE=1 SV=1	A0A1L8HTQ5	uchl1.L	Ubiquitin carboxyl-terminal hydrolase
>tr|A0A1L8I1A6|A0A1L8I1A6_XENLA Uncharacterized protein OS=Xenopus laevis OX=8355 GN=trafd1.L PE=4 SV=1	A0A1L8I1A6	trafd1.L	Uncharacterized protein		>tr|A0A1L8HHL7|A0A1L8HHL7_XENLA Succinate--CoA ligase [ADP-forming] subunit beta, mitochondrial OS=Xenopus laevis OX=8355 GN=sucla2.L PE=1 SV=1	A0A1L8HHL7	sucla2.L	Succinate--CoA ligase [ADP-forming] subunit beta, mitochondrial		>tr|Q5XHE2|Q5XHE2_XENLA Ubiquitin carboxyl-terminal hydrolase OS=Xenopus laevis OX=8355 GN=uchl3.L PE=1 SV=1	Q5XHE2	uchl3.L	Ubiquitin carboxyl-terminal hydrolase
>tr|A0A1L8GBN4|A0A1L8GBN4_XENLA Uncharacterized protein OS=Xenopus laevis OX=8355 GN=trim69.1.L PE=4 SV=1	A0A1L8GBN4	trim69.1.L	Uncharacterized protein		>tr|Q68F13|Q68F13_XENLA Succinate--CoA ligase [ADP-forming] subunit beta, mitochondrial OS=Xenopus laevis OX=8355 GN=sucla2.S PE=2 SV=1	Q68F13	sucla2.S	Succinate--CoA ligase [ADP-forming] subunit beta, mitochondrial		>tr|Q640C3|Q640C3_XENLA OMPdecase OS=Xenopus laevis OX=8355 GN=umps.L PE=1 SV=1	Q640C3	umps.L	OMPdecase
>tr|A0A1L8G551|A0A1L8G551_XENLA E3 ubiquitin-protein ligase TRIP12 OS=Xenopus laevis OX=8355 GN=trip12.S PE=1 SV=1	A0A1L8G551	trip12.S	E3 ubiquitin-protein ligase TRIP12		>tr|A0A1L8HKM0|A0A1L8HKM0_XENLA Succinate--CoA ligase [ADP/GDP-forming] subunit alpha, mitochondrial OS=Xenopus laevis OX=8355 GN=suclg1.S PE=1 SV=1	A0A1L8HKM0	suclg1.S	Succinate--CoA ligase [ADP/GDP-forming] subunit alpha, mitochondrial		>tr|A0A1L8FPJ0|A0A1L8FPJ0_XENLA Uncharacterized protein OS=Xenopus laevis OX=8355 GN=upk1a.L PE=4 SV=1	A0A1L8FPJ0	upk1a.L	Uncharacterized protein
>tr|A0A1L8FWZ2|A0A1L8FWZ2_XENLA Pachytene checkpoint protein 2 homolog OS=Xenopus laevis OX=8355 GN=trip13.L PE=1 SV=1	A0A1L8FWZ2	trip13.L	Pachytene checkpoint protein 2 homolog		>tr|Q2VPG9|Q2VPG9_XENLA Succinate--CoA ligase [GDP-forming] subunit beta, mitochondrial OS=Xenopus laevis OX=8355 GN=suclg2.L PE=1 SV=1	Q2VPG9	suclg2.L	Succinate--CoA ligase [GDP-forming] subunit beta, mitochondrial		>tr|Q6DE33|Q6DE33_XENLA Uqcrc2 protein OS=Xenopus laevis OX=8355 GN=uqcrc2.L PE=2 SV=1	Q6DE33	uqcrc2.L	Uqcrc2 protein
>tr|Q7ZWQ5|Q7ZWQ5_XENLA Tubulin alpha chain OS=Xenopus laevis OX=8355 GN=tuba1c.S PE=2 SV=1	Q7ZWQ5	tuba1c.S	Tubulin alpha chain		>tr|A0A1L8EUK7|A0A1L8EUK7_XENLA Ubiquitin-like domain-containing protein OS=Xenopus laevis OX=8355 GN=sumo2.L PE=4 SV=1	A0A1L8EUK7	sumo2.L	Ubiquitin-like domain-containing protein		>tr|A0A1L8GEV4|A0A1L8GEV4_XENLA Ubiquitin carboxyl-terminal hydrolase OS=Xenopus laevis OX=8355 GN=usp10.S PE=1 SV=1	A0A1L8GEV4	usp10.S	Ubiquitin carboxyl-terminal hydrolase
>tr|A0A1L8HEI6|A0A1L8HEI6_XENLA Tubulin alpha chain OS=Xenopus laevis OX=8355 GN=tuba5.L PE=3 SV=1	A0A1L8HEI6	tuba5.L	Tubulin alpha chain		>tr|A0A1L8FCQ5|A0A1L8FCQ5_XENLA Transgelin OS=Xenopus laevis OX=8355 GN=tagln2.L PE=3 SV=1	A0A1L8FCQ5	tagln2.L	Transgelin		>tr|Q641D7|Q641D7_XENLA Ubiquitin carboxyl-terminal hydrolase OS=Xenopus laevis OX=8355 GN=usp14.S PE=1 SV=1	Q641D7	usp14.S	Ubiquitin carboxyl-terminal hydrolase
>tr|Q6NRV3|Q6NRV3_XENLA Tubulin alpha chain OS=Xenopus laevis OX=8355 GN=tubal3.1.S PE=1 SV=1	Q6NRV3	tubal3.1.S	Tubulin alpha chain		>tr|A0A1L8GZR3|A0A1L8GZR3_XENLA Peptidase M60 domain-containing protein OS=Xenopus laevis OX=8355 GN=tcaf1.L PE=3 SV=1	A0A1L8GZR3	tcaf1.L	Peptidase M60 domain-containing protein		>tr|A0AUT2|A0AUT2_XENLA Ubiquitin carboxyl-terminal hydrolase OS=Xenopus laevis OX=8355 GN=usp5.S PE=1 SV=1	A0AUT2	usp5.S	Ubiquitin carboxyl-terminal hydrolase
>tr|A0A1L8H339|A0A1L8H339_XENLA Tubulin beta chain OS=Xenopus laevis OX=8355 GN=tubb4a.L PE=3 SV=1	A0A1L8H339	tubb4a.L	Tubulin beta chain		>tr|Q9I8J7|Q9I8J7_XENLA MGC69114 protein OS=Xenopus laevis OX=8355 GN=tktl2.L PE=1 SV=1	Q9I8J7	tktl2.L	MGC69114 protein		>tr|A0A1L8GLL5|A0A1L8GLL5_XENLA Phosvitin OS=Xenopus laevis OX=8355 GN=vtga2.L PE=1 SV=1	A0A1L8GLL5	vtga2.L	Phosvitin
>tr|A0A1L8F5P2|A0A1L8F5P2_XENLA Tubulin beta chain OS=Xenopus laevis OX=8355 GN=tubb4b.L PE=1 SV=1	A0A1L8F5P2	tubb4b.L	Tubulin beta chain		>tr|A0A1L8GH02|A0A1L8GH02_XENLA Uncharacterized protein OS=Xenopus laevis OX=8355 GN=tnrc6b.S PE=3 SV=1	A0A1L8GH02	tnrc6b.S	Uncharacterized protein		>tr|A0A1L8I343|A0A1L8I343_XENLA Uncharacterized protein OS=Xenopus laevis OX=8355 GN=vwa5a.2.L PE=1 SV=1	A0A1L8I343	vwa5a.2.L	Uncharacterized protein
>tr|A0A1L8FS49|A0A1L8FS49_XENLA Uncharacterized protein OS=Xenopus laevis OX=8355 GN=txndc5.S PE=1 SV=1	A0A1L8FS49	txndc5.S	Uncharacterized protein		>tr|A0A1L8FGW6|A0A1L8FGW6_XENLA Uncharacterized protein OS=Xenopus laevis OX=8355 GN=tomm40.S PE=1 SV=1	A0A1L8FGW6	tomm40.S	Uncharacterized protein		>tr|Q4V7J3|Q4V7J3_XENLA LOC494706 protein OS=Xenopus laevis OX=8355 GN=XB5727280.S PE=2 SV=1	Q4V7J3	XB5727280.S	LOC494706 protein
>tr|A0A1L8HGV4|A0A1L8HGV4_XENLA Thioredoxin domain-containing protein OS=Xenopus laevis OX=8355 GN=txndc9.L PE=1 SV=1	A0A1L8HGV4	txndc9.L	Thioredoxin domain-containing protein		>tr|A0A1L8FIG2|A0A1L8FIG2_XENLA Triosephosphate isomerase OS=Xenopus laevis OX=8355 GN=tpi1.L PE=1 SV=1	A0A1L8FIG2	tpi1.L	Triosephosphate isomerase		>tr|A4FVF5|A4FVF5_XENLA 60S acidic ribosomal protein P2 OS=Xenopus laevis OX=8355 GN=XB5843130.S PE=2 SV=1	A4FVF5	XB5843130.S	60S acidic ribosomal protein P2
>tr|Q6DDW1|Q6DDW1_XENLA MGC81675 protein OS=Xenopus laevis OX=8355 GN=txnl1.S PE=1 SV=1	Q6DDW1	txnl1.S	MGC81675 protein		>tr|A0A1L8FDX2|A0A1L8FDX2_XENLA Triosephosphate isomerase OS=Xenopus laevis OX=8355 GN=tpi1.S PE=1 SV=1	A0A1L8FDX2	tpi1.S	Triosephosphate isomerase		>tr|Q6GQ64|Q6GQ64_XENLA MGC80314 protein OS=Xenopus laevis OX=8355 GN=XB5909790.S PE=2 SV=1	Q6GQ64	XB5909790.S	MGC80314 protein
>tr|A0A1L8GHM8|A0A1L8GHM8_XENLA Thioredoxin-disulfide reductase OS=Xenopus laevis OX=8355 GN=txnrd3.S PE=1 SV=1	A0A1L8GHM8	txnrd3.S	Thioredoxin-disulfide reductase		>tr|A0A1L8GGX7|A0A1L8GGX7_XENLA Nucleoprotein TPR OS=Xenopus laevis OX=8355 GN=tpr.S PE=1 SV=1	A0A1L8GGX7	tpr.S	Nucleoprotein TPR		>tr|A0A1L8FB13|A0A1L8FB13_XENLA Protein-L-isoaspartate O-methyltransferase OS=Xenopus laevis OX=8355 GN=XB5997770.L PE=3 SV=1	A0A1L8FB13	XB5997770.L	Protein-L-isoaspartate O-methyltransferase
>tr|Q7ZYE8|Q7ZYE8_XENLA Tyrp1-prov protein OS=Xenopus laevis OX=8355 GN=tyrp1.L PE=1 SV=1	Q7ZYE8	tyrp1.L	Tyrp1-prov protein		>tr|A0A1L8HHN1|A0A1L8HHN1_XENLA TCTP domain-containing protein OS=Xenopus laevis OX=8355 GN=tpt1.L PE=1 SV=1	A0A1L8HHN1	tpt1.L	TCTP domain-containing protein		>tr|A0A310U0K2|A0A310U0K2_XENLA 40S ribosomal protein S12 OS=Xenopus laevis OX=8355 GN=XELAEV_18000107mg PE=1 SV=1	A0A310U0K2	XELAEV_18000107mg	40S ribosomal protein S12
>tr|A0A1L8GLB0|A0A1L8GLB0_XENLA SUMO-activating enzyme subunit 2 OS=Xenopus laevis OX=8355 GN=uba2.L PE=1 SV=1	A0A1L8GLB0	uba2.L	SUMO-activating enzyme subunit 2		>tr|A0A1L8G551|A0A1L8G551_XENLA E3 ubiquitin-protein ligase TRIP12 OS=Xenopus laevis OX=8355 GN=trip12.S PE=1 SV=1	A0A1L8G551	trip12.S	E3 ubiquitin-protein ligase TRIP12		>tr|A0A310U4X8|A0A310U4X8_XENLA Glyceraldehyde-3-phosphate dehydrogenase (Fragment) OS=Xenopus laevis OX=8355 GN=XELAEV_18000200mg PE=3 SV=1	A0A310U4X8	XELAEV_18000200mg	Glyceraldehyde-3-phosphate dehydrogenase (Fragment)
>tr|Q8AVM8|Q8AVM8_XENLA E2 ubiquitin-conjugating enzyme OS=Xenopus laevis OX=8355 GN=ube2k.S PE=1 SV=1	Q8AVM8	ube2k.S	E2 ubiquitin-conjugating enzyme		>tr|A0A1L8G905|A0A1L8G905_XENLA Rhodanese domain-containing protein OS=Xenopus laevis OX=8355 GN=tstd3.L PE=1 SV=1	A0A1L8G905	tstd3.L	Rhodanese domain-containing protein		>tr|A0A310U2H2|A0A310U2H2_XENLA CCT-epsilon OS=Xenopus laevis OX=8355 GN=XELAEV_18000429mg PE=1 SV=1	A0A310U2H2	XELAEV_18000429mg	CCT-epsilon
>tr|Q4QR35|Q4QR35_XENLA LOC446231 protein OS=Xenopus laevis OX=8355 GN=ube2l3.L PE=1 SV=1	Q4QR35	ube2l3.L	LOC446231 protein		>tr|Q7ZYU9|Q7ZYU9_XENLA Tubulin alpha chain OS=Xenopus laevis OX=8355 GN=tuba1cl.3.L PE=2 SV=1	Q7ZYU9	tuba1cl.3.L	Tubulin alpha chain		>tr|A0A310U7M2|A0A310U7M2_XENLA Fumarate hydratase, mitochondrial (Fragment) OS=Xenopus laevis OX=8355 GN=XELAEV_18000507mg PE=1 SV=1	A0A310U7M2	XELAEV_18000507mg	Fumarate hydratase, mitochondrial (Fragment)
>tr|A0A1L8HTQ5|A0A1L8HTQ5_XENLA Ubiquitin carboxyl-terminal hydrolase OS=Xenopus laevis OX=8355 GN=uchl1.L PE=1 SV=1	A0A1L8HTQ5	uchl1.L	Ubiquitin carboxyl-terminal hydrolase		>tr|Q6DD58|Q6DD58_XENLA Tubulin alpha chain OS=Xenopus laevis OX=8355 GN=tuba4b.L PE=2 SV=1	Q6DD58	tuba4b.L	Tubulin alpha chain		>tr|A0A310TM81|A0A310TM81_XENLA Uncharacterized protein OS=Xenopus laevis OX=8355 GN=XELAEV_18002158mg PE=4 SV=1	A0A310TM81	XELAEV_18002158mg	Uncharacterized protein
>tr|Q5XHE2|Q5XHE2_XENLA Ubiquitin carboxyl-terminal hydrolase OS=Xenopus laevis OX=8355 GN=uchl3.L PE=1 SV=1	Q5XHE2	uchl3.L	Ubiquitin carboxyl-terminal hydrolase		>tr|A0A1L8HEI6|A0A1L8HEI6_XENLA Tubulin alpha chain OS=Xenopus laevis OX=8355 GN=tuba5.L PE=3 SV=1	A0A1L8HEI6	tuba5.L	Tubulin alpha chain		>tr|A0A1L8EJP8|A0A1L8EJP8_XENLA 40S ribosomal protein S24 (Fragment) OS=Xenopus laevis OX=8355 GN=XELAEV_18004373mg PE=1 SV=1	A0A1L8EJP8	XELAEV_18004373mg	40S ribosomal protein S24 (Fragment)
>tr|Q640C3|Q640C3_XENLA OMPdecase OS=Xenopus laevis OX=8355 GN=umps.L PE=1 SV=1	Q640C3	umps.L	OMPdecase		>tr|A0A1L8H339|A0A1L8H339_XENLA Tubulin beta chain OS=Xenopus laevis OX=8355 GN=tubb4a.L PE=3 SV=1	A0A1L8H339	tubb4a.L	Tubulin beta chain		>tr|A0A310TPI7|A0A310TPI7_XENLA Glucosidase 2 subunit beta OS=Xenopus laevis OX=8355 GN=XELAEV_18004444mg PE=1 SV=1	A0A310TPI7	XELAEV_18004444mg	Glucosidase 2 subunit beta
>tr|A9UM09|A9UM09_XENLA Complex III subunit 9 OS=Xenopus laevis OX=8355 GN=uqcr10.S PE=2 SV=1	A9UM09	uqcr10.S	Complex III subunit 9		>tr|A0A1L8F5P2|A0A1L8F5P2_XENLA Tubulin beta chain OS=Xenopus laevis OX=8355 GN=tubb4b.L PE=1 SV=1	A0A1L8F5P2	tubb4b.L	Tubulin beta chain		>tr|A0A1L8HT35|A0A1L8HT35_XENLA Ribose-5-phosphate isomerase OS=Xenopus laevis OX=8355 GN=XELAEV_18004985mg PE=1 SV=1	A0A1L8HT35	XELAEV_18004985mg	Ribose-5-phosphate isomerase
>tr|Q6DE33|Q6DE33_XENLA Uqcrc2 protein OS=Xenopus laevis OX=8355 GN=uqcrc2.L PE=2 SV=1	Q6DE33	uqcrc2.L	Uqcrc2 protein		>tr|A0A1L8FS49|A0A1L8FS49_XENLA Uncharacterized protein OS=Xenopus laevis OX=8355 GN=txndc5.S PE=1 SV=1	A0A1L8FS49	txndc5.S	Uncharacterized protein		>tr|A0A1L8HT50|A0A1L8HT50_XENLA Fibrinogen C-terminal domain-containing protein OS=Xenopus laevis OX=8355 GN=XELAEV_18005061mg PE=1 SV=1	A0A1L8HT50	XELAEV_18005061mg	Fibrinogen C-terminal domain-containing protein
>tr|A0AUT2|A0AUT2_XENLA Ubiquitin carboxyl-terminal hydrolase OS=Xenopus laevis OX=8355 GN=usp5.S PE=1 SV=1	A0AUT2	usp5.S	Ubiquitin carboxyl-terminal hydrolase		>tr|A0A1L8HGV4|A0A1L8HGV4_XENLA Thioredoxin domain-containing protein OS=Xenopus laevis OX=8355 GN=txndc9.L PE=1 SV=1	A0A1L8HGV4	txndc9.L	Thioredoxin domain-containing protein		>tr|A0A1L8HTC7|A0A1L8HTC7_XENLA Uncharacterized protein OS=Xenopus laevis OX=8355 GN=XELAEV_18005127mg PE=1 SV=1	A0A1L8HTC7	XELAEV_18005127mg	Uncharacterized protein
>tr|A0A1L8GLL5|A0A1L8GLL5_XENLA Phosvitin OS=Xenopus laevis OX=8355 GN=vtga2.L PE=1 SV=1	A0A1L8GLL5	vtga2.L	Phosvitin		>tr|Q6DDW1|Q6DDW1_XENLA MGC81675 protein OS=Xenopus laevis OX=8355 GN=txnl1.S PE=1 SV=1	Q6DDW1	txnl1.S	MGC81675 protein		>tr|A0A1L8HTS7|A0A1L8HTS7_XENLA 60S ribosomal protein L9 OS=Xenopus laevis OX=8355 GN=XELAEV_18005217mg PE=3 SV=1	A0A1L8HTS7	XELAEV_18005217mg	60S ribosomal protein L9
>tr|A0A1L8I343|A0A1L8I343_XENLA Uncharacterized protein OS=Xenopus laevis OX=8355 GN=vwa5a.2.L PE=1 SV=1	A0A1L8I343	vwa5a.2.L	Uncharacterized protein		>tr|A0A1L8HM82|A0A1L8HM82_XENLA UBC core domain-containing protein OS=Xenopus laevis OX=8355 GN=ube2d3.S PE=1 SV=1	A0A1L8HM82	ube2d3.S	UBC core domain-containing protein		>tr|A0A1L8HTT3|A0A1L8HTT3_XENLA AIR carboxylase OS=Xenopus laevis OX=8355 GN=XELAEV_18005305mg PE=3 SV=1	A0A1L8HTT3	XELAEV_18005305mg	AIR carboxylase
>tr|Q4V7J3|Q4V7J3_XENLA LOC494706 protein OS=Xenopus laevis OX=8355 GN=XB5727280.S PE=2 SV=1	Q4V7J3	XB5727280.S	LOC494706 protein		>tr|A0A1L8EVJ3|A0A1L8EVJ3_XENLA UBX domain-containing protein OS=Xenopus laevis OX=8355 GN=ubxn4.L PE=4 SV=1	A0A1L8EVJ3	ubxn4.L	UBX domain-containing protein		>tr|A0A1L8HUD4|A0A1L8HUD4_XENLA Uncharacterized protein OS=Xenopus laevis OX=8355 GN=XELAEV_18005411mg PE=1 SV=1	A0A1L8HUD4	XELAEV_18005411mg	Uncharacterized protein
>tr|A4FVF5|A4FVF5_XENLA 60S acidic ribosomal protein P2 OS=Xenopus laevis OX=8355 GN=XB5843130.S PE=2 SV=1	A4FVF5	XB5843130.S	60S acidic ribosomal protein P2		>tr|A0A1L8HTQ5|A0A1L8HTQ5_XENLA Ubiquitin carboxyl-terminal hydrolase OS=Xenopus laevis OX=8355 GN=uchl1.L PE=1 SV=1	A0A1L8HTQ5	uchl1.L	Ubiquitin carboxyl-terminal hydrolase		>tr|A0A1L8HUR5|A0A1L8HUR5_XENLA Annexin OS=Xenopus laevis OX=8355 GN=XELAEV_18005622mg PE=1 SV=1	A0A1L8HUR5	XELAEV_18005622mg	Annexin
>tr|A0A1L8FB13|A0A1L8FB13_XENLA Protein-L-isoaspartate O-methyltransferase OS=Xenopus laevis OX=8355 GN=XB5997770.L PE=3 SV=1	A0A1L8FB13	XB5997770.L	Protein-L-isoaspartate O-methyltransferase		>tr|Q5XHE2|Q5XHE2_XENLA Ubiquitin carboxyl-terminal hydrolase OS=Xenopus laevis OX=8355 GN=uchl3.L PE=1 SV=1	Q5XHE2	uchl3.L	Ubiquitin carboxyl-terminal hydrolase		>tr|A0A1L8HUX2|A0A1L8HUX2_XENLA Uncharacterized protein OS=Xenopus laevis OX=8355 GN=XELAEV_18005683mg PE=4 SV=1	A0A1L8HUX2	XELAEV_18005683mg	Uncharacterized protein
>tr|A0A310U0K2|A0A310U0K2_XENLA 40S ribosomal protein S12 OS=Xenopus laevis OX=8355 GN=XELAEV_18000107mg PE=1 SV=1	A0A310U0K2	XELAEV_18000107mg	40S ribosomal protein S12		>tr|Q6DE33|Q6DE33_XENLA Uqcrc2 protein OS=Xenopus laevis OX=8355 GN=uqcrc2.L PE=2 SV=1	Q6DE33	uqcrc2.L	Uqcrc2 protein		>tr|A0A1L8HVB0|A0A1L8HVB0_XENLA CBM20 domain-containing protein OS=Xenopus laevis OX=8355 GN=XELAEV_18005855mg PE=1 SV=1	A0A1L8HVB0	XELAEV_18005855mg	CBM20 domain-containing protein
>tr|A0A310U2H2|A0A310U2H2_XENLA CCT-epsilon OS=Xenopus laevis OX=8355 GN=XELAEV_18000429mg PE=1 SV=1	A0A310U2H2	XELAEV_18000429mg	CCT-epsilon		>tr|Q641D7|Q641D7_XENLA Ubiquitin carboxyl-terminal hydrolase OS=Xenopus laevis OX=8355 GN=usp14.S PE=1 SV=1	Q641D7	usp14.S	Ubiquitin carboxyl-terminal hydrolase		>tr|A0A1L8HVG1|A0A1L8HVG1_XENLA Annexin OS=Xenopus laevis OX=8355 GN=XELAEV_18005871mg PE=1 SV=1	A0A1L8HVG1	XELAEV_18005871mg	Annexin
>tr|A0A310U7M2|A0A310U7M2_XENLA Fumarate hydratase, mitochondrial (Fragment) OS=Xenopus laevis OX=8355 GN=XELAEV_18000507mg PE=1 SV=1	A0A310U7M2	XELAEV_18000507mg	Fumarate hydratase, mitochondrial (Fragment)		>tr|A0AUT2|A0AUT2_XENLA Ubiquitin carboxyl-terminal hydrolase OS=Xenopus laevis OX=8355 GN=usp5.S PE=1 SV=1	A0AUT2	usp5.S	Ubiquitin carboxyl-terminal hydrolase		>tr|A0A1L8HWJ4|A0A1L8HWJ4_XENLA Uncharacterized protein OS=Xenopus laevis OX=8355 GN=XELAEV_18006206mg PE=4 SV=1	A0A1L8HWJ4	XELAEV_18006206mg	Uncharacterized protein
>tr|A0A1L8EJX0|A0A1L8EJX0_XENLA 40S ribosomal protein S12 (Fragment) OS=Xenopus laevis OX=8355 GN=XELAEV_18003923mg PE=1 SV=1	A0A1L8EJX0	XELAEV_18003923mg	40S ribosomal protein S12 (Fragment)		>tr|A0A1L8GLA7|A0A1L8GLA7_XENLA Vacuolar protein sorting-associated protein 35 OS=Xenopus laevis OX=8355 GN=vps35.L PE=3 SV=1	A0A1L8GLA7	vps35.L	Vacuolar protein sorting-associated protein 35		>tr|A0A1L8HWH9|A0A1L8HWH9_XENLA Receptor expression-enhancing protein OS=Xenopus laevis OX=8355 GN=XELAEV_18006221mg PE=1 SV=1	A0A1L8HWH9	XELAEV_18006221mg	Receptor expression-enhancing protein
>tr|A0A310UCZ7|A0A310UCZ7_XENLA Uncharacterized protein OS=Xenopus laevis OX=8355 GN=XELAEV_18004235mg PE=1 SV=1	A0A310UCZ7	XELAEV_18004235mg	Uncharacterized protein		>tr|A0A1L8GLL5|A0A1L8GLL5_XENLA Phosvitin OS=Xenopus laevis OX=8355 GN=vtga2.L PE=1 SV=1	A0A1L8GLL5	vtga2.L	Phosvitin		>tr|A0A1L8HWW5|A0A1L8HWW5_XENLA Uncharacterized protein OS=Xenopus laevis OX=8355 GN=XELAEV_18006390mg PE=3 SV=1	A0A1L8HWW5	XELAEV_18006390mg	Uncharacterized protein
>tr|A0A310UBJ4|A0A310UBJ4_XENLA Uncharacterized protein OS=Xenopus laevis OX=8355 GN=XELAEV_18004237mg PE=3 SV=1	A0A310UBJ4	XELAEV_18004237mg	Uncharacterized protein		>tr|A0A1L8I343|A0A1L8I343_XENLA Uncharacterized protein OS=Xenopus laevis OX=8355 GN=vwa5a.2.L PE=1 SV=1	A0A1L8I343	vwa5a.2.L	Uncharacterized protein		>tr|A0A1L8HXK6|A0A1L8HXK6_XENLA GATA-type domain-containing protein OS=Xenopus laevis OX=8355 GN=XELAEV_18006614mg PE=1 SV=1	A0A1L8HXK6	XELAEV_18006614mg	GATA-type domain-containing protein
>tr|A0A1L8EJP8|A0A1L8EJP8_XENLA 40S ribosomal protein S24 (Fragment) OS=Xenopus laevis OX=8355 GN=XELAEV_18004373mg PE=1 SV=1	A0A1L8EJP8	XELAEV_18004373mg	40S ribosomal protein S24 (Fragment)		>tr|Q4V7J3|Q4V7J3_XENLA LOC494706 protein OS=Xenopus laevis OX=8355 GN=XB5727280.S PE=2 SV=1	Q4V7J3	XB5727280.S	LOC494706 protein		>tr|A0A1L8HYD0|A0A1L8HYD0_XENLA 15-oxoprostaglandin 13-reductase OS=Xenopus laevis OX=8355 GN=XELAEV_18006685mg PE=1 SV=1	A0A1L8HYD0	XELAEV_18006685mg	15-oxoprostaglandin 13-reductase
>tr|A0A310TPI7|A0A310TPI7_XENLA Glucosidase 2 subunit beta OS=Xenopus laevis OX=8355 GN=XELAEV_18004444mg PE=1 SV=1	A0A310TPI7	XELAEV_18004444mg	Glucosidase 2 subunit beta		>tr|A4FVF5|A4FVF5_XENLA 60S acidic ribosomal protein P2 OS=Xenopus laevis OX=8355 GN=XB5843130.S PE=2 SV=1	A4FVF5	XB5843130.S	60S acidic ribosomal protein P2		>tr|A0A1L8HYF8|A0A1L8HYF8_XENLA HABP4_PAI-RBP1 domain-containing protein OS=Xenopus laevis OX=8355 GN=XELAEV_18006966mg PE=1 SV=1	A0A1L8HYF8	XELAEV_18006966mg	HABP4_PAI-RBP1 domain-containing protein
>tr|A0A1L8HSQ3|A0A1L8HSQ3_XENLA Sepiapterin reductase OS=Xenopus laevis OX=8355 GN=XELAEV_18004924mg PE=1 SV=1	A0A1L8HSQ3	XELAEV_18004924mg	Sepiapterin reductase		>tr|Q6GQ64|Q6GQ64_XENLA MGC80314 protein OS=Xenopus laevis OX=8355 GN=XB5909790.S PE=2 SV=1	Q6GQ64	XB5909790.S	MGC80314 protein		>tr|A0A1L8HZY6|A0A1L8HZY6_XENLA Coronin OS=Xenopus laevis OX=8355 GN=XELAEV_18007461mg PE=1 SV=1	A0A1L8HZY6	XELAEV_18007461mg	Coronin
>tr|A0A1L8HT35|A0A1L8HT35_XENLA Ribose-5-phosphate isomerase OS=Xenopus laevis OX=8355 GN=XELAEV_18004985mg PE=1 SV=1	A0A1L8HT35	XELAEV_18004985mg	Ribose-5-phosphate isomerase		>tr|A0A1L8FB13|A0A1L8FB13_XENLA Protein-L-isoaspartate O-methyltransferase OS=Xenopus laevis OX=8355 GN=XB5997770.L PE=3 SV=1	A0A1L8FB13	XB5997770.L	Protein-L-isoaspartate O-methyltransferase		>tr|A0A1L8I139|A0A1L8I139_XENLA Uncharacterized protein OS=Xenopus laevis OX=8355 GN=XELAEV_18007852mg PE=1 SV=1	A0A1L8I139	XELAEV_18007852mg	Uncharacterized protein
>tr|A0A1L8HT50|A0A1L8HT50_XENLA Fibrinogen C-terminal domain-containing protein OS=Xenopus laevis OX=8355 GN=XELAEV_18005061mg PE=1 SV=1	A0A1L8HT50	XELAEV_18005061mg	Fibrinogen C-terminal domain-containing protein		>tr|A0A310U185|A0A310U185_XENLA Uncharacterized protein (Fragment) OS=Xenopus laevis OX=8355 GN=XELAEV_18000032mg PE=3 SV=1	A0A310U185	XELAEV_18000032mg	Uncharacterized protein (Fragment)		>tr|A0A1L8I1X1|A0A1L8I1X1_XENLA Transcription factor BTF3 OS=Xenopus laevis OX=8355 GN=XELAEV_18008152mg PE=3 SV=1	A0A1L8I1X1	XELAEV_18008152mg	Transcription factor BTF3
>tr|A0A1L8HT54|A0A1L8HT54_XENLA Uncharacterized protein OS=Xenopus laevis OX=8355 GN=XELAEV_18005070mg PE=1 SV=1	A0A1L8HT54	XELAEV_18005070mg	Uncharacterized protein		>tr|A0A310U0K2|A0A310U0K2_XENLA 40S ribosomal protein S12 OS=Xenopus laevis OX=8355 GN=XELAEV_18000107mg PE=1 SV=1	A0A310U0K2	XELAEV_18000107mg	40S ribosomal protein S12		>tr|A0A1L8I2N6|A0A1L8I2N6_XENLA Threonyl-tRNA synthetase OS=Xenopus laevis OX=8355 GN=XELAEV_18008384mg PE=1 SV=1	A0A1L8I2N6	XELAEV_18008384mg	Threonyl-tRNA synthetase
>tr|A0A1L8HT70|A0A1L8HT70_XENLA GrpE protein homolog OS=Xenopus laevis OX=8355 GN=XELAEV_18005086mg PE=3 SV=1	A0A1L8HT70	XELAEV_18005086mg	GrpE protein homolog		>tr|A0A310U2H2|A0A310U2H2_XENLA CCT-epsilon OS=Xenopus laevis OX=8355 GN=XELAEV_18000429mg PE=1 SV=1	A0A310U2H2	XELAEV_18000429mg	CCT-epsilon		>tr|A0A1L8I2R6|A0A1L8I2R6_XENLA AA_TRNA_LIGASE_II domain-containing protein OS=Xenopus laevis OX=8355 GN=XELAEV_18008414mg PE=1 SV=1	A0A1L8I2R6	XELAEV_18008414mg	AA_TRNA_LIGASE_II domain-containing protein
>tr|A0A1L8HTC7|A0A1L8HTC7_XENLA Uncharacterized protein OS=Xenopus laevis OX=8355 GN=XELAEV_18005127mg PE=1 SV=1	A0A1L8HTC7	XELAEV_18005127mg	Uncharacterized protein		>tr|A0A310U7M2|A0A310U7M2_XENLA Fumarate hydratase, mitochondrial (Fragment) OS=Xenopus laevis OX=8355 GN=XELAEV_18000507mg PE=1 SV=1	A0A310U7M2	XELAEV_18000507mg	Fumarate hydratase, mitochondrial (Fragment)		>tr|A0A1L8I3S6|A0A1L8I3S6_XENLA Transitional endoplasmic reticulum ATPase OS=Xenopus laevis OX=8355 GN=XELAEV_18008548mg PE=1 SV=1	A0A1L8I3S6	XELAEV_18008548mg	Transitional endoplasmic reticulum ATPase
>tr|A0A1L8HTS7|A0A1L8HTS7_XENLA 60S ribosomal protein L9 OS=Xenopus laevis OX=8355 GN=XELAEV_18005217mg PE=3 SV=1	A0A1L8HTS7	XELAEV_18005217mg	60S ribosomal protein L9		>tr|A0A310TT35|A0A310TT35_XENLA Uncharacterized protein OS=Xenopus laevis OX=8355 GN=XELAEV_18003479mg PE=1 SV=1	A0A310TT35	XELAEV_18003479mg	Uncharacterized protein		>tr|A0A1L8HKU6|A0A1L8HKU6_XENLA ANAPC4_WD40 domain-containing protein OS=Xenopus laevis OX=8355 GN=XELAEV_18008935mg PE=4 SV=1	A0A1L8HKU6	XELAEV_18008935mg	ANAPC4_WD40 domain-containing protein
>tr|A0A1L8HTT3|A0A1L8HTT3_XENLA AIR carboxylase OS=Xenopus laevis OX=8355 GN=XELAEV_18005305mg PE=3 SV=1	A0A1L8HTT3	XELAEV_18005305mg	AIR carboxylase		>tr|A0A310U6K9|A0A310U6K9_XENLA NADH dehydrogenase subunit 5 OS=Xenopus laevis OX=8355 GN=XELAEV_18003734mg PE=1 SV=1	A0A310U6K9	XELAEV_18003734mg	NADH dehydrogenase subunit 5		>tr|A0A1L8HL68|A0A1L8HL68_XENLA 60S ribosomal protein L9 OS=Xenopus laevis OX=8355 GN=XELAEV_18008996mg PE=1 SV=1	A0A1L8HL68	XELAEV_18008996mg	60S ribosomal protein L9
>tr|A0A1L8HU69|A0A1L8HU69_XENLA Uncharacterized protein OS=Xenopus laevis OX=8355 GN=XELAEV_18005359mg PE=1 SV=1	A0A1L8HU69	XELAEV_18005359mg	Uncharacterized protein		>tr|A0A1L8EJX0|A0A1L8EJX0_XENLA 40S ribosomal protein S12 (Fragment) OS=Xenopus laevis OX=8355 GN=XELAEV_18003923mg PE=1 SV=1	A0A1L8EJX0	XELAEV_18003923mg	40S ribosomal protein S12 (Fragment)		>tr|A0A1L8HM43|A0A1L8HM43_XENLA Inorganic diphosphatase OS=Xenopus laevis OX=8355 GN=XELAEV_18009401mg PE=3 SV=1	A0A1L8HM43	XELAEV_18009401mg	Inorganic diphosphatase
>tr|A0A1L8HUD4|A0A1L8HUD4_XENLA Uncharacterized protein OS=Xenopus laevis OX=8355 GN=XELAEV_18005411mg PE=1 SV=1	A0A1L8HUD4	XELAEV_18005411mg	Uncharacterized protein		>tr|A0A310UCZ7|A0A310UCZ7_XENLA Uncharacterized protein OS=Xenopus laevis OX=8355 GN=XELAEV_18004235mg PE=1 SV=1	A0A310UCZ7	XELAEV_18004235mg	Uncharacterized protein		>tr|A0A1L8HMR7|A0A1L8HMR7_XENLA YDG domain-containing protein (Fragment) OS=Xenopus laevis OX=8355 GN=XELAEV_180095804mg PE=4 SV=1	A0A1L8HMR7	XELAEV_180095804mg	YDG domain-containing protein (Fragment)
>tr|A0A1L8HUR5|A0A1L8HUR5_XENLA Annexin OS=Xenopus laevis OX=8355 GN=XELAEV_18005622mg PE=1 SV=1	A0A1L8HUR5	XELAEV_18005622mg	Annexin		>tr|A0A1L8EJP8|A0A1L8EJP8_XENLA 40S ribosomal protein S24 (Fragment) OS=Xenopus laevis OX=8355 GN=XELAEV_18004373mg PE=1 SV=1	A0A1L8EJP8	XELAEV_18004373mg	40S ribosomal protein S24 (Fragment)		>tr|A0A1L8HMU9|A0A1L8HMU9_XENLA Tr-type G domain-containing protein OS=Xenopus laevis OX=8355 GN=XELAEV_18009640mg PE=1 SV=1	A0A1L8HMU9	XELAEV_18009640mg	Tr-type G domain-containing protein
>tr|A0A1L8HVB0|A0A1L8HVB0_XENLA CBM20 domain-containing protein OS=Xenopus laevis OX=8355 GN=XELAEV_18005855mg PE=1 SV=1	A0A1L8HVB0	XELAEV_18005855mg	CBM20 domain-containing protein		>tr|A0A310TPI7|A0A310TPI7_XENLA Glucosidase 2 subunit beta OS=Xenopus laevis OX=8355 GN=XELAEV_18004444mg PE=1 SV=1	A0A310TPI7	XELAEV_18004444mg	Glucosidase 2 subunit beta		>tr|A0A1L8HN15|A0A1L8HN15_XENLA Uncharacterized protein OS=Xenopus laevis OX=8355 GN=XELAEV_18009694mg PE=1 SV=1	A0A1L8HN15	XELAEV_18009694mg	Uncharacterized protein
>tr|A0A1L8HVG1|A0A1L8HVG1_XENLA Annexin OS=Xenopus laevis OX=8355 GN=XELAEV_18005871mg PE=1 SV=1	A0A1L8HVG1	XELAEV_18005871mg	Annexin		>tr|A0A310TNH5|A0A310TNH5_XENLA Uncharacterized protein OS=Xenopus laevis OX=8355 GN=XELAEV_18004597mg PE=4 SV=1	A0A310TNH5	XELAEV_18004597mg	Uncharacterized protein		>tr|A0A1L8HN51|A0A1L8HN51_XENLA Peptidase_M3 domain-containing protein OS=Xenopus laevis OX=8355 GN=XELAEV_18009751mg PE=1 SV=1	A0A1L8HN51	XELAEV_18009751mg	Peptidase_M3 domain-containing protein
>tr|A0A1L8HWJ4|A0A1L8HWJ4_XENLA Uncharacterized protein OS=Xenopus laevis OX=8355 GN=XELAEV_18006206mg PE=4 SV=1	A0A1L8HWJ4	XELAEV_18006206mg	Uncharacterized protein		>tr|A0A1L8HSQ3|A0A1L8HSQ3_XENLA Sepiapterin reductase OS=Xenopus laevis OX=8355 GN=XELAEV_18004924mg PE=1 SV=1	A0A1L8HSQ3	XELAEV_18004924mg	Sepiapterin reductase		>tr|A0A1L8HPG3|A0A1L8HPG3_XENLA HABP4_PAI-RBP1 domain-containing protein OS=Xenopus laevis OX=8355 GN=XELAEV_18010175mg PE=1 SV=1	A0A1L8HPG3	XELAEV_18010175mg	HABP4_PAI-RBP1 domain-containing protein
>tr|A0A1L8HWK8|A0A1L8HWK8_XENLA Peptidase_M3 domain-containing protein OS=Xenopus laevis OX=8355 GN=XELAEV_18006216mg PE=1 SV=1	A0A1L8HWK8	XELAEV_18006216mg	Peptidase_M3 domain-containing protein		>tr|A0A1L8HT35|A0A1L8HT35_XENLA Ribose-5-phosphate isomerase OS=Xenopus laevis OX=8355 GN=XELAEV_18004985mg PE=1 SV=1	A0A1L8HT35	XELAEV_18004985mg	Ribose-5-phosphate isomerase		>tr|A0A1L8HPG1|A0A1L8HPG1_XENLA Phosphoenolpyruvate carboxykinase (GTP) OS=Xenopus laevis OX=8355 GN=XELAEV_18010218mg PE=1 SV=1	A0A1L8HPG1	XELAEV_18010218mg	Phosphoenolpyruvate carboxykinase (GTP)
>tr|A0A1L8HWH9|A0A1L8HWH9_XENLA Receptor expression-enhancing protein OS=Xenopus laevis OX=8355 GN=XELAEV_18006221mg PE=1 SV=1	A0A1L8HWH9	XELAEV_18006221mg	Receptor expression-enhancing protein		>tr|A0A1L8HSZ5|A0A1L8HSZ5_XENLA Uncharacterized protein OS=Xenopus laevis OX=8355 GN=XELAEV_18005006mg PE=1 SV=1	A0A1L8HSZ5	XELAEV_18005006mg	Uncharacterized protein		>tr|A0A1L8HPM4|A0A1L8HPM4_XENLA Protein arginine N-methyltransferase 5 OS=Xenopus laevis OX=8355 GN=XELAEV_18010244mg PE=1 SV=1	A0A1L8HPM4	XELAEV_18010244mg	Protein arginine N-methyltransferase 5
>tr|A0A1L8HXK6|A0A1L8HXK6_XENLA GATA-type domain-containing protein OS=Xenopus laevis OX=8355 GN=XELAEV_18006614mg PE=1 SV=1	A0A1L8HXK6	XELAEV_18006614mg	GATA-type domain-containing protein		>tr|A0A1L8HT50|A0A1L8HT50_XENLA Fibrinogen C-terminal domain-containing protein OS=Xenopus laevis OX=8355 GN=XELAEV_18005061mg PE=1 SV=1	A0A1L8HT50	XELAEV_18005061mg	Fibrinogen C-terminal domain-containing protein		>tr|A0A1L8HPV9|A0A1L8HPV9_XENLA V-type proton ATPase subunit G OS=Xenopus laevis OX=8355 GN=XELAEV_18010362mg PE=1 SV=1	A0A1L8HPV9	XELAEV_18010362mg	V-type proton ATPase subunit G
>tr|A0A1L8HYD0|A0A1L8HYD0_XENLA 15-oxoprostaglandin 13-reductase OS=Xenopus laevis OX=8355 GN=XELAEV_18006685mg PE=1 SV=1	A0A1L8HYD0	XELAEV_18006685mg	15-oxoprostaglandin 13-reductase		>tr|A0A1L8HTC7|A0A1L8HTC7_XENLA Uncharacterized protein OS=Xenopus laevis OX=8355 GN=XELAEV_18005127mg PE=1 SV=1	A0A1L8HTC7	XELAEV_18005127mg	Uncharacterized protein		>tr|A0A1L8HQV0|A0A1L8HQV0_XENLA 60S ribosomal protein L6 OS=Xenopus laevis OX=8355 GN=XELAEV_18010675mg PE=3 SV=1	A0A1L8HQV0	XELAEV_18010675mg	60S ribosomal protein L6
>tr|A0A1L8HXY0|A0A1L8HXY0_XENLA UV excision repair protein RAD23 OS=Xenopus laevis OX=8355 GN=XELAEV_18006748mg PE=1 SV=1	A0A1L8HXY0	XELAEV_18006748mg	UV excision repair protein RAD23		>tr|A0A1L8HTS7|A0A1L8HTS7_XENLA 60S ribosomal protein L9 OS=Xenopus laevis OX=8355 GN=XELAEV_18005217mg PE=3 SV=1	A0A1L8HTS7	XELAEV_18005217mg	60S ribosomal protein L9		>tr|A0A1L8HRD6|A0A1L8HRD6_XENLA Uncharacterized protein OS=Xenopus laevis OX=8355 GN=XELAEV_18010867mg PE=4 SV=1	A0A1L8HRD6	XELAEV_18010867mg	Uncharacterized protein
>tr|A0A1L8HYF8|A0A1L8HYF8_XENLA HABP4_PAI-RBP1 domain-containing protein OS=Xenopus laevis OX=8355 GN=XELAEV_18006966mg PE=1 SV=1	A0A1L8HYF8	XELAEV_18006966mg	HABP4_PAI-RBP1 domain-containing protein		>tr|A0A1L8HTT3|A0A1L8HTT3_XENLA AIR carboxylase OS=Xenopus laevis OX=8355 GN=XELAEV_18005305mg PE=3 SV=1	A0A1L8HTT3	XELAEV_18005305mg	AIR carboxylase		>tr|A0A1L8HS35|A0A1L8HS35_XENLA ATP synthase subunit alpha OS=Xenopus laevis OX=8355 GN=XELAEV_18011128mg PE=1 SV=1	A0A1L8HS35	XELAEV_18011128mg	ATP synthase subunit alpha
>tr|A0A1L8HZY6|A0A1L8HZY6_XENLA Coronin OS=Xenopus laevis OX=8355 GN=XELAEV_18007461mg PE=1 SV=1	A0A1L8HZY6	XELAEV_18007461mg	Coronin		>tr|A0A1L8HUD4|A0A1L8HUD4_XENLA Uncharacterized protein OS=Xenopus laevis OX=8355 GN=XELAEV_18005411mg PE=1 SV=1	A0A1L8HUD4	XELAEV_18005411mg	Uncharacterized protein		>tr|A0A1L8HSA2|A0A1L8HSA2_XENLA Transitional endoplasmic reticulum ATPase OS=Xenopus laevis OX=8355 GN=XELAEV_18011173mg PE=1 SV=1	A0A1L8HSA2	XELAEV_18011173mg	Transitional endoplasmic reticulum ATPase
>tr|A0A1L8I139|A0A1L8I139_XENLA Uncharacterized protein OS=Xenopus laevis OX=8355 GN=XELAEV_18007852mg PE=1 SV=1	A0A1L8I139	XELAEV_18007852mg	Uncharacterized protein		>tr|A0A1L8HUR5|A0A1L8HUR5_XENLA Annexin OS=Xenopus laevis OX=8355 GN=XELAEV_18005622mg PE=1 SV=1	A0A1L8HUR5	XELAEV_18005622mg	Annexin		>tr|A0A1L8HBT8|A0A1L8HBT8_XENLA Cystatin domain-containing protein OS=Xenopus laevis OX=8355 GN=XELAEV_18011255mg PE=3 SV=1	A0A1L8HBT8	XELAEV_18011255mg	Cystatin domain-containing protein
>tr|A0A1L8I1H2|A0A1L8I1H2_XENLA Aldehyde dehydrogenase (NAD(+)) OS=Xenopus laevis OX=8355 GN=XELAEV_18007955mg PE=1 SV=1	A0A1L8I1H2	XELAEV_18007955mg	Aldehyde dehydrogenase (NAD(+))		>tr|A0A1L8HUX2|A0A1L8HUX2_XENLA Uncharacterized protein OS=Xenopus laevis OX=8355 GN=XELAEV_18005683mg PE=4 SV=1	A0A1L8HUX2	XELAEV_18005683mg	Uncharacterized protein		>tr|A0A1L8HCN3|A0A1L8HCN3_XENLA CCT-theta OS=Xenopus laevis OX=8355 GN=XELAEV_18011525mg PE=3 SV=1	A0A1L8HCN3	XELAEV_18011525mg	CCT-theta
>tr|A0A1L8I1N9|A0A1L8I1N9_XENLA Calpain inhibitor (Fragment) OS=Xenopus laevis OX=8355 GN=XELAEV_18008054mg PE=1 SV=1	A0A1L8I1N9	XELAEV_18008054mg	Calpain inhibitor (Fragment)		>tr|A0A1L8HV16|A0A1L8HV16_XENLA tRNA-binding domain-containing protein OS=Xenopus laevis OX=8355 GN=XELAEV_18005697mg PE=1 SV=1	A0A1L8HV16	XELAEV_18005697mg	tRNA-binding domain-containing protein		>tr|A0A1L8HD95|A0A1L8HD95_XENLA Ribosomal_L23eN domain-containing protein OS=Xenopus laevis OX=8355 GN=XELAEV_18011698mg PE=3 SV=1	A0A1L8HD95	XELAEV_18011698mg	Ribosomal_L23eN domain-containing protein
>tr|A0A1L8I1X1|A0A1L8I1X1_XENLA Transcription factor BTF3 OS=Xenopus laevis OX=8355 GN=XELAEV_18008152mg PE=3 SV=1	A0A1L8I1X1	XELAEV_18008152mg	Transcription factor BTF3		>tr|A0A1L8HVB0|A0A1L8HVB0_XENLA CBM20 domain-containing protein OS=Xenopus laevis OX=8355 GN=XELAEV_18005855mg PE=1 SV=1	A0A1L8HVB0	XELAEV_18005855mg	CBM20 domain-containing protein		>tr|A0A1L8HDB4|A0A1L8HDB4_XENLA Replication protein A subunit OS=Xenopus laevis OX=8355 GN=XELAEV_18011729mg PE=1 SV=1	A0A1L8HDB4	XELAEV_18011729mg	Replication protein A subunit
>tr|A0A1L8I381|A0A1L8I381_XENLA Succinyl-CoA:3-ketoacid-coenzyme A transferase OS=Xenopus laevis OX=8355 GN=XELAEV_18008331mg PE=1 SV=1	A0A1L8I381	XELAEV_18008331mg	Succinyl-CoA:3-ketoacid-coenzyme A transferase		>tr|A0A1L8HVG1|A0A1L8HVG1_XENLA Annexin OS=Xenopus laevis OX=8355 GN=XELAEV_18005871mg PE=1 SV=1	A0A1L8HVG1	XELAEV_18005871mg	Annexin		>tr|A0A1L8HDN2|A0A1L8HDN2_XENLA Pyruvate dehydrogenase E1 component subunit alpha OS=Xenopus laevis OX=8355 GN=XELAEV_18011839mg PE=1 SV=1	A0A1L8HDN2	XELAEV_18011839mg	Pyruvate dehydrogenase E1 component subunit alpha
>tr|A0A1L8I2R6|A0A1L8I2R6_XENLA AA_TRNA_LIGASE_II domain-containing protein OS=Xenopus laevis OX=8355 GN=XELAEV_18008414mg PE=1 SV=1	A0A1L8I2R6	XELAEV_18008414mg	AA_TRNA_LIGASE_II domain-containing protein		>tr|A0A1L8HWW5|A0A1L8HWW5_XENLA Uncharacterized protein OS=Xenopus laevis OX=8355 GN=XELAEV_18006390mg PE=3 SV=1	A0A1L8HWW5	XELAEV_18006390mg	Uncharacterized protein		>tr|A0A1L8HDX6|A0A1L8HDX6_XENLA 60S acidic ribosomal protein P2 OS=Xenopus laevis OX=8355 GN=XELAEV_18011978mg PE=3 SV=1	A0A1L8HDX6	XELAEV_18011978mg	60S acidic ribosomal protein P2
>tr|A0A1L8HK38|A0A1L8HK38_XENLA Isocitrate dehydrogenase [NAD] subunit, mitochondrial OS=Xenopus laevis OX=8355 GN=XELAEV_18008676mg PE=1 SV=1	A0A1L8HK38	XELAEV_18008676mg	Isocitrate dehydrogenase [NAD] subunit, mitochondrial		>tr|A0A1L8HXK6|A0A1L8HXK6_XENLA GATA-type domain-containing protein OS=Xenopus laevis OX=8355 GN=XELAEV_18006614mg PE=1 SV=1	A0A1L8HXK6	XELAEV_18006614mg	GATA-type domain-containing protein		>tr|A0A1L8HE78|A0A1L8HE78_XENLA Uncharacterized protein OS=Xenopus laevis OX=8355 GN=XELAEV_18012059mg PE=4 SV=1	A0A1L8HE78	XELAEV_18012059mg	Uncharacterized protein
>tr|A0A1L8HKU6|A0A1L8HKU6_XENLA ANAPC4_WD40 domain-containing protein OS=Xenopus laevis OX=8355 GN=XELAEV_18008935mg PE=4 SV=1	A0A1L8HKU6	XELAEV_18008935mg	ANAPC4_WD40 domain-containing protein		>tr|A0A1L8HYD0|A0A1L8HYD0_XENLA 15-oxoprostaglandin 13-reductase OS=Xenopus laevis OX=8355 GN=XELAEV_18006685mg PE=1 SV=1	A0A1L8HYD0	XELAEV_18006685mg	15-oxoprostaglandin 13-reductase		>tr|A0A1L8HEX9|A0A1L8HEX9_XENLA RNA helicase OS=Xenopus laevis OX=8355 GN=XELAEV_18012344mg PE=1 SV=1	A0A1L8HEX9	XELAEV_18012344mg	RNA helicase
>tr|A0A1L8HL68|A0A1L8HL68_XENLA 60S ribosomal protein L9 OS=Xenopus laevis OX=8355 GN=XELAEV_18008996mg PE=1 SV=1	A0A1L8HL68	XELAEV_18008996mg	60S ribosomal protein L9		>tr|A0A1L8HXY0|A0A1L8HXY0_XENLA UV excision repair protein RAD23 OS=Xenopus laevis OX=8355 GN=XELAEV_18006748mg PE=1 SV=1	A0A1L8HXY0	XELAEV_18006748mg	UV excision repair protein RAD23		>tr|A0A1L8HFS7|A0A1L8HFS7_XENLA Alpha-L-fucosidase OS=Xenopus laevis OX=8355 GN=XELAEV_18012624mg PE=3 SV=1	A0A1L8HFS7	XELAEV_18012624mg	Alpha-L-fucosidase
>tr|A0A1L8HM43|A0A1L8HM43_XENLA Inorganic diphosphatase OS=Xenopus laevis OX=8355 GN=XELAEV_18009401mg PE=3 SV=1	A0A1L8HM43	XELAEV_18009401mg	Inorganic diphosphatase		>tr|A0A1L8HYF8|A0A1L8HYF8_XENLA HABP4_PAI-RBP1 domain-containing protein OS=Xenopus laevis OX=8355 GN=XELAEV_18006966mg PE=1 SV=1	A0A1L8HYF8	XELAEV_18006966mg	HABP4_PAI-RBP1 domain-containing protein		>tr|A0A1L8HH71|A0A1L8HH71_XENLA Propanoyl-CoA:carbon dioxide ligase subunit alpha OS=Xenopus laevis OX=8355 GN=XELAEV_18013111mg PE=1 SV=1	A0A1L8HH71	XELAEV_18013111mg	Propanoyl-CoA:carbon dioxide ligase subunit alpha
>tr|A0A1L8HMU9|A0A1L8HMU9_XENLA Tr-type G domain-containing protein OS=Xenopus laevis OX=8355 GN=XELAEV_18009640mg PE=1 SV=1	A0A1L8HMU9	XELAEV_18009640mg	Tr-type G domain-containing protein		>tr|A0A1L8HZY6|A0A1L8HZY6_XENLA Coronin OS=Xenopus laevis OX=8355 GN=XELAEV_18007461mg PE=1 SV=1	A0A1L8HZY6	XELAEV_18007461mg	Coronin		>tr|A0A1L8HHD0|A0A1L8HHD0_XENLA Uncharacterized protein OS=Xenopus laevis OX=8355 GN=XELAEV_18013189mg PE=4 SV=1	A0A1L8HHD0	XELAEV_18013189mg	Uncharacterized protein
>tr|A0A1L8HMZ9|A0A1L8HMZ9_XENLA Thymosin beta OS=Xenopus laevis OX=8355 GN=XELAEV_18009693mg PE=3 SV=1	A0A1L8HMZ9	XELAEV_18009693mg	Thymosin beta		>tr|A0A1L8I1G6|A0A1L8I1G6_XENLA Uncharacterized protein OS=Xenopus laevis OX=8355 GN=XELAEV_18007973mg PE=1 SV=1	A0A1L8I1G6	XELAEV_18007973mg	Uncharacterized protein		>tr|A0A1L8HHY9|A0A1L8HHY9_XENLA Sulfite oxidase OS=Xenopus laevis OX=8355 GN=XELAEV_18013373mg PE=4 SV=1	A0A1L8HHY9	XELAEV_18013373mg	Sulfite oxidase
>tr|A0A1L8HN15|A0A1L8HN15_XENLA Uncharacterized protein OS=Xenopus laevis OX=8355 GN=XELAEV_18009694mg PE=1 SV=1	A0A1L8HN15	XELAEV_18009694mg	Uncharacterized protein		>tr|A0A1L8I1N9|A0A1L8I1N9_XENLA Calpain inhibitor (Fragment) OS=Xenopus laevis OX=8355 GN=XELAEV_18008054mg PE=1 SV=1	A0A1L8I1N9	XELAEV_18008054mg	Calpain inhibitor (Fragment)		>tr|A0A1L8HHY2|A0A1L8HHY2_XENLA CS domain-containing protein OS=Xenopus laevis OX=8355 GN=XELAEV_18013402mg PE=1 SV=1	A0A1L8HHY2	XELAEV_18013402mg	CS domain-containing protein
>tr|A0A1L8HPG3|A0A1L8HPG3_XENLA HABP4_PAI-RBP1 domain-containing protein OS=Xenopus laevis OX=8355 GN=XELAEV_18010175mg PE=1 SV=1	A0A1L8HPG3	XELAEV_18010175mg	HABP4_PAI-RBP1 domain-containing protein		>tr|A0A1L8I1X1|A0A1L8I1X1_XENLA Transcription factor BTF3 OS=Xenopus laevis OX=8355 GN=XELAEV_18008152mg PE=3 SV=1	A0A1L8I1X1	XELAEV_18008152mg	Transcription factor BTF3		>tr|A0A1L8HI21|A0A1L8HI21_XENLA NAC-A/B domain-containing protein OS=Xenopus laevis OX=8355 GN=XELAEV_18013403mg PE=1 SV=1	A0A1L8HI21	XELAEV_18013403mg	NAC-A/B domain-containing protein
>tr|A0A1L8HPG1|A0A1L8HPG1_XENLA Phosphoenolpyruvate carboxykinase (GTP) OS=Xenopus laevis OX=8355 GN=XELAEV_18010218mg PE=1 SV=1	A0A1L8HPG1	XELAEV_18010218mg	Phosphoenolpyruvate carboxykinase (GTP)		>tr|A0A1L8I381|A0A1L8I381_XENLA Succinyl-CoA:3-ketoacid-coenzyme A transferase OS=Xenopus laevis OX=8355 GN=XELAEV_18008331mg PE=1 SV=1	A0A1L8I381	XELAEV_18008331mg	Succinyl-CoA:3-ketoacid-coenzyme A transferase		>tr|A0A1L8HII4|A0A1L8HII4_XENLA Uncharacterized protein OS=Xenopus laevis OX=8355 GN=XELAEV_18013593mg PE=1 SV=1	A0A1L8HII4	XELAEV_18013593mg	Uncharacterized protein
>tr|A0A1L8HPM4|A0A1L8HPM4_XENLA Protein arginine N-methyltransferase 5 OS=Xenopus laevis OX=8355 GN=XELAEV_18010244mg PE=1 SV=1	A0A1L8HPM4	XELAEV_18010244mg	Protein arginine N-methyltransferase 5		>tr|A0A1L8I2R6|A0A1L8I2R6_XENLA AA_TRNA_LIGASE_II domain-containing protein OS=Xenopus laevis OX=8355 GN=XELAEV_18008414mg PE=1 SV=1	A0A1L8I2R6	XELAEV_18008414mg	AA_TRNA_LIGASE_II domain-containing protein		>tr|A0A1L8HIM3|A0A1L8HIM3_XENLA IF rod domain-containing protein OS=Xenopus laevis OX=8355 GN=XELAEV_18013626mg PE=3 SV=1	A0A1L8HIM3	XELAEV_18013626mg	IF rod domain-containing protein
>tr|A0A1L8HPP5|A0A1L8HPP5_XENLA DUF1731 domain-containing protein OS=Xenopus laevis OX=8355 GN=XELAEV_18010298mg PE=1 SV=1	A0A1L8HPP5	XELAEV_18010298mg	DUF1731 domain-containing protein		>tr|A0A1L8HK38|A0A1L8HK38_XENLA Isocitrate dehydrogenase [NAD] subunit, mitochondrial OS=Xenopus laevis OX=8355 GN=XELAEV_18008676mg PE=1 SV=1	A0A1L8HK38	XELAEV_18008676mg	Isocitrate dehydrogenase [NAD] subunit, mitochondrial		>tr|A0A1L8H5J9|A0A1L8H5J9_XENLA Uncharacterized protein OS=Xenopus laevis OX=8355 GN=XELAEV_18014432mg PE=3 SV=1	A0A1L8H5J9	XELAEV_18014432mg	Uncharacterized protein
>tr|A0A1L8HPV9|A0A1L8HPV9_XENLA V-type proton ATPase subunit G OS=Xenopus laevis OX=8355 GN=XELAEV_18010362mg PE=1 SV=1	A0A1L8HPV9	XELAEV_18010362mg	V-type proton ATPase subunit G		>tr|A0A1L8HKU6|A0A1L8HKU6_XENLA ANAPC4_WD40 domain-containing protein OS=Xenopus laevis OX=8355 GN=XELAEV_18008935mg PE=4 SV=1	A0A1L8HKU6	XELAEV_18008935mg	ANAPC4_WD40 domain-containing protein		>tr|A0A1L8H5S3|A0A1L8H5S3_XENLA Cation_ATPase_N domain-containing protein OS=Xenopus laevis OX=8355 GN=XELAEV_18014489mg PE=3 SV=1	A0A1L8H5S3	XELAEV_18014489mg	Cation_ATPase_N domain-containing protein
>tr|A0A1L8HQ62|A0A1L8HQ62_XENLA Uncharacterized protein OS=Xenopus laevis OX=8355 GN=XELAEV_18010449mg PE=1 SV=1	A0A1L8HQ62	XELAEV_18010449mg	Uncharacterized protein		>tr|A0A1L8HL68|A0A1L8HL68_XENLA 60S ribosomal protein L9 OS=Xenopus laevis OX=8355 GN=XELAEV_18008996mg PE=1 SV=1	A0A1L8HL68	XELAEV_18008996mg	60S ribosomal protein L9		>tr|A0A1L8H5Z9|A0A1L8H5Z9_XENLA MPN domain-containing protein OS=Xenopus laevis OX=8355 GN=XELAEV_18014576mg PE=1 SV=1	A0A1L8H5Z9	XELAEV_18014576mg	MPN domain-containing protein
>tr|A0A1L8HQL7|A0A1L8HQL7_XENLA Translation initiation factor eIF-2B subunit alpha OS=Xenopus laevis OX=8355 GN=XELAEV_18010604mg PE=1 SV=1	A0A1L8HQL7	XELAEV_18010604mg	Translation initiation factor eIF-2B subunit alpha		>tr|A0A1L8HLF4|A0A1L8HLF4_XENLA ADP/ATP translocase OS=Xenopus laevis OX=8355 GN=XELAEV_18009122mg PE=3 SV=1	A0A1L8HLF4	XELAEV_18009122mg	ADP/ATP translocase		>tr|A0A1L8H6C5|A0A1L8H6C5_XENLA Deacetylase sirtuin-type domain-containing protein OS=Xenopus laevis OX=8355 GN=XELAEV_18014709mg PE=1 SV=1	A0A1L8H6C5	XELAEV_18014709mg	Deacetylase sirtuin-type domain-containing protein
>tr|A0A1L8HQV0|A0A1L8HQV0_XENLA 60S ribosomal protein L6 OS=Xenopus laevis OX=8355 GN=XELAEV_18010675mg PE=3 SV=1	A0A1L8HQV0	XELAEV_18010675mg	60S ribosomal protein L6		>tr|A0A1L8HM43|A0A1L8HM43_XENLA Inorganic diphosphatase OS=Xenopus laevis OX=8355 GN=XELAEV_18009401mg PE=3 SV=1	A0A1L8HM43	XELAEV_18009401mg	Inorganic diphosphatase		>tr|A0A1L8H6M8|A0A1L8H6M8_XENLA Uncharacterized protein OS=Xenopus laevis OX=8355 GN=XELAEV_18014822mg PE=4 SV=1	A0A1L8H6M8	XELAEV_18014822mg	Uncharacterized protein
>tr|A0A1L8HS35|A0A1L8HS35_XENLA ATP synthase subunit alpha OS=Xenopus laevis OX=8355 GN=XELAEV_18011128mg PE=1 SV=1	A0A1L8HS35	XELAEV_18011128mg	ATP synthase subunit alpha		>tr|A0A1L8HMU9|A0A1L8HMU9_XENLA Tr-type G domain-containing protein OS=Xenopus laevis OX=8355 GN=XELAEV_18009640mg PE=1 SV=1	A0A1L8HMU9	XELAEV_18009640mg	Tr-type G domain-containing protein		>tr|A0A1L8H6Z2|A0A1L8H6Z2_XENLA Ribosomal protein OS=Xenopus laevis OX=8355 GN=XELAEV_18014861mg PE=1 SV=1	A0A1L8H6Z2	XELAEV_18014861mg	Ribosomal protein
>tr|A0A1L8HSA2|A0A1L8HSA2_XENLA Transitional endoplasmic reticulum ATPase OS=Xenopus laevis OX=8355 GN=XELAEV_18011173mg PE=1 SV=1	A0A1L8HSA2	XELAEV_18011173mg	Transitional endoplasmic reticulum ATPase		>tr|A0A1L8HN68|A0A1L8HN68_XENLA ATP synthase subunit e, mitochondrial OS=Xenopus laevis OX=8355 GN=XELAEV_18009743mg PE=3 SV=1	A0A1L8HN68	XELAEV_18009743mg	ATP synthase subunit e, mitochondrial		>tr|A0A1L8H7L4|A0A1L8H7L4_XENLA Proteasome subunit beta OS=Xenopus laevis OX=8355 GN=XELAEV_18015146mg PE=3 SV=1	A0A1L8H7L4	XELAEV_18015146mg	Proteasome subunit beta
>tr|A0A1L8HCN3|A0A1L8HCN3_XENLA CCT-theta OS=Xenopus laevis OX=8355 GN=XELAEV_18011525mg PE=3 SV=1	A0A1L8HCN3	XELAEV_18011525mg	CCT-theta		>tr|A0A1L8HN51|A0A1L8HN51_XENLA Peptidase_M3 domain-containing protein OS=Xenopus laevis OX=8355 GN=XELAEV_18009751mg PE=1 SV=1	A0A1L8HN51	XELAEV_18009751mg	Peptidase_M3 domain-containing protein		>tr|A0A1L8H827|A0A1L8H827_XENLA CAAX prenyl protease OS=Xenopus laevis OX=8355 GN=XELAEV_18015252mg PE=3 SV=1	A0A1L8H827	XELAEV_18015252mg	CAAX prenyl protease
>tr|A0A1L8HD95|A0A1L8HD95_XENLA Ribosomal_L23eN domain-containing protein OS=Xenopus laevis OX=8355 GN=XELAEV_18011698mg PE=3 SV=1	A0A1L8HD95	XELAEV_18011698mg	Ribosomal_L23eN domain-containing protein		>tr|A0A1L8HPG3|A0A1L8HPG3_XENLA HABP4_PAI-RBP1 domain-containing protein OS=Xenopus laevis OX=8355 GN=XELAEV_18010175mg PE=1 SV=1	A0A1L8HPG3	XELAEV_18010175mg	HABP4_PAI-RBP1 domain-containing protein		>tr|A0A1L8H824|A0A1L8H824_XENLA Malate dehydrogenase OS=Xenopus laevis OX=8355 GN=XELAEV_18015312mg PE=3 SV=1	A0A1L8H824	XELAEV_18015312mg	Malate dehydrogenase
>tr|A0A1L8HD77|A0A1L8HD77_XENLA SMB domain-containing protein OS=Xenopus laevis OX=8355 GN=XELAEV_18011715mg PE=4 SV=1	A0A1L8HD77	XELAEV_18011715mg	SMB domain-containing protein		>tr|A0A1L8HPG1|A0A1L8HPG1_XENLA Phosphoenolpyruvate carboxykinase (GTP) OS=Xenopus laevis OX=8355 GN=XELAEV_18010218mg PE=1 SV=1	A0A1L8HPG1	XELAEV_18010218mg	Phosphoenolpyruvate carboxykinase (GTP)		>tr|A0A1L8H8G6|A0A1L8H8G6_XENLA Uncharacterized protein OS=Xenopus laevis OX=8355 GN=XELAEV_18015458mg PE=3 SV=1	A0A1L8H8G6	XELAEV_18015458mg	Uncharacterized protein
>tr|A0A1L8HDB4|A0A1L8HDB4_XENLA Replication protein A subunit OS=Xenopus laevis OX=8355 GN=XELAEV_18011729mg PE=1 SV=1	A0A1L8HDB4	XELAEV_18011729mg	Replication protein A subunit		>tr|A0A1L8HPM4|A0A1L8HPM4_XENLA Protein arginine N-methyltransferase 5 OS=Xenopus laevis OX=8355 GN=XELAEV_18010244mg PE=1 SV=1	A0A1L8HPM4	XELAEV_18010244mg	Protein arginine N-methyltransferase 5		>tr|A0A1L8H8P5|A0A1L8H8P5_XENLA 60S ribosomal protein L31 OS=Xenopus laevis OX=8355 GN=XELAEV_18015505mg PE=3 SV=1	A0A1L8H8P5	XELAEV_18015505mg	60S ribosomal protein L31
>tr|A0A1L8HDN2|A0A1L8HDN2_XENLA Pyruvate dehydrogenase E1 component subunit alpha OS=Xenopus laevis OX=8355 GN=XELAEV_18011839mg PE=1 SV=1	A0A1L8HDN2	XELAEV_18011839mg	Pyruvate dehydrogenase E1 component subunit alpha		>tr|A0A1L8HPV9|A0A1L8HPV9_XENLA V-type proton ATPase subunit G OS=Xenopus laevis OX=8355 GN=XELAEV_18010362mg PE=1 SV=1	A0A1L8HPV9	XELAEV_18010362mg	V-type proton ATPase subunit G		>tr|A0A1L8H918|A0A1L8H918_XENLA Importin N-terminal domain-containing protein OS=Xenopus laevis OX=8355 GN=XELAEV_18015656mg PE=1 SV=1	A0A1L8H918	XELAEV_18015656mg	Importin N-terminal domain-containing protein
>tr|A0A1L8HDP1|A0A1L8HDP1_XENLA 14_3_3 domain-containing protein OS=Xenopus laevis OX=8355 GN=XELAEV_18011887mg PE=3 SV=1	A0A1L8HDP1	XELAEV_18011887mg	14_3_3 domain-containing protein		>tr|A0A1L8HQV0|A0A1L8HQV0_XENLA 60S ribosomal protein L6 OS=Xenopus laevis OX=8355 GN=XELAEV_18010675mg PE=3 SV=1	A0A1L8HQV0	XELAEV_18010675mg	60S ribosomal protein L6		>tr|A0A1L8H9X3|A0A1L8H9X3_XENLA Methionine--tRNA ligase, cytoplasmic OS=Xenopus laevis OX=8355 GN=XELAEV_18015931mg PE=3 SV=1	A0A1L8H9X3	XELAEV_18015931mg	Methionine--tRNA ligase, cytoplasmic
>tr|A0A1L8HDX6|A0A1L8HDX6_XENLA 60S acidic ribosomal protein P2 OS=Xenopus laevis OX=8355 GN=XELAEV_18011978mg PE=3 SV=1	A0A1L8HDX6	XELAEV_18011978mg	60S acidic ribosomal protein P2		>tr|A0A1L8HQZ0|A0A1L8HQZ0_XENLA Uncharacterized protein OS=Xenopus laevis OX=8355 GN=XELAEV_18010734mg PE=3 SV=1	A0A1L8HQZ0	XELAEV_18010734mg	Uncharacterized protein		>tr|A0A1L8H9Z8|A0A1L8H9Z8_XENLA ATP-dependent 6-phosphofructokinase OS=Xenopus laevis OX=8355 GN=XELAEV_18015986mg PE=1 SV=1	A0A1L8H9Z8	XELAEV_18015986mg	ATP-dependent 6-phosphofructokinase
>tr|A0A1L8HE78|A0A1L8HE78_XENLA Uncharacterized protein OS=Xenopus laevis OX=8355 GN=XELAEV_18012059mg PE=4 SV=1	A0A1L8HE78	XELAEV_18012059mg	Uncharacterized protein		>tr|A0A1L8HS35|A0A1L8HS35_XENLA ATP synthase subunit alpha OS=Xenopus laevis OX=8355 GN=XELAEV_18011128mg PE=1 SV=1	A0A1L8HS35	XELAEV_18011128mg	ATP synthase subunit alpha		>tr|A0A1L8HAX7|A0A1L8HAX7_XENLA Uncharacterized protein OS=Xenopus laevis OX=8355 GN=XELAEV_18016290mg PE=1 SV=1	A0A1L8HAX7	XELAEV_18016290mg	Uncharacterized protein
>tr|A0A1L8HEX9|A0A1L8HEX9_XENLA RNA helicase OS=Xenopus laevis OX=8355 GN=XELAEV_18012344mg PE=1 SV=1	A0A1L8HEX9	XELAEV_18012344mg	RNA helicase		>tr|A0A1L8HSA2|A0A1L8HSA2_XENLA Transitional endoplasmic reticulum ATPase OS=Xenopus laevis OX=8355 GN=XELAEV_18011173mg PE=1 SV=1	A0A1L8HSA2	XELAEV_18011173mg	Transitional endoplasmic reticulum ATPase		>tr|A0A1L8HB15|A0A1L8HB15_XENLA Alpha-1,3-glucosyltransferase OS=Xenopus laevis OX=8355 GN=XELAEV_18016359mg PE=1 SV=1	A0A1L8HB15	XELAEV_18016359mg	Alpha-1,3-glucosyltransferase
>tr|A0A1L8HFZ1|A0A1L8HFZ1_XENLA Uncharacterized protein OS=Xenopus laevis OX=8355 GN=XELAEV_18012683mg PE=3 SV=1	A0A1L8HFZ1	XELAEV_18012683mg	Uncharacterized protein		>tr|A0A1L8HBT8|A0A1L8HBT8_XENLA Cystatin domain-containing protein OS=Xenopus laevis OX=8355 GN=XELAEV_18011255mg PE=3 SV=1	A0A1L8HBT8	XELAEV_18011255mg	Cystatin domain-containing protein		>tr|A0A1L8HBR9|A0A1L8HBR9_XENLA Ribonucleoside-diphosphate reductase OS=Xenopus laevis OX=8355 GN=XELAEV_18016520mg PE=1 SV=1	A0A1L8HBR9	XELAEV_18016520mg	Ribonucleoside-diphosphate reductase
>tr|A0A1L8HGS7|A0A1L8HGS7_XENLA Ashwin OS=Xenopus laevis OX=8355 GN=XELAEV_18012966mg PE=1 SV=1	A0A1L8HGS7	XELAEV_18012966mg	Ashwin		>tr|A0A1L8HCN3|A0A1L8HCN3_XENLA CCT-theta OS=Xenopus laevis OX=8355 GN=XELAEV_18011525mg PE=3 SV=1	A0A1L8HCN3	XELAEV_18011525mg	CCT-theta		>tr|A0A1L8HBN8|A0A1L8HBN8_XENLA Uncharacterized protein OS=Xenopus laevis OX=8355 GN=XELAEV_18016554mg PE=1 SV=1	A0A1L8HBN8	XELAEV_18016554mg	Uncharacterized protein
>tr|A0A1L8HH62|A0A1L8HH62_XENLA HpcH_HpaI domain-containing protein OS=Xenopus laevis OX=8355 GN=XELAEV_18013120mg PE=1 SV=1	A0A1L8HH62	XELAEV_18013120mg	HpcH_HpaI domain-containing protein		>tr|A0A1L8HD95|A0A1L8HD95_XENLA Ribosomal_L23eN domain-containing protein OS=Xenopus laevis OX=8355 GN=XELAEV_18011698mg PE=3 SV=1	A0A1L8HD95	XELAEV_18011698mg	Ribosomal_L23eN domain-containing protein		>tr|A0A1L8GW71|A0A1L8GW71_XENLA Dynamin-1-like protein OS=Xenopus laevis OX=8355 GN=XELAEV_18016698mg PE=1 SV=1	A0A1L8GW71	XELAEV_18016698mg	Dynamin-1-like protein
>tr|A0A1L8HHD0|A0A1L8HHD0_XENLA Uncharacterized protein OS=Xenopus laevis OX=8355 GN=XELAEV_18013189mg PE=4 SV=1	A0A1L8HHD0	XELAEV_18013189mg	Uncharacterized protein		>tr|A0A1L8HD77|A0A1L8HD77_XENLA SMB domain-containing protein OS=Xenopus laevis OX=8355 GN=XELAEV_18011715mg PE=4 SV=1	A0A1L8HD77	XELAEV_18011715mg	SMB domain-containing protein		>tr|A0A1L8GWQ5|A0A1L8GWQ5_XENLA Uncharacterized protein OS=Xenopus laevis OX=8355 GN=XELAEV_18016912mg PE=1 SV=1	A0A1L8GWQ5	XELAEV_18016912mg	Uncharacterized protein
>tr|A0A1L8HHW1|A0A1L8HHW1_XENLA PKD domain-containing protein OS=Xenopus laevis OX=8355 GN=XELAEV_18013378mg PE=1 SV=1	A0A1L8HHW1	XELAEV_18013378mg	PKD domain-containing protein		>tr|A0A1L8HDB4|A0A1L8HDB4_XENLA Replication protein A subunit OS=Xenopus laevis OX=8355 GN=XELAEV_18011729mg PE=1 SV=1	A0A1L8HDB4	XELAEV_18011729mg	Replication protein A subunit		>tr|A0A1L8GXU8|A0A1L8GXU8_XENLA KOW domain-containing protein OS=Xenopus laevis OX=8355 GN=XELAEV_18017255mg PE=1 SV=1	A0A1L8GXU8	XELAEV_18017255mg	KOW domain-containing protein
>tr|A0A1L8HI21|A0A1L8HI21_XENLA NAC-A/B domain-containing protein OS=Xenopus laevis OX=8355 GN=XELAEV_18013403mg PE=1 SV=1	A0A1L8HI21	XELAEV_18013403mg	NAC-A/B domain-containing protein		>tr|A0A1L8HDN2|A0A1L8HDN2_XENLA Pyruvate dehydrogenase E1 component subunit alpha OS=Xenopus laevis OX=8355 GN=XELAEV_18011839mg PE=1 SV=1	A0A1L8HDN2	XELAEV_18011839mg	Pyruvate dehydrogenase E1 component subunit alpha		>tr|A0A1L8GY66|A0A1L8GY66_XENLA HATPase_c domain-containing protein OS=Xenopus laevis OX=8355 GN=XELAEV_18017384mg PE=1 SV=1	A0A1L8GY66	XELAEV_18017384mg	HATPase_c domain-containing protein
>tr|A0A1L8HIM3|A0A1L8HIM3_XENLA IF rod domain-containing protein OS=Xenopus laevis OX=8355 GN=XELAEV_18013626mg PE=3 SV=1	A0A1L8HIM3	XELAEV_18013626mg	IF rod domain-containing protein		>tr|A0A1L8HDP1|A0A1L8HDP1_XENLA 14_3_3 domain-containing protein OS=Xenopus laevis OX=8355 GN=XELAEV_18011887mg PE=3 SV=1	A0A1L8HDP1	XELAEV_18011887mg	14_3_3 domain-containing protein		>tr|A0A1L8GZI9|A0A1L8GZI9_XENLA Tubulin alpha chain OS=Xenopus laevis OX=8355 GN=XELAEV_18017873mg PE=1 SV=1	A0A1L8GZI9	XELAEV_18017873mg	Tubulin alpha chain
>tr|A0A1L8HIR4|A0A1L8HIR4_XENLA Uncharacterized protein OS=Xenopus laevis OX=8355 GN=XELAEV_18013669mg PE=1 SV=1	A0A1L8HIR4	XELAEV_18013669mg	Uncharacterized protein		>tr|A0A1L8HDS3|A0A1L8HDS3_XENLA Clustered mitochondria protein homolog OS=Xenopus laevis OX=8355 GN=XELAEV_18011918mg PE=1 SV=1	A0A1L8HDS3	XELAEV_18011918mg	Clustered mitochondria protein homolog		>tr|A0A1L8GZZ1|A0A1L8GZZ1_XENLA Peptidase M60 domain-containing protein OS=Xenopus laevis OX=8355 GN=XELAEV_18017961mg PE=1 SV=1	A0A1L8GZZ1	XELAEV_18017961mg	Peptidase M60 domain-containing protein
>tr|A0A1L8HJG6|A0A1L8HJG6_XENLA Uncharacterized protein OS=Xenopus laevis OX=8355 GN=XELAEV_18013890mg PE=4 SV=1	A0A1L8HJG6	XELAEV_18013890mg	Uncharacterized protein		>tr|A0A1L8HDX6|A0A1L8HDX6_XENLA 60S acidic ribosomal protein P2 OS=Xenopus laevis OX=8355 GN=XELAEV_18011978mg PE=3 SV=1	A0A1L8HDX6	XELAEV_18011978mg	60S acidic ribosomal protein P2		>tr|A0A1L8GZW7|A0A1L8GZW7_XENLA Pyruvate kinase OS=Xenopus laevis OX=8355 GN=XELAEV_18018020mg PE=1 SV=1	A0A1L8GZW7	XELAEV_18018020mg	Pyruvate kinase
>tr|A0A1L8H524|A0A1L8H524_XENLA 1,4-alpha-glucan branching enzyme OS=Xenopus laevis OX=8355 GN=XELAEV_18014241mg PE=3 SV=1	A0A1L8H524	XELAEV_18014241mg	1,4-alpha-glucan branching enzyme		>tr|A0A1L8HE78|A0A1L8HE78_XENLA Uncharacterized protein OS=Xenopus laevis OX=8355 GN=XELAEV_18012059mg PE=4 SV=1	A0A1L8HE78	XELAEV_18012059mg	Uncharacterized protein		>tr|A0A1L8H1C1|A0A1L8H1C1_XENLA PHB domain-containing protein OS=Xenopus laevis OX=8355 GN=XELAEV_18018502mg PE=1 SV=1	A0A1L8H1C1	XELAEV_18018502mg	PHB domain-containing protein
>tr|A0A1L8H5J9|A0A1L8H5J9_XENLA Uncharacterized protein OS=Xenopus laevis OX=8355 GN=XELAEV_18014432mg PE=3 SV=1	A0A1L8H5J9	XELAEV_18014432mg	Uncharacterized protein		>tr|A0A1L8HEX9|A0A1L8HEX9_XENLA RNA helicase OS=Xenopus laevis OX=8355 GN=XELAEV_18012344mg PE=1 SV=1	A0A1L8HEX9	XELAEV_18012344mg	RNA helicase		>tr|A0A1L8H1S3|A0A1L8H1S3_XENLA Uncharacterized protein OS=Xenopus laevis OX=8355 GN=XELAEV_18018647mg PE=1 SV=1	A0A1L8H1S3	XELAEV_18018647mg	Uncharacterized protein
>tr|A0A1L8H5M5|A0A1L8H5M5_XENLA Complex I-B15 OS=Xenopus laevis OX=8355 GN=XELAEV_18014447mg PE=1 SV=1	A0A1L8H5M5	XELAEV_18014447mg	Complex I-B15		>tr|A0A1L8HFX3|A0A1L8HFX3_XENLA AP complex subunit beta OS=Xenopus laevis OX=8355 GN=XELAEV_18012678mg PE=3 SV=1	A0A1L8HFX3	XELAEV_18012678mg	AP complex subunit beta		>tr|A0A1L8H210|A0A1L8H210_XENLA Vacuolar proton pump subunit B OS=Xenopus laevis OX=8355 GN=XELAEV_18018744mg PE=3 SV=1	A0A1L8H210	XELAEV_18018744mg	Vacuolar proton pump subunit B
>tr|A0A1L8H5S3|A0A1L8H5S3_XENLA Cation_ATPase_N domain-containing protein OS=Xenopus laevis OX=8355 GN=XELAEV_18014489mg PE=3 SV=1	A0A1L8H5S3	XELAEV_18014489mg	Cation_ATPase_N domain-containing protein		>tr|A0A1L8HGS7|A0A1L8HGS7_XENLA Ashwin OS=Xenopus laevis OX=8355 GN=XELAEV_18012966mg PE=1 SV=1	A0A1L8HGS7	XELAEV_18012966mg	Ashwin		>tr|A0A1L8H220|A0A1L8H220_XENLA Importin N-terminal domain-containing protein OS=Xenopus laevis OX=8355 GN=XELAEV_18018749mg PE=1 SV=1	A0A1L8H220	XELAEV_18018749mg	Importin N-terminal domain-containing protein
>tr|A0A1L8H6M8|A0A1L8H6M8_XENLA Uncharacterized protein OS=Xenopus laevis OX=8355 GN=XELAEV_18014822mg PE=4 SV=1	A0A1L8H6M8	XELAEV_18014822mg	Uncharacterized protein		>tr|A0A1L8HH71|A0A1L8HH71_XENLA Propanoyl-CoA:carbon dioxide ligase subunit alpha OS=Xenopus laevis OX=8355 GN=XELAEV_18013111mg PE=1 SV=1	A0A1L8HH71	XELAEV_18013111mg	Propanoyl-CoA:carbon dioxide ligase subunit alpha		>tr|A0A1L8H2F2|A0A1L8H2F2_XENLA Voltage-dependent anion-selective channel protein 3 (Fragment) OS=Xenopus laevis OX=8355 GN=XELAEV_180187931mg PE=1 SV=1	A0A1L8H2F2	XELAEV_180187931mg	Voltage-dependent anion-selective channel protein 3 (Fragment)
>tr|A0A1L8H6Z2|A0A1L8H6Z2_XENLA Ribosomal protein OS=Xenopus laevis OX=8355 GN=XELAEV_18014861mg PE=1 SV=1	A0A1L8H6Z2	XELAEV_18014861mg	Ribosomal protein		>tr|A0A1L8HHD0|A0A1L8HHD0_XENLA Uncharacterized protein OS=Xenopus laevis OX=8355 GN=XELAEV_18013189mg PE=4 SV=1	A0A1L8HHD0	XELAEV_18013189mg	Uncharacterized protein		>tr|A0A1L8H2X0|A0A1L8H2X0_XENLA Calreticulin OS=Xenopus laevis OX=8355 GN=XELAEV_18019056mg PE=1 SV=1	A0A1L8H2X0	XELAEV_18019056mg	Calreticulin
>tr|A0A1L8H7G7|A0A1L8H7G7_XENLA Nuclear distribution protein C homolog OS=Xenopus laevis OX=8355 GN=XELAEV_18015072mg PE=1 SV=1	A0A1L8H7G7	XELAEV_18015072mg	Nuclear distribution protein C homolog		>tr|A0A1L8HHW1|A0A1L8HHW1_XENLA PKD domain-containing protein OS=Xenopus laevis OX=8355 GN=XELAEV_18013378mg PE=1 SV=1	A0A1L8HHW1	XELAEV_18013378mg	PKD domain-containing protein		>tr|A0A1L8H4P1|A0A1L8H4P1_XENLA CSD domain-containing protein OS=Xenopus laevis OX=8355 GN=XELAEV_18019673mg PE=1 SV=1	A0A1L8H4P1	XELAEV_18019673mg	CSD domain-containing protein
>tr|A0A1L8H7M9|A0A1L8H7M9_XENLA CTP synthase OS=Xenopus laevis OX=8355 GN=XELAEV_18015103mg PE=1 SV=1	A0A1L8H7M9	XELAEV_18015103mg	CTP synthase		>tr|A0A1L8HHY7|A0A1L8HHY7_XENLA SAP domain-containing protein OS=Xenopus laevis OX=8355 GN=XELAEV_18013384mg PE=1 SV=1	A0A1L8HHY7	XELAEV_18013384mg	SAP domain-containing protein		>tr|A0A1L8GQM4|A0A1L8GQM4_XENLA Aldo_ket_red domain-containing protein OS=Xenopus laevis OX=8355 GN=XELAEV_18019824mg PE=1 SV=1	A0A1L8GQM4	XELAEV_18019824mg	Aldo_ket_red domain-containing protein
>tr|A0A1L8H824|A0A1L8H824_XENLA Malate dehydrogenase OS=Xenopus laevis OX=8355 GN=XELAEV_18015312mg PE=3 SV=1	A0A1L8H824	XELAEV_18015312mg	Malate dehydrogenase		>tr|A0A1L8HI21|A0A1L8HI21_XENLA NAC-A/B domain-containing protein OS=Xenopus laevis OX=8355 GN=XELAEV_18013403mg PE=1 SV=1	A0A1L8HI21	XELAEV_18013403mg	NAC-A/B domain-containing protein		>tr|A0A1L8GRL6|A0A1L8GRL6_XENLA Voltage-dependent anion-selective channel protein 3 OS=Xenopus laevis OX=8355 GN=XELAEV_18020166mg PE=1 SV=1	A0A1L8GRL6	XELAEV_18020166mg	Voltage-dependent anion-selective channel protein 3
>tr|A0A1L8H8G6|A0A1L8H8G6_XENLA Uncharacterized protein OS=Xenopus laevis OX=8355 GN=XELAEV_18015458mg PE=3 SV=1	A0A1L8H8G6	XELAEV_18015458mg	Uncharacterized protein		>tr|A0A1L8HII4|A0A1L8HII4_XENLA Uncharacterized protein OS=Xenopus laevis OX=8355 GN=XELAEV_18013593mg PE=1 SV=1	A0A1L8HII4	XELAEV_18013593mg	Uncharacterized protein		>tr|A0A1L8GSL7|A0A1L8GSL7_XENLA Isocitrate dehydrogenase [NADP] OS=Xenopus laevis OX=8355 GN=XELAEV_18020537mg PE=3 SV=1	A0A1L8GSL7	XELAEV_18020537mg	Isocitrate dehydrogenase [NADP]
>tr|A0A1L8H8R8|A0A1L8H8R8_XENLA Uncharacterized protein OS=Xenopus laevis OX=8355 GN=XELAEV_18015491mg PE=1 SV=1	A0A1L8H8R8	XELAEV_18015491mg	Uncharacterized protein		>tr|A0A1L8HIM3|A0A1L8HIM3_XENLA IF rod domain-containing protein OS=Xenopus laevis OX=8355 GN=XELAEV_18013626mg PE=3 SV=1	A0A1L8HIM3	XELAEV_18013626mg	IF rod domain-containing protein		>tr|A0A1L8GT29|A0A1L8GT29_XENLA Threonyl-tRNA synthetase OS=Xenopus laevis OX=8355 GN=XELAEV_18020690mg PE=1 SV=1	A0A1L8GT29	XELAEV_18020690mg	Threonyl-tRNA synthetase
>tr|A0A1L8H8P5|A0A1L8H8P5_XENLA 60S ribosomal protein L31 OS=Xenopus laevis OX=8355 GN=XELAEV_18015505mg PE=3 SV=1	A0A1L8H8P5	XELAEV_18015505mg	60S ribosomal protein L31		>tr|A0A1L8HIR4|A0A1L8HIR4_XENLA Uncharacterized protein OS=Xenopus laevis OX=8355 GN=XELAEV_18013669mg PE=1 SV=1	A0A1L8HIR4	XELAEV_18013669mg	Uncharacterized protein		>tr|A0A1L8GT43|A0A1L8GT43_XENLA VOC domain-containing protein OS=Xenopus laevis OX=8355 GN=XELAEV_18020695mg PE=1 SV=1	A0A1L8GT43	XELAEV_18020695mg	VOC domain-containing protein
>tr|A0A1L8H918|A0A1L8H918_XENLA Importin N-terminal domain-containing protein OS=Xenopus laevis OX=8355 GN=XELAEV_18015656mg PE=1 SV=1	A0A1L8H918	XELAEV_18015656mg	Importin N-terminal domain-containing protein		>tr|A0A1L8HJG6|A0A1L8HJG6_XENLA Uncharacterized protein OS=Xenopus laevis OX=8355 GN=XELAEV_18013890mg PE=4 SV=1	A0A1L8HJG6	XELAEV_18013890mg	Uncharacterized protein		>tr|A0A1L8GT87|A0A1L8GT87_XENLA 40S ribosomal protein S17 (Fragment) OS=Xenopus laevis OX=8355 GN=XELAEV_18020741mg PE=3 SV=1	A0A1L8GT87	XELAEV_18020741mg	40S ribosomal protein S17 (Fragment)
>tr|A0A1L8H9Z8|A0A1L8H9Z8_XENLA ATP-dependent 6-phosphofructokinase OS=Xenopus laevis OX=8355 GN=XELAEV_18015986mg PE=1 SV=1	A0A1L8H9Z8	XELAEV_18015986mg	ATP-dependent 6-phosphofructokinase		>tr|A0A1L8H4Y7|A0A1L8H4Y7_XENLA Uncharacterized protein OS=Xenopus laevis OX=8355 GN=XELAEV_18014219mg PE=1 SV=1	A0A1L8H4Y7	XELAEV_18014219mg	Uncharacterized protein		>tr|A0A1L8GTE5|A0A1L8GTE5_XENLA Uncharacterized protein OS=Xenopus laevis OX=8355 GN=XELAEV_18020799mg PE=4 SV=1	A0A1L8GTE5	XELAEV_18020799mg	Uncharacterized protein
>tr|A0A1L8HAB3|A0A1L8HAB3_XENLA IF rod domain-containing protein OS=Xenopus laevis OX=8355 GN=XELAEV_18016071mg PE=3 SV=1	A0A1L8HAB3	XELAEV_18016071mg	IF rod domain-containing protein		>tr|A0A1L8H6C5|A0A1L8H6C5_XENLA Deacetylase sirtuin-type domain-containing protein OS=Xenopus laevis OX=8355 GN=XELAEV_18014709mg PE=1 SV=1	A0A1L8H6C5	XELAEV_18014709mg	Deacetylase sirtuin-type domain-containing protein		>tr|A0A1L8GUI3|A0A1L8GUI3_XENLA 60S ribosomal protein L18a OS=Xenopus laevis OX=8355 GN=XELAEV_18021206mg PE=3 SV=1	A0A1L8GUI3	XELAEV_18021206mg	60S ribosomal protein L18a
>tr|A0A1L8HAX7|A0A1L8HAX7_XENLA Uncharacterized protein OS=Xenopus laevis OX=8355 GN=XELAEV_18016290mg PE=1 SV=1	A0A1L8HAX7	XELAEV_18016290mg	Uncharacterized protein		>tr|A0A1L8H6M8|A0A1L8H6M8_XENLA Uncharacterized protein OS=Xenopus laevis OX=8355 GN=XELAEV_18014822mg PE=4 SV=1	A0A1L8H6M8	XELAEV_18014822mg	Uncharacterized protein		>tr|A0A1L8GUM3|A0A1L8GUM3_XENLA UBC core domain-containing protein OS=Xenopus laevis OX=8355 GN=XELAEV_18021232mg PE=1 SV=1	A0A1L8GUM3	XELAEV_18021232mg	UBC core domain-containing protein
>tr|A0A1L8HB15|A0A1L8HB15_XENLA Alpha-1,3-glucosyltransferase OS=Xenopus laevis OX=8355 GN=XELAEV_18016359mg PE=1 SV=1	A0A1L8HB15	XELAEV_18016359mg	Alpha-1,3-glucosyltransferase		>tr|A0A1L8H6Z2|A0A1L8H6Z2_XENLA Ribosomal protein OS=Xenopus laevis OX=8355 GN=XELAEV_18014861mg PE=1 SV=1	A0A1L8H6Z2	XELAEV_18014861mg	Ribosomal protein		>tr|A0A1L8GUT7|A0A1L8GUT7_XENLA HATPase_c domain-containing protein OS=Xenopus laevis OX=8355 GN=XELAEV_18021302mg PE=1 SV=1	A0A1L8GUT7	XELAEV_18021302mg	HATPase_c domain-containing protein
>tr|A0A1L8HBA8|A0A1L8HBA8_XENLA Signal peptidase complex subunit 2 (Fragment) OS=Xenopus laevis OX=8355 GN=XELAEV_18016456mg PE=1 SV=1	A0A1L8HBA8	XELAEV_18016456mg	Signal peptidase complex subunit 2 (Fragment)		>tr|A0A1L8H795|A0A1L8H795_XENLA Uncharacterized protein OS=Xenopus laevis OX=8355 GN=XELAEV_18015031mg PE=1 SV=1	A0A1L8H795	XELAEV_18015031mg	Uncharacterized protein		>tr|A0A1L8GV91|A0A1L8GV91_XENLA Heat shock 70 kDa protein 4 OS=Xenopus laevis OX=8355 GN=XELAEV_18021470mg PE=1 SV=1	A0A1L8GV91	XELAEV_18021470mg	Heat shock 70 kDa protein 4
>tr|A0A1L8HBR9|A0A1L8HBR9_XENLA Ribonucleoside-diphosphate reductase OS=Xenopus laevis OX=8355 GN=XELAEV_18016520mg PE=1 SV=1	A0A1L8HBR9	XELAEV_18016520mg	Ribonucleoside-diphosphate reductase		>tr|A0A1L8H7L4|A0A1L8H7L4_XENLA Proteasome subunit beta OS=Xenopus laevis OX=8355 GN=XELAEV_18015146mg PE=3 SV=1	A0A1L8H7L4	XELAEV_18015146mg	Proteasome subunit beta		>tr|A0A1L8GJ04|A0A1L8GJ04_XENLA Complex I-30kD OS=Xenopus laevis OX=8355 GN=XELAEV_18021938mg PE=3 SV=1	A0A1L8GJ04	XELAEV_18021938mg	Complex I-30kD
>tr|A0A1L8HBN8|A0A1L8HBN8_XENLA Uncharacterized protein OS=Xenopus laevis OX=8355 GN=XELAEV_18016554mg PE=1 SV=1	A0A1L8HBN8	XELAEV_18016554mg	Uncharacterized protein		>tr|A0A1L8H824|A0A1L8H824_XENLA Malate dehydrogenase OS=Xenopus laevis OX=8355 GN=XELAEV_18015312mg PE=3 SV=1	A0A1L8H824	XELAEV_18015312mg	Malate dehydrogenase		>tr|A0A1L8GJD8|A0A1L8GJD8_XENLA AP-2 complex subunit alpha OS=Xenopus laevis OX=8355 GN=XELAEV_18022090mg PE=1 SV=1	A0A1L8GJD8	XELAEV_18022090mg	AP-2 complex subunit alpha
>tr|A0A1L8GW91|A0A1L8GW91_XENLA Uncharacterized protein OS=Xenopus laevis OX=8355 GN=XELAEV_18016746mg PE=1 SV=1	A0A1L8GW91	XELAEV_18016746mg	Uncharacterized protein		>tr|A0A1L8H8G6|A0A1L8H8G6_XENLA Uncharacterized protein OS=Xenopus laevis OX=8355 GN=XELAEV_18015458mg PE=3 SV=1	A0A1L8H8G6	XELAEV_18015458mg	Uncharacterized protein		>tr|A0A1L8GJK1|A0A1L8GJK1_XENLA 60S acidic ribosomal protein P2 OS=Xenopus laevis OX=8355 GN=XELAEV_18022105mg PE=1 SV=1	A0A1L8GJK1	XELAEV_18022105mg	60S acidic ribosomal protein P2
>tr|A0A1L8GWU8|A0A1L8GWU8_XENLA 75 kDa glucose-regulated protein OS=Xenopus laevis OX=8355 GN=XELAEV_18016934mg PE=1 SV=1	A0A1L8GWU8	XELAEV_18016934mg	75 kDa glucose-regulated protein		>tr|A0A1L8H8P5|A0A1L8H8P5_XENLA 60S ribosomal protein L31 OS=Xenopus laevis OX=8355 GN=XELAEV_18015505mg PE=3 SV=1	A0A1L8H8P5	XELAEV_18015505mg	60S ribosomal protein L31		>tr|A0A1L8GJK8|A0A1L8GJK8_XENLA Transaldolase OS=Xenopus laevis OX=8355 GN=XELAEV_18022141mg PE=1 SV=1	A0A1L8GJK8	XELAEV_18022141mg	Transaldolase
>tr|A0A1L8GXU8|A0A1L8GXU8_XENLA KOW domain-containing protein OS=Xenopus laevis OX=8355 GN=XELAEV_18017255mg PE=1 SV=1	A0A1L8GXU8	XELAEV_18017255mg	KOW domain-containing protein		>tr|A0A1L8H9V8|A0A1L8H9V8_XENLA Uncharacterized protein OS=Xenopus laevis OX=8355 GN=XELAEV_18015937mg PE=3 SV=1	A0A1L8H9V8	XELAEV_18015937mg	Uncharacterized protein		>tr|A0A1L8GJS1|A0A1L8GJS1_XENLA Peroxiredoxin-5 OS=Xenopus laevis OX=8355 GN=XELAEV_18022201mg PE=1 SV=1	A0A1L8GJS1	XELAEV_18022201mg	Peroxiredoxin-5
>tr|A0A1L8GY66|A0A1L8GY66_XENLA HATPase_c domain-containing protein OS=Xenopus laevis OX=8355 GN=XELAEV_18017384mg PE=1 SV=1	A0A1L8GY66	XELAEV_18017384mg	HATPase_c domain-containing protein		>tr|A0A1L8H9Z8|A0A1L8H9Z8_XENLA ATP-dependent 6-phosphofructokinase OS=Xenopus laevis OX=8355 GN=XELAEV_18015986mg PE=1 SV=1	A0A1L8H9Z8	XELAEV_18015986mg	ATP-dependent 6-phosphofructokinase		>tr|A0A1L8GJV4|A0A1L8GJV4_XENLA Uncharacterized protein OS=Xenopus laevis OX=8355 GN=XELAEV_18022248mg PE=1 SV=1	A0A1L8GJV4	XELAEV_18022248mg	Uncharacterized protein
>tr|A0A1L8GYM8|A0A1L8GYM8_XENLA TIP120 domain-containing protein OS=Xenopus laevis OX=8355 GN=XELAEV_18017531mg PE=1 SV=1	A0A1L8GYM8	XELAEV_18017531mg	TIP120 domain-containing protein		>tr|A0A1L8HAB3|A0A1L8HAB3_XENLA IF rod domain-containing protein OS=Xenopus laevis OX=8355 GN=XELAEV_18016071mg PE=3 SV=1	A0A1L8HAB3	XELAEV_18016071mg	IF rod domain-containing protein		>tr|A0A1L8GJV0|A0A1L8GJV0_XENLA Uncharacterized protein OS=Xenopus laevis OX=8355 GN=XELAEV_18022257mg PE=1 SV=1	A0A1L8GJV0	XELAEV_18022257mg	Uncharacterized protein
>tr|A0A1L8GYX8|A0A1L8GYX8_XENLA Lysine ketoglutarate reductase OS=Xenopus laevis OX=8355 GN=XELAEV_18017664mg PE=1 SV=1	A0A1L8GYX8	XELAEV_18017664mg	Lysine ketoglutarate reductase		>tr|A0A1L8HAX7|A0A1L8HAX7_XENLA Uncharacterized protein OS=Xenopus laevis OX=8355 GN=XELAEV_18016290mg PE=1 SV=1	A0A1L8HAX7	XELAEV_18016290mg	Uncharacterized protein		>tr|A0A1L8GJX0|A0A1L8GJX0_XENLA Uncharacterized protein OS=Xenopus laevis OX=8355 GN=XELAEV_18022288mg PE=3 SV=1	A0A1L8GJX0	XELAEV_18022288mg	Uncharacterized protein
>tr|A0A1L8GZZ1|A0A1L8GZZ1_XENLA Peptidase M60 domain-containing protein OS=Xenopus laevis OX=8355 GN=XELAEV_18017961mg PE=1 SV=1	A0A1L8GZZ1	XELAEV_18017961mg	Peptidase M60 domain-containing protein		>tr|A0A1L8HB15|A0A1L8HB15_XENLA Alpha-1,3-glucosyltransferase OS=Xenopus laevis OX=8355 GN=XELAEV_18016359mg PE=1 SV=1	A0A1L8HB15	XELAEV_18016359mg	Alpha-1,3-glucosyltransferase		>tr|A0A1L8GKM5|A0A1L8GKM5_XENLA Glycine cleavage system H protein OS=Xenopus laevis OX=8355 GN=XELAEV_18022556mg PE=3 SV=1	A0A1L8GKM5	XELAEV_18022556mg	Glycine cleavage system H protein
>tr|A0A1L8H034|A0A1L8H034_XENLA Uncharacterized protein OS=Xenopus laevis OX=8355 GN=XELAEV_18018012mg PE=4 SV=1	A0A1L8H034	XELAEV_18018012mg	Uncharacterized protein		>tr|A0A1L8HBA8|A0A1L8HBA8_XENLA Signal peptidase complex subunit 2 (Fragment) OS=Xenopus laevis OX=8355 GN=XELAEV_18016456mg PE=1 SV=1	A0A1L8HBA8	XELAEV_18016456mg	Signal peptidase complex subunit 2 (Fragment)		>tr|A0A1L8GKY1|A0A1L8GKY1_XENLA Lysine--tRNA ligase OS=Xenopus laevis OX=8355 GN=XELAEV_18022671mg PE=1 SV=1	A0A1L8GKY1	XELAEV_18022671mg	Lysine--tRNA ligase
>tr|A0A1L8GZW7|A0A1L8GZW7_XENLA Pyruvate kinase OS=Xenopus laevis OX=8355 GN=XELAEV_18018020mg PE=1 SV=1	A0A1L8GZW7	XELAEV_18018020mg	Pyruvate kinase		>tr|A0A1L8HBR9|A0A1L8HBR9_XENLA Ribonucleoside-diphosphate reductase OS=Xenopus laevis OX=8355 GN=XELAEV_18016520mg PE=1 SV=1	A0A1L8HBR9	XELAEV_18016520mg	Ribonucleoside-diphosphate reductase		>tr|A0A1L8GLG8|A0A1L8GLG8_XENLA Aspartate aminotransferase OS=Xenopus laevis OX=8355 GN=XELAEV_18022830mg PE=1 SV=1	A0A1L8GLG8	XELAEV_18022830mg	Aspartate aminotransferase
>tr|A0A1L8H192|A0A1L8H192_XENLA Eukaryotic translation initiation factor 3 30 kDa subunit (Fragment) OS=Xenopus laevis OX=8355 GN=XELAEV_18018480mg PE=1 SV=1	A0A1L8H192	XELAEV_18018480mg	Eukaryotic translation initiation factor 3 30 kDa subunit (Fragment)		>tr|A0A1L8HBN8|A0A1L8HBN8_XENLA Uncharacterized protein OS=Xenopus laevis OX=8355 GN=XELAEV_18016554mg PE=1 SV=1	A0A1L8HBN8	XELAEV_18016554mg	Uncharacterized protein		>tr|A0A1L8GLM1|A0A1L8GLM1_XENLA Phosvitin OS=Xenopus laevis OX=8355 GN=XELAEV_18022891mg PE=4 SV=1	A0A1L8GLM1	XELAEV_18022891mg	Phosvitin
>tr|A0A1L8H1C1|A0A1L8H1C1_XENLA PHB domain-containing protein OS=Xenopus laevis OX=8355 GN=XELAEV_18018502mg PE=1 SV=1	A0A1L8H1C1	XELAEV_18018502mg	PHB domain-containing protein		>tr|A0A1L8GW91|A0A1L8GW91_XENLA Uncharacterized protein OS=Xenopus laevis OX=8355 GN=XELAEV_18016746mg PE=1 SV=1	A0A1L8GW91	XELAEV_18016746mg	Uncharacterized protein		>tr|A0A1L8GLT4|A0A1L8GLT4_XENLA Phosvitin OS=Xenopus laevis OX=8355 GN=XELAEV_18022892mg PE=4 SV=1	A0A1L8GLT4	XELAEV_18022892mg	Phosvitin
>tr|A0A1L8H1S3|A0A1L8H1S3_XENLA Uncharacterized protein OS=Xenopus laevis OX=8355 GN=XELAEV_18018647mg PE=1 SV=1	A0A1L8H1S3	XELAEV_18018647mg	Uncharacterized protein		>tr|A0A1L8GXU8|A0A1L8GXU8_XENLA KOW domain-containing protein OS=Xenopus laevis OX=8355 GN=XELAEV_18017255mg PE=1 SV=1	A0A1L8GXU8	XELAEV_18017255mg	KOW domain-containing protein		>tr|A0A1L8GLW9|A0A1L8GLW9_XENLA EF-hand domain-containing protein OS=Xenopus laevis OX=8355 GN=XELAEV_18022995mg PE=3 SV=1	A0A1L8GLW9	XELAEV_18022995mg	EF-hand domain-containing protein
>tr|A0A1L8H255|A0A1L8H255_XENLA Voltage-dependent anion-selective channel protein 3 (Fragment) OS=Xenopus laevis OX=8355 GN=XELAEV_180187934mg PE=1 SV=1	A0A1L8H255	XELAEV_180187934mg	Voltage-dependent anion-selective channel protein 3 (Fragment)		>tr|A0A1L8GY66|A0A1L8GY66_XENLA HATPase_c domain-containing protein OS=Xenopus laevis OX=8355 GN=XELAEV_18017384mg PE=1 SV=1	A0A1L8GY66	XELAEV_18017384mg	HATPase_c domain-containing protein		>tr|A0A1L8GM46|A0A1L8GM46_XENLA SHNi-TPR domain-containing protein OS=Xenopus laevis OX=8355 GN=XELAEV_18023070mg PE=1 SV=1	A0A1L8GM46	XELAEV_18023070mg	SHNi-TPR domain-containing protein
>tr|A0A1L8H2X0|A0A1L8H2X0_XENLA Calreticulin OS=Xenopus laevis OX=8355 GN=XELAEV_18019056mg PE=1 SV=1	A0A1L8H2X0	XELAEV_18019056mg	Calreticulin		>tr|A0A1L8GYM8|A0A1L8GYM8_XENLA TIP120 domain-containing protein OS=Xenopus laevis OX=8355 GN=XELAEV_18017531mg PE=1 SV=1	A0A1L8GYM8	XELAEV_18017531mg	TIP120 domain-containing protein		>tr|A0A1L8GM75|A0A1L8GM75_XENLA Alcohol dehydrogenase (NADP(+)) OS=Xenopus laevis OX=8355 GN=XELAEV_18023071mg PE=1 SV=1	A0A1L8GM75	XELAEV_18023071mg	Alcohol dehydrogenase (NADP(+))
>tr|A0A1L8H4V1|A0A1L8H4V1_XENLA Uncharacterized protein OS=Xenopus laevis OX=8355 GN=XELAEV_18019661mg PE=1 SV=1	A0A1L8H4V1	XELAEV_18019661mg	Uncharacterized protein		>tr|A0A1L8GYX8|A0A1L8GYX8_XENLA Lysine ketoglutarate reductase OS=Xenopus laevis OX=8355 GN=XELAEV_18017664mg PE=1 SV=1	A0A1L8GYX8	XELAEV_18017664mg	Lysine ketoglutarate reductase		>tr|A0A1L8GM68|A0A1L8GM68_XENLA 40S ribosomal protein S8 (Fragment) OS=Xenopus laevis OX=8355 GN=XELAEV_18023090mg PE=3 SV=1	A0A1L8GM68	XELAEV_18023090mg	40S ribosomal protein S8 (Fragment)
>tr|A0A1L8H4P1|A0A1L8H4P1_XENLA CSD domain-containing protein OS=Xenopus laevis OX=8355 GN=XELAEV_18019673mg PE=1 SV=1	A0A1L8H4P1	XELAEV_18019673mg	CSD domain-containing protein		>tr|A0A1L8GZI9|A0A1L8GZI9_XENLA Tubulin alpha chain OS=Xenopus laevis OX=8355 GN=XELAEV_18017873mg PE=1 SV=1	A0A1L8GZI9	XELAEV_18017873mg	Tubulin alpha chain		>tr|A0A1L8GNG2|A0A1L8GNG2_XENLA STI1 domain-containing protein OS=Xenopus laevis OX=8355 GN=XELAEV_18023555mg PE=3 SV=1	A0A1L8GNG2	XELAEV_18023555mg	STI1 domain-containing protein
>tr|A0A1L8GQD7|A0A1L8GQD7_XENLA Dynamin-1-like protein OS=Xenopus laevis OX=8355 GN=XELAEV_18019761mg PE=1 SV=1	A0A1L8GQD7	XELAEV_18019761mg	Dynamin-1-like protein		>tr|A0A1L8GZZ1|A0A1L8GZZ1_XENLA Peptidase M60 domain-containing protein OS=Xenopus laevis OX=8355 GN=XELAEV_18017961mg PE=1 SV=1	A0A1L8GZZ1	XELAEV_18017961mg	Peptidase M60 domain-containing protein		>tr|A0A1L8GNJ1|A0A1L8GNJ1_XENLA Ubiquitin carboxyl-terminal hydrolase OS=Xenopus laevis OX=8355 GN=XELAEV_18023581mg PE=1 SV=1	A0A1L8GNJ1	XELAEV_18023581mg	Ubiquitin carboxyl-terminal hydrolase
>tr|A0A1L8GQF7|A0A1L8GQF7_XENLA Ankyrin_rpt-contain_dom domain-containing protein (Fragment) OS=Xenopus laevis OX=8355 GN=XELAEV_18019779mg PE=1 SV=1	A0A1L8GQF7	XELAEV_18019779mg	Ankyrin_rpt-contain_dom domain-containing protein (Fragment)		>tr|A0A1L8GZZ2|A0A1L8GZZ2_XENLA Uncharacterized protein OS=Xenopus laevis OX=8355 GN=XELAEV_18018009mg PE=3 SV=1	A0A1L8GZZ2	XELAEV_18018009mg	Uncharacterized protein		>tr|A0A1L8GPI0|A0A1L8GPI0_XENLA Uncharacterized protein OS=Xenopus laevis OX=8355 GN=XELAEV_18023939mg PE=3 SV=1	A0A1L8GPI0	XELAEV_18023939mg	Uncharacterized protein
>tr|A0A1L8GQM4|A0A1L8GQM4_XENLA Aldo_ket_red domain-containing protein OS=Xenopus laevis OX=8355 GN=XELAEV_18019824mg PE=1 SV=1	A0A1L8GQM4	XELAEV_18019824mg	Aldo_ket_red domain-containing protein		>tr|A0A1L8GZW7|A0A1L8GZW7_XENLA Pyruvate kinase OS=Xenopus laevis OX=8355 GN=XELAEV_18018020mg PE=1 SV=1	A0A1L8GZW7	XELAEV_18018020mg	Pyruvate kinase		>tr|A0A1L8GPL1|A0A1L8GPL1_XENLA Imidazolonepropionate hydrolase OS=Xenopus laevis OX=8355 GN=XELAEV_18023965mg PE=1 SV=1	A0A1L8GPL1	XELAEV_18023965mg	Imidazolonepropionate hydrolase
>tr|A0A1L8GRL6|A0A1L8GRL6_XENLA Voltage-dependent anion-selective channel protein 3 OS=Xenopus laevis OX=8355 GN=XELAEV_18020166mg PE=1 SV=1	A0A1L8GRL6	XELAEV_18020166mg	Voltage-dependent anion-selective channel protein 3		>tr|A0A1L8H0F8|A0A1L8H0F8_XENLA Uncharacterized protein OS=Xenopus laevis OX=8355 GN=XELAEV_18018199mg PE=3 SV=1	A0A1L8H0F8	XELAEV_18018199mg	Uncharacterized protein		>tr|A0A1L8GPS7|A0A1L8GPS7_XENLA Dolichyl-diphosphooligosaccharide--protein glycosyltransferase subunit 1 OS=Xenopus laevis OX=8355 GN=XELAEV_18023999mg PE=1 SV=1	A0A1L8GPS7	XELAEV_18023999mg	Dolichyl-diphosphooligosaccharide--protein glycosyltransferase subunit 1
>tr|A0A1L8GT87|A0A1L8GT87_XENLA 40S ribosomal protein S17 (Fragment) OS=Xenopus laevis OX=8355 GN=XELAEV_18020741mg PE=3 SV=1	A0A1L8GT87	XELAEV_18020741mg	40S ribosomal protein S17 (Fragment)		>tr|A0A1L8H1C1|A0A1L8H1C1_XENLA PHB domain-containing protein OS=Xenopus laevis OX=8355 GN=XELAEV_18018502mg PE=1 SV=1	A0A1L8H1C1	XELAEV_18018502mg	PHB domain-containing protein		>tr|A0A1L8GPQ3|A0A1L8GPQ3_XENLA Uncharacterized protein OS=Xenopus laevis OX=8355 GN=XELAEV_18024007mg PE=4 SV=1	A0A1L8GPQ3	XELAEV_18024007mg	Uncharacterized protein
>tr|A0A1L8GTE5|A0A1L8GTE5_XENLA Uncharacterized protein OS=Xenopus laevis OX=8355 GN=XELAEV_18020799mg PE=4 SV=1	A0A1L8GTE5	XELAEV_18020799mg	Uncharacterized protein		>tr|A0A1L8H1P2|A0A1L8H1P2_XENLA SP-RING-type domain-containing protein OS=Xenopus laevis OX=8355 GN=XELAEV_18018632mg PE=4 SV=1	A0A1L8H1P2	XELAEV_18018632mg	SP-RING-type domain-containing protein		>tr|A0A1L8GQ54|A0A1L8GQ54_XENLA Uncharacterized protein OS=Xenopus laevis OX=8355 GN=XELAEV_18024085mg PE=1 SV=1	A0A1L8GQ54	XELAEV_18024085mg	Uncharacterized protein
>tr|A0A1L8GTK8|A0A1L8GTK8_XENLA Uncharacterized protein OS=Xenopus laevis OX=8355 GN=XELAEV_18020871mg PE=3 SV=1	A0A1L8GTK8	XELAEV_18020871mg	Uncharacterized protein		>tr|A0A1L8H1S3|A0A1L8H1S3_XENLA Uncharacterized protein OS=Xenopus laevis OX=8355 GN=XELAEV_18018647mg PE=1 SV=1	A0A1L8H1S3	XELAEV_18018647mg	Uncharacterized protein		>tr|A0A1L8GCZ4|A0A1L8GCZ4_XENLA Pyruvate carboxylase OS=Xenopus laevis OX=8355 GN=XELAEV_18024169mg PE=1 SV=1	A0A1L8GCZ4	XELAEV_18024169mg	Pyruvate carboxylase
>tr|A0A1L8GUI3|A0A1L8GUI3_XENLA 60S ribosomal protein L18a OS=Xenopus laevis OX=8355 GN=XELAEV_18021206mg PE=3 SV=1	A0A1L8GUI3	XELAEV_18021206mg	60S ribosomal protein L18a		>tr|A0A1L8H1T4|A0A1L8H1T4_XENLA Serine/threonine-protein phosphatase 2A 55 kDa regulatory subunit B OS=Xenopus laevis OX=8355 GN=XELAEV_18018679mg PE=3 SV=1	A0A1L8H1T4	XELAEV_18018679mg	Serine/threonine-protein phosphatase 2A 55 kDa regulatory subunit B		>tr|A0A1L8GCN0|A0A1L8GCN0_XENLA Uncharacterized protein OS=Xenopus laevis OX=8355 GN=XELAEV_18024205mg PE=4 SV=1	A0A1L8GCN0	XELAEV_18024205mg	Uncharacterized protein
>tr|A0A1L8GUM3|A0A1L8GUM3_XENLA UBC core domain-containing protein OS=Xenopus laevis OX=8355 GN=XELAEV_18021232mg PE=1 SV=1	A0A1L8GUM3	XELAEV_18021232mg	UBC core domain-containing protein		>tr|A0A1L8H210|A0A1L8H210_XENLA Vacuolar proton pump subunit B OS=Xenopus laevis OX=8355 GN=XELAEV_18018744mg PE=3 SV=1	A0A1L8H210	XELAEV_18018744mg	Vacuolar proton pump subunit B		>tr|A0A1L8GD08|A0A1L8GD08_XENLA 26S proteasome non-ATPase regulatory subunit 13 OS=Xenopus laevis OX=8355 GN=XELAEV_18024326mg PE=1 SV=1	A0A1L8GD08	XELAEV_18024326mg	26S proteasome non-ATPase regulatory subunit 13
>tr|A0A1L8GUT7|A0A1L8GUT7_XENLA HATPase_c domain-containing protein OS=Xenopus laevis OX=8355 GN=XELAEV_18021302mg PE=1 SV=1	A0A1L8GUT7	XELAEV_18021302mg	HATPase_c domain-containing protein		>tr|A0A1L8H2F2|A0A1L8H2F2_XENLA Voltage-dependent anion-selective channel protein 3 (Fragment) OS=Xenopus laevis OX=8355 GN=XELAEV_180187931mg PE=1 SV=1	A0A1L8H2F2	XELAEV_180187931mg	Voltage-dependent anion-selective channel protein 3 (Fragment)		>tr|A0A1L8GDJ2|A0A1L8GDJ2_XENLA Cathepsin D OS=Xenopus laevis OX=8355 GN=XELAEV_18024368mg PE=1 SV=1	A0A1L8GDJ2	XELAEV_18024368mg	Cathepsin D
>tr|A0A1L8GV91|A0A1L8GV91_XENLA Heat shock 70 kDa protein 4 OS=Xenopus laevis OX=8355 GN=XELAEV_18021470mg PE=1 SV=1	A0A1L8GV91	XELAEV_18021470mg	Heat shock 70 kDa protein 4		>tr|A0A1L8H2X0|A0A1L8H2X0_XENLA Calreticulin OS=Xenopus laevis OX=8355 GN=XELAEV_18019056mg PE=1 SV=1	A0A1L8H2X0	XELAEV_18019056mg	Calreticulin		>tr|A0A1L8GED4|A0A1L8GED4_XENLA Proteasome subunit alpha type OS=Xenopus laevis OX=8355 GN=XELAEV_18024624mg PE=1 SV=1	A0A1L8GED4	XELAEV_18024624mg	Proteasome subunit alpha type
>tr|A0A1L8GI72|A0A1L8GI72_XENLA Myogenic factor OS=Xenopus laevis OX=8355 GN=XELAEV_18021662mg PE=4 SV=1	A0A1L8GI72	XELAEV_18021662mg	Myogenic factor		>tr|A0A1L8H3D6|A0A1L8H3D6_XENLA Synaptobrevin-2 (Fragment) OS=Xenopus laevis OX=8355 GN=XELAEV_18019210mg PE=4 SV=1	A0A1L8H3D6	XELAEV_18019210mg	Synaptobrevin-2 (Fragment)		>tr|A0A1L8GEX3|A0A1L8GEX3_XENLA Uncharacterized protein OS=Xenopus laevis OX=8355 GN=XELAEV_18024849mg PE=4 SV=1	A0A1L8GEX3	XELAEV_18024849mg	Uncharacterized protein
>tr|A0A1L8GIJ9|A0A1L8GIJ9_XENLA Importin N-terminal domain-containing protein (Fragment) OS=Xenopus laevis OX=8355 GN=XELAEV_18021791mg PE=1 SV=1	A0A1L8GIJ9	XELAEV_18021791mg	Importin N-terminal domain-containing protein (Fragment)		>tr|A0A1L8H4P1|A0A1L8H4P1_XENLA CSD domain-containing protein OS=Xenopus laevis OX=8355 GN=XELAEV_18019673mg PE=1 SV=1	A0A1L8H4P1	XELAEV_18019673mg	CSD domain-containing protein		>tr|A0A1L8GFH3|A0A1L8GFH3_XENLA Phosvitin OS=Xenopus laevis OX=8355 GN=XELAEV_18025047mg PE=4 SV=1	A0A1L8GFH3	XELAEV_18025047mg	Phosvitin
>tr|A0A1L8GIY6|A0A1L8GIY6_XENLA Catalase OS=Xenopus laevis OX=8355 GN=XELAEV_18021919mg PE=1 SV=1	A0A1L8GIY6	XELAEV_18021919mg	Catalase		>tr|A0A1L8GQM4|A0A1L8GQM4_XENLA Aldo_ket_red domain-containing protein OS=Xenopus laevis OX=8355 GN=XELAEV_18019824mg PE=1 SV=1	A0A1L8GQM4	XELAEV_18019824mg	Aldo_ket_red domain-containing protein		>tr|A0A1L8GFH9|A0A1L8GFH9_XENLA GH18 domain-containing protein OS=Xenopus laevis OX=8355 GN=XELAEV_18025048mg PE=1 SV=1	A0A1L8GFH9	XELAEV_18025048mg	GH18 domain-containing protein
>tr|A0A1L8GJ04|A0A1L8GJ04_XENLA Complex I-30kD OS=Xenopus laevis OX=8355 GN=XELAEV_18021938mg PE=3 SV=1	A0A1L8GJ04	XELAEV_18021938mg	Complex I-30kD		>tr|A0A1L8GRL6|A0A1L8GRL6_XENLA Voltage-dependent anion-selective channel protein 3 OS=Xenopus laevis OX=8355 GN=XELAEV_18020166mg PE=1 SV=1	A0A1L8GRL6	XELAEV_18020166mg	Voltage-dependent anion-selective channel protein 3		>tr|A0A1L8GFG5|A0A1L8GFG5_XENLA Uncharacterized protein OS=Xenopus laevis OX=8355 GN=XELAEV_18025130mg PE=1 SV=1	A0A1L8GFG5	XELAEV_18025130mg	Uncharacterized protein
>tr|A0A1L8GJD8|A0A1L8GJD8_XENLA AP-2 complex subunit alpha OS=Xenopus laevis OX=8355 GN=XELAEV_18022090mg PE=1 SV=1	A0A1L8GJD8	XELAEV_18022090mg	AP-2 complex subunit alpha		>tr|A0A1L8GSL7|A0A1L8GSL7_XENLA Isocitrate dehydrogenase [NADP] OS=Xenopus laevis OX=8355 GN=XELAEV_18020537mg PE=3 SV=1	A0A1L8GSL7	XELAEV_18020537mg	Isocitrate dehydrogenase [NADP]		>tr|A0A1L8GFV8|A0A1L8GFV8_XENLA SHNi-TPR domain-containing protein OS=Xenopus laevis OX=8355 GN=XELAEV_18025187mg PE=1 SV=1	A0A1L8GFV8	XELAEV_18025187mg	SHNi-TPR domain-containing protein
>tr|A0A1L8GJF8|A0A1L8GJF8_XENLA Uncharacterized protein OS=Xenopus laevis OX=8355 GN=XELAEV_18022110mg PE=1 SV=1	A0A1L8GJF8	XELAEV_18022110mg	Uncharacterized protein		>tr|A0A1L8GT87|A0A1L8GT87_XENLA 40S ribosomal protein S17 (Fragment) OS=Xenopus laevis OX=8355 GN=XELAEV_18020741mg PE=3 SV=1	A0A1L8GT87	XELAEV_18020741mg	40S ribosomal protein S17 (Fragment)		>tr|A0A1L8GFR4|A0A1L8GFR4_XENLA UCR_hinge domain-containing protein OS=Xenopus laevis OX=8355 GN=XELAEV_18025233mg PE=3 SV=1	A0A1L8GFR4	XELAEV_18025233mg	UCR_hinge domain-containing protein
>tr|A0A1L8GJK8|A0A1L8GJK8_XENLA Transaldolase OS=Xenopus laevis OX=8355 GN=XELAEV_18022141mg PE=1 SV=1	A0A1L8GJK8	XELAEV_18022141mg	Transaldolase		>tr|A0A1L8GTE5|A0A1L8GTE5_XENLA Uncharacterized protein OS=Xenopus laevis OX=8355 GN=XELAEV_18020799mg PE=4 SV=1	A0A1L8GTE5	XELAEV_18020799mg	Uncharacterized protein		>tr|A0A1L8GGG0|A0A1L8GGG0_XENLA Ribosomal_L18_c domain-containing protein OS=Xenopus laevis OX=8355 GN=XELAEV_18025391mg PE=3 SV=1	A0A1L8GGG0	XELAEV_18025391mg	Ribosomal_L18_c domain-containing protein
>tr|A0A1L8GJS1|A0A1L8GJS1_XENLA Peroxiredoxin-5 OS=Xenopus laevis OX=8355 GN=XELAEV_18022201mg PE=1 SV=1	A0A1L8GJS1	XELAEV_18022201mg	Peroxiredoxin-5		>tr|A0A1L8GTE7|A0A1L8GTE7_XENLA Uncharacterized protein OS=Xenopus laevis OX=8355 GN=XELAEV_18020802mg PE=3 SV=1	A0A1L8GTE7	XELAEV_18020802mg	Uncharacterized protein		>tr|A0A1L8GGZ9|A0A1L8GGZ9_XENLA Uncharacterized protein OS=Xenopus laevis OX=8355 GN=XELAEV_18025652mg PE=3 SV=1	A0A1L8GGZ9	XELAEV_18025652mg	Uncharacterized protein
>tr|A0A1L8GJR8|A0A1L8GJR8_XENLA GB1/RHD3-type G domain-containing protein OS=Xenopus laevis OX=8355 GN=XELAEV_18022237mg PE=1 SV=1	A0A1L8GJR8	XELAEV_18022237mg	GB1/RHD3-type G domain-containing protein		>tr|A0A1L8GTL5|A0A1L8GTL5_XENLA V-ATPase 14 kDa subunit OS=Xenopus laevis OX=8355 GN=XELAEV_18020870mg PE=1 SV=1	A0A1L8GTL5	XELAEV_18020870mg	V-ATPase 14 kDa subunit		>tr|A0A1L8GHK6|A0A1L8GHK6_XENLA H15 domain-containing protein OS=Xenopus laevis OX=8355 GN=XELAEV_18025864mg PE=4 SV=1	A0A1L8GHK6	XELAEV_18025864mg	H15 domain-containing protein
>tr|A0A1L8GJV4|A0A1L8GJV4_XENLA Uncharacterized protein OS=Xenopus laevis OX=8355 GN=XELAEV_18022248mg PE=1 SV=1	A0A1L8GJV4	XELAEV_18022248mg	Uncharacterized protein		>tr|A0A1L8GTN4|A0A1L8GTN4_XENLA Uncharacterized protein OS=Xenopus laevis OX=8355 GN=XELAEV_18020891mg PE=4 SV=1	A0A1L8GTN4	XELAEV_18020891mg	Uncharacterized protein		>tr|A0A1L8GHV1|A0A1L8GHV1_XENLA Glutaminyl-tRNA synthetase OS=Xenopus laevis OX=8355 GN=XELAEV_18025932mg PE=1 SV=1	A0A1L8GHV1	XELAEV_18025932mg	Glutaminyl-tRNA synthetase
>tr|A0A1L8GJV0|A0A1L8GJV0_XENLA Uncharacterized protein OS=Xenopus laevis OX=8355 GN=XELAEV_18022257mg PE=1 SV=1	A0A1L8GJV0	XELAEV_18022257mg	Uncharacterized protein		>tr|A0A1L8GTZ6|A0A1L8GTZ6_XENLA Dihydrolipoyl dehydrogenase OS=Xenopus laevis OX=8355 GN=XELAEV_18021003mg PE=1 SV=1	A0A1L8GTZ6	XELAEV_18021003mg	Dihydrolipoyl dehydrogenase		>tr|A0A1L8G6F2|A0A1L8G6F2_XENLA Uncharacterized protein OS=Xenopus laevis OX=8355 GN=XELAEV_18026242mg PE=1 SV=1	A0A1L8G6F2	XELAEV_18026242mg	Uncharacterized protein
>tr|A0A1L8GKH1|A0A1L8GKH1_XENLA V-type proton ATPase subunit OS=Xenopus laevis OX=8355 GN=XELAEV_18022497mg PE=1 SV=1	A0A1L8GKH1	XELAEV_18022497mg	V-type proton ATPase subunit		>tr|A0A1L8GUI3|A0A1L8GUI3_XENLA 60S ribosomal protein L18a OS=Xenopus laevis OX=8355 GN=XELAEV_18021206mg PE=3 SV=1	A0A1L8GUI3	XELAEV_18021206mg	60S ribosomal protein L18a		>tr|A0A1L8G6R5|A0A1L8G6R5_XENLA Histone H2B OS=Xenopus laevis OX=8355 GN=XELAEV_18026396mg PE=3 SV=1	A0A1L8G6R5	XELAEV_18026396mg	Histone H2B
>tr|A0A1L8GKM5|A0A1L8GKM5_XENLA Glycine cleavage system H protein OS=Xenopus laevis OX=8355 GN=XELAEV_18022556mg PE=3 SV=1	A0A1L8GKM5	XELAEV_18022556mg	Glycine cleavage system H protein		>tr|A0A1L8GUM3|A0A1L8GUM3_XENLA UBC core domain-containing protein OS=Xenopus laevis OX=8355 GN=XELAEV_18021232mg PE=1 SV=1	A0A1L8GUM3	XELAEV_18021232mg	UBC core domain-containing protein		>tr|A0A1L8G6J2|A0A1L8G6J2_XENLA Histone H2A OS=Xenopus laevis OX=8355 GN=XELAEV_18026397mg PE=3 SV=1	A0A1L8G6J2	XELAEV_18026397mg	Histone H2A
>tr|A0A1L8GL11|A0A1L8GL11_XENLA Uncharacterized protein OS=Xenopus laevis OX=8355 GN=XELAEV_18022656mg PE=3 SV=1	A0A1L8GL11	XELAEV_18022656mg	Uncharacterized protein		>tr|A0A1L8GUT7|A0A1L8GUT7_XENLA HATPase_c domain-containing protein OS=Xenopus laevis OX=8355 GN=XELAEV_18021302mg PE=1 SV=1	A0A1L8GUT7	XELAEV_18021302mg	HATPase_c domain-containing protein		>tr|A0A1L8G6W7|A0A1L8G6W7_XENLA HATPase_c domain-containing protein OS=Xenopus laevis OX=8355 GN=XELAEV_18026411mg PE=1 SV=1	A0A1L8G6W7	XELAEV_18026411mg	HATPase_c domain-containing protein
>tr|A0A1L8GLI9|A0A1L8GLI9_XENLA Protein VAC14 homolog OS=Xenopus laevis OX=8355 GN=XELAEV_18022826mg PE=1 SV=1	A0A1L8GLI9	XELAEV_18022826mg	Protein VAC14 homolog		>tr|A0A1L8GV91|A0A1L8GV91_XENLA Heat shock 70 kDa protein 4 OS=Xenopus laevis OX=8355 GN=XELAEV_18021470mg PE=1 SV=1	A0A1L8GV91	XELAEV_18021470mg	Heat shock 70 kDa protein 4		>tr|A0A1L8G820|A0A1L8G820_XENLA Superoxide dismutase OS=Xenopus laevis OX=8355 GN=XELAEV_18026695mg PE=1 SV=1	A0A1L8G820	XELAEV_18026695mg	Superoxide dismutase
>tr|A0A1L8GLG8|A0A1L8GLG8_XENLA Aspartate aminotransferase OS=Xenopus laevis OX=8355 GN=XELAEV_18022830mg PE=1 SV=1	A0A1L8GLG8	XELAEV_18022830mg	Aspartate aminotransferase		>tr|A0A1L8GIJ9|A0A1L8GIJ9_XENLA Importin N-terminal domain-containing protein (Fragment) OS=Xenopus laevis OX=8355 GN=XELAEV_18021791mg PE=1 SV=1	A0A1L8GIJ9	XELAEV_18021791mg	Importin N-terminal domain-containing protein (Fragment)		>tr|A0A1L8G8L2|A0A1L8G8L2_XENLA Protein-L-isoaspartate O-methyltransferase OS=Xenopus laevis OX=8355 GN=XELAEV_18027049mg PE=1 SV=1	A0A1L8G8L2	XELAEV_18027049mg	Protein-L-isoaspartate O-methyltransferase
>tr|A0A1L8GLM1|A0A1L8GLM1_XENLA Phosvitin OS=Xenopus laevis OX=8355 GN=XELAEV_18022891mg PE=4 SV=1	A0A1L8GLM1	XELAEV_18022891mg	Phosvitin		>tr|A0A1L8GJ04|A0A1L8GJ04_XENLA Complex I-30kD OS=Xenopus laevis OX=8355 GN=XELAEV_18021938mg PE=3 SV=1	A0A1L8GJ04	XELAEV_18021938mg	Complex I-30kD		>tr|A0A1L8G9B4|A0A1L8G9B4_XENLA Prolyl endopeptidase OS=Xenopus laevis OX=8355 GN=XELAEV_18027234mg PE=1 SV=1	A0A1L8G9B4	XELAEV_18027234mg	Prolyl endopeptidase
>tr|A0A1L8GLT4|A0A1L8GLT4_XENLA Phosvitin OS=Xenopus laevis OX=8355 GN=XELAEV_18022892mg PE=4 SV=1	A0A1L8GLT4	XELAEV_18022892mg	Phosvitin		>tr|A0A1L8GJD8|A0A1L8GJD8_XENLA AP-2 complex subunit alpha OS=Xenopus laevis OX=8355 GN=XELAEV_18022090mg PE=1 SV=1	A0A1L8GJD8	XELAEV_18022090mg	AP-2 complex subunit alpha		>tr|A0A1L8GAQ2|A0A1L8GAQ2_XENLA Uncharacterized protein OS=Xenopus laevis OX=8355 GN=XELAEV_18027752mg PE=1 SV=1	A0A1L8GAQ2	XELAEV_18027752mg	Uncharacterized protein
>tr|A0A1L8GLW9|A0A1L8GLW9_XENLA EF-hand domain-containing protein OS=Xenopus laevis OX=8355 GN=XELAEV_18022995mg PE=3 SV=1	A0A1L8GLW9	XELAEV_18022995mg	EF-hand domain-containing protein		>tr|A0A1L8GJK1|A0A1L8GJK1_XENLA 60S acidic ribosomal protein P2 OS=Xenopus laevis OX=8355 GN=XELAEV_18022105mg PE=1 SV=1	A0A1L8GJK1	XELAEV_18022105mg	60S acidic ribosomal protein P2		>tr|A0A1L8GBI1|A0A1L8GBI1_XENLA Protein disulfide-isomerase A6 OS=Xenopus laevis OX=8355 GN=XELAEV_18028048mg PE=3 SV=1	A0A1L8GBI1	XELAEV_18028048mg	Protein disulfide-isomerase A6
>tr|A0A1L8GM46|A0A1L8GM46_XENLA SHNi-TPR domain-containing protein OS=Xenopus laevis OX=8355 GN=XELAEV_18023070mg PE=1 SV=1	A0A1L8GM46	XELAEV_18023070mg	SHNi-TPR domain-containing protein		>tr|A0A1L8GJF8|A0A1L8GJF8_XENLA Uncharacterized protein OS=Xenopus laevis OX=8355 GN=XELAEV_18022110mg PE=1 SV=1	A0A1L8GJF8	XELAEV_18022110mg	Uncharacterized protein		>tr|A0A1L8GBW7|A0A1L8GBW7_XENLA Uncharacterized protein OS=Xenopus laevis OX=8355 GN=XELAEV_18028191mg PE=3 SV=1	A0A1L8GBW7	XELAEV_18028191mg	Uncharacterized protein
>tr|A0A1L8GNA8|A0A1L8GNA8_XENLA ATP-dependent DNA helicase 2 subunit 1 OS=Xenopus laevis OX=8355 GN=XELAEV_18023498mg PE=1 SV=1	A0A1L8GNA8	XELAEV_18023498mg	ATP-dependent DNA helicase 2 subunit 1		>tr|A0A1L8GJK8|A0A1L8GJK8_XENLA Transaldolase OS=Xenopus laevis OX=8355 GN=XELAEV_18022141mg PE=1 SV=1	A0A1L8GJK8	XELAEV_18022141mg	Transaldolase		>tr|A0A1L8G0R6|A0A1L8G0R6_XENLA UTP--glucose-1-phosphate uridylyltransferase OS=Xenopus laevis OX=8355 GN=XELAEV_18028487mg PE=1 SV=1	A0A1L8G0R6	XELAEV_18028487mg	UTP--glucose-1-phosphate uridylyltransferase
>tr|A0A1L8GNG2|A0A1L8GNG2_XENLA STI1 domain-containing protein OS=Xenopus laevis OX=8355 GN=XELAEV_18023555mg PE=3 SV=1	A0A1L8GNG2	XELAEV_18023555mg	STI1 domain-containing protein		>tr|A0A1L8GJS1|A0A1L8GJS1_XENLA Peroxiredoxin-5 OS=Xenopus laevis OX=8355 GN=XELAEV_18022201mg PE=1 SV=1	A0A1L8GJS1	XELAEV_18022201mg	Peroxiredoxin-5		>tr|A0A1L8G0X3|A0A1L8G0X3_XENLA Histone H4 OS=Xenopus laevis OX=8355 GN=XELAEV_18028549mg PE=1 SV=1	A0A1L8G0X3	XELAEV_18028549mg	Histone H4
>tr|A0A1L8GNJ1|A0A1L8GNJ1_XENLA Ubiquitin carboxyl-terminal hydrolase OS=Xenopus laevis OX=8355 GN=XELAEV_18023581mg PE=1 SV=1	A0A1L8GNJ1	XELAEV_18023581mg	Ubiquitin carboxyl-terminal hydrolase		>tr|A0A1L8GJV4|A0A1L8GJV4_XENLA Uncharacterized protein OS=Xenopus laevis OX=8355 GN=XELAEV_18022248mg PE=1 SV=1	A0A1L8GJV4	XELAEV_18022248mg	Uncharacterized protein		>tr|A0A1L8G1G7|A0A1L8G1G7_XENLA Uncharacterized protein OS=Xenopus laevis OX=8355 GN=XELAEV_18028730mg PE=4 SV=1	A0A1L8G1G7	XELAEV_18028730mg	Uncharacterized protein
>tr|A0A1L8GNL8|A0A1L8GNL8_XENLA Uncharacterized protein OS=Xenopus laevis OX=8355 GN=XELAEV_18023586mg PE=1 SV=1	A0A1L8GNL8	XELAEV_18023586mg	Uncharacterized protein		>tr|A0A1L8GJV0|A0A1L8GJV0_XENLA Uncharacterized protein OS=Xenopus laevis OX=8355 GN=XELAEV_18022257mg PE=1 SV=1	A0A1L8GJV0	XELAEV_18022257mg	Uncharacterized protein		>tr|A0A1L8G1E7|A0A1L8G1E7_XENLA Thyroglobulin type-1 domain-containing protein OS=Xenopus laevis OX=8355 GN=XELAEV_18028769mg PE=1 SV=1	A0A1L8G1E7	XELAEV_18028769mg	Thyroglobulin type-1 domain-containing protein
>tr|A0A1L8GPI0|A0A1L8GPI0_XENLA Uncharacterized protein OS=Xenopus laevis OX=8355 GN=XELAEV_18023939mg PE=3 SV=1	A0A1L8GPI0	XELAEV_18023939mg	Uncharacterized protein		>tr|A0A1L8GJZ1|A0A1L8GJZ1_XENLA ADF-H domain-containing protein OS=Xenopus laevis OX=8355 GN=XELAEV_18022280mg PE=1 SV=1	A0A1L8GJZ1	XELAEV_18022280mg	ADF-H domain-containing protein		>tr|A0A1L8G1N5|A0A1L8G1N5_XENLA Uncharacterized protein OS=Xenopus laevis OX=8355 GN=XELAEV_18028861mg PE=3 SV=1	A0A1L8G1N5	XELAEV_18028861mg	Uncharacterized protein
>tr|A0A1L8GPL1|A0A1L8GPL1_XENLA Imidazolonepropionate hydrolase OS=Xenopus laevis OX=8355 GN=XELAEV_18023965mg PE=1 SV=1	A0A1L8GPL1	XELAEV_18023965mg	Imidazolonepropionate hydrolase		>tr|A0A1L8GKH1|A0A1L8GKH1_XENLA V-type proton ATPase subunit OS=Xenopus laevis OX=8355 GN=XELAEV_18022497mg PE=1 SV=1	A0A1L8GKH1	XELAEV_18022497mg	V-type proton ATPase subunit		>tr|A0A1L8G1N4|A0A1L8G1N4_XENLA RNA helicase OS=Xenopus laevis OX=8355 GN=XELAEV_18028877mg PE=1 SV=1	A0A1L8G1N4	XELAEV_18028877mg	RNA helicase
>tr|A0A1L8GPS7|A0A1L8GPS7_XENLA Dolichyl-diphosphooligosaccharide--protein glycosyltransferase subunit 1 OS=Xenopus laevis OX=8355 GN=XELAEV_18023999mg PE=1 SV=1	A0A1L8GPS7	XELAEV_18023999mg	Dolichyl-diphosphooligosaccharide--protein glycosyltransferase subunit 1		>tr|A0A1L8GLG8|A0A1L8GLG8_XENLA Aspartate aminotransferase OS=Xenopus laevis OX=8355 GN=XELAEV_18022830mg PE=1 SV=1	A0A1L8GLG8	XELAEV_18022830mg	Aspartate aminotransferase		>tr|A0A1L8G1Y2|A0A1L8G1Y2_XENLA CCT-alpha OS=Xenopus laevis OX=8355 GN=XELAEV_18028947mg PE=3 SV=1	A0A1L8G1Y2	XELAEV_18028947mg	CCT-alpha
>tr|A0A1L8GPQ3|A0A1L8GPQ3_XENLA Uncharacterized protein OS=Xenopus laevis OX=8355 GN=XELAEV_18024007mg PE=4 SV=1	A0A1L8GPQ3	XELAEV_18024007mg	Uncharacterized protein		>tr|A0A1L8GLM1|A0A1L8GLM1_XENLA Phosvitin OS=Xenopus laevis OX=8355 GN=XELAEV_18022891mg PE=4 SV=1	A0A1L8GLM1	XELAEV_18022891mg	Phosvitin		>tr|A0A1L8G1V6|A0A1L8G1V6_XENLA Superoxide dismutase OS=Xenopus laevis OX=8355 GN=XELAEV_18028950mg PE=3 SV=1	A0A1L8G1V6	XELAEV_18028950mg	Superoxide dismutase
>tr|A0A1L8GCZ4|A0A1L8GCZ4_XENLA Pyruvate carboxylase OS=Xenopus laevis OX=8355 GN=XELAEV_18024169mg PE=1 SV=1	A0A1L8GCZ4	XELAEV_18024169mg	Pyruvate carboxylase		>tr|A0A1L8GLT4|A0A1L8GLT4_XENLA Phosvitin OS=Xenopus laevis OX=8355 GN=XELAEV_18022892mg PE=4 SV=1	A0A1L8GLT4	XELAEV_18022892mg	Phosvitin		>tr|A0A1L8G2L9|A0A1L8G2L9_XENLA Uncharacterized protein OS=Xenopus laevis OX=8355 GN=XELAEV_18029143mg PE=4 SV=1	A0A1L8G2L9	XELAEV_18029143mg	Uncharacterized protein
>tr|A0A1L8GCN0|A0A1L8GCN0_XENLA Uncharacterized protein OS=Xenopus laevis OX=8355 GN=XELAEV_18024205mg PE=4 SV=1	A0A1L8GCN0	XELAEV_18024205mg	Uncharacterized protein		>tr|A0A1L8GLW9|A0A1L8GLW9_XENLA EF-hand domain-containing protein OS=Xenopus laevis OX=8355 GN=XELAEV_18022995mg PE=3 SV=1	A0A1L8GLW9	XELAEV_18022995mg	EF-hand domain-containing protein		>tr|A0A1L8G3L0|A0A1L8G3L0_XENLA Uncharacterized protein OS=Xenopus laevis OX=8355 GN=XELAEV_18029535mg PE=3 SV=1	A0A1L8G3L0	XELAEV_18029535mg	Uncharacterized protein
>tr|A0A1L8GD08|A0A1L8GD08_XENLA 26S proteasome non-ATPase regulatory subunit 13 OS=Xenopus laevis OX=8355 GN=XELAEV_18024326mg PE=1 SV=1	A0A1L8GD08	XELAEV_18024326mg	26S proteasome non-ATPase regulatory subunit 13		>tr|A0A1L8GLZ6|A0A1L8GLZ6_XENLA Proteasome subunit alpha type OS=Xenopus laevis OX=8355 GN=XELAEV_18023014mg PE=1 SV=1	A0A1L8GLZ6	XELAEV_18023014mg	Proteasome subunit alpha type		>tr|A0A1L8G3M7|A0A1L8G3M7_XENLA 26S proteasome non-ATPase regulatory subunit 2 OS=Xenopus laevis OX=8355 GN=XELAEV_18029543mg PE=3 SV=1	A0A1L8G3M7	XELAEV_18029543mg	26S proteasome non-ATPase regulatory subunit 2
>tr|A0A1L8GDJ2|A0A1L8GDJ2_XENLA Cathepsin D OS=Xenopus laevis OX=8355 GN=XELAEV_18024368mg PE=1 SV=1	A0A1L8GDJ2	XELAEV_18024368mg	Cathepsin D		>tr|A0A1L8GM46|A0A1L8GM46_XENLA SHNi-TPR domain-containing protein OS=Xenopus laevis OX=8355 GN=XELAEV_18023070mg PE=1 SV=1	A0A1L8GM46	XELAEV_18023070mg	SHNi-TPR domain-containing protein		>tr|A0A1L8G3T0|A0A1L8G3T0_XENLA 26S proteasome non-ATPase regulatory subunit 1 OS=Xenopus laevis OX=8355 GN=XELAEV_18029570mg PE=1 SV=1	A0A1L8G3T0	XELAEV_18029570mg	26S proteasome non-ATPase regulatory subunit 1
>tr|A0A1L8GDQ4|A0A1L8GDQ4_XENLA Uncharacterized protein OS=Xenopus laevis OX=8355 GN=XELAEV_18024438mg PE=1 SV=1	A0A1L8GDQ4	XELAEV_18024438mg	Uncharacterized protein		>tr|A0A1L8GNG2|A0A1L8GNG2_XENLA STI1 domain-containing protein OS=Xenopus laevis OX=8355 GN=XELAEV_18023555mg PE=3 SV=1	A0A1L8GNG2	XELAEV_18023555mg	STI1 domain-containing protein		>tr|A0A1L8G3W7|A0A1L8G3W7_XENLA Nucleolin OS=Xenopus laevis OX=8355 GN=XELAEV_18029577mg PE=1 SV=1	A0A1L8G3W7	XELAEV_18029577mg	Nucleolin
>tr|A0A1L8GED4|A0A1L8GED4_XENLA Proteasome subunit alpha type OS=Xenopus laevis OX=8355 GN=XELAEV_18024624mg PE=1 SV=1	A0A1L8GED4	XELAEV_18024624mg	Proteasome subunit alpha type		>tr|A0A1L8GNJ1|A0A1L8GNJ1_XENLA Ubiquitin carboxyl-terminal hydrolase OS=Xenopus laevis OX=8355 GN=XELAEV_18023581mg PE=1 SV=1	A0A1L8GNJ1	XELAEV_18023581mg	Ubiquitin carboxyl-terminal hydrolase		>tr|A0A1L8G405|A0A1L8G405_XENLA Uncharacterized protein OS=Xenopus laevis OX=8355 GN=XELAEV_18029675mg PE=1 SV=1	A0A1L8G405	XELAEV_18029675mg	Uncharacterized protein
>tr|A0A1L8GEX3|A0A1L8GEX3_XENLA Uncharacterized protein OS=Xenopus laevis OX=8355 GN=XELAEV_18024849mg PE=4 SV=1	A0A1L8GEX3	XELAEV_18024849mg	Uncharacterized protein		>tr|A0A1L8GNL8|A0A1L8GNL8_XENLA Uncharacterized protein OS=Xenopus laevis OX=8355 GN=XELAEV_18023586mg PE=1 SV=1	A0A1L8GNL8	XELAEV_18023586mg	Uncharacterized protein		>tr|A0A1L8G4K3|A0A1L8G4K3_XENLA Uncharacterized protein OS=Xenopus laevis OX=8355 GN=XELAEV_18029833mg PE=4 SV=1	A0A1L8G4K3	XELAEV_18029833mg	Uncharacterized protein
>tr|A0A1L8GFH3|A0A1L8GFH3_XENLA Phosvitin OS=Xenopus laevis OX=8355 GN=XELAEV_18025047mg PE=4 SV=1	A0A1L8GFH3	XELAEV_18025047mg	Phosvitin		>tr|A0A1L8GNK8|A0A1L8GNK8_XENLA Uncharacterized protein OS=Xenopus laevis OX=8355 GN=XELAEV_18023599mg PE=3 SV=1	A0A1L8GNK8	XELAEV_18023599mg	Uncharacterized protein		>tr|A0A1L8G5E7|A0A1L8G5E7_XENLA 40S ribosomal protein S7 OS=Xenopus laevis OX=8355 GN=XELAEV_18030053mg PE=1 SV=1	A0A1L8G5E7	XELAEV_18030053mg	40S ribosomal protein S7
>tr|A0A1L8GFH9|A0A1L8GFH9_XENLA GH18 domain-containing protein OS=Xenopus laevis OX=8355 GN=XELAEV_18025048mg PE=1 SV=1	A0A1L8GFH9	XELAEV_18025048mg	GH18 domain-containing protein		>tr|A0A1L8GPI0|A0A1L8GPI0_XENLA Uncharacterized protein OS=Xenopus laevis OX=8355 GN=XELAEV_18023939mg PE=3 SV=1	A0A1L8GPI0	XELAEV_18023939mg	Uncharacterized protein		>tr|A0A1L8G5L9|A0A1L8G5L9_XENLA Enoyl-CoA hydratase OS=Xenopus laevis OX=8355 GN=XELAEV_18030252mg PE=1 SV=1	A0A1L8G5L9	XELAEV_18030252mg	Enoyl-CoA hydratase
>tr|A0A1L8GFV8|A0A1L8GFV8_XENLA SHNi-TPR domain-containing protein OS=Xenopus laevis OX=8355 GN=XELAEV_18025187mg PE=1 SV=1	A0A1L8GFV8	XELAEV_18025187mg	SHNi-TPR domain-containing protein		>tr|A0A1L8GPL1|A0A1L8GPL1_XENLA Imidazolonepropionate hydrolase OS=Xenopus laevis OX=8355 GN=XELAEV_18023965mg PE=1 SV=1	A0A1L8GPL1	XELAEV_18023965mg	Imidazolonepropionate hydrolase		>tr|A0A1L8FUU6|A0A1L8FUU6_XENLA Uncharacterized protein OS=Xenopus laevis OX=8355 GN=XELAEV_18030524mg PE=1 SV=1	A0A1L8FUU6	XELAEV_18030524mg	Uncharacterized protein
>tr|A0A1L8GGG0|A0A1L8GGG0_XENLA Ribosomal_L18_c domain-containing protein OS=Xenopus laevis OX=8355 GN=XELAEV_18025391mg PE=3 SV=1	A0A1L8GGG0	XELAEV_18025391mg	Ribosomal_L18_c domain-containing protein		>tr|A0A1L8GPN4|A0A1L8GPN4_XENLA DNA replication licensing factor MCM2 OS=Xenopus laevis OX=8355 GN=XELAEV_18023987mg PE=1 SV=1	A0A1L8GPN4	XELAEV_18023987mg	DNA replication licensing factor MCM2		>tr|A0A1L8FUT9|A0A1L8FUT9_XENLA Microtubule-associated protein OS=Xenopus laevis OX=8355 GN=XELAEV_18030528mg PE=1 SV=1	A0A1L8FUT9	XELAEV_18030528mg	Microtubule-associated protein
>tr|A0A1L8GHG0|A0A1L8GHG0_XENLA Uncharacterized protein OS=Xenopus laevis OX=8355 GN=XELAEV_18025810mg PE=1 SV=1	A0A1L8GHG0	XELAEV_18025810mg	Uncharacterized protein		>tr|A0A1L8GPS7|A0A1L8GPS7_XENLA Dolichyl-diphosphooligosaccharide--protein glycosyltransferase subunit 1 OS=Xenopus laevis OX=8355 GN=XELAEV_18023999mg PE=1 SV=1	A0A1L8GPS7	XELAEV_18023999mg	Dolichyl-diphosphooligosaccharide--protein glycosyltransferase subunit 1		>tr|A0A1L8FV38|A0A1L8FV38_XENLA Diadenosine tetraphosphate synthetase OS=Xenopus laevis OX=8355 GN=XELAEV_18030618mg PE=1 SV=1	A0A1L8FV38	XELAEV_18030618mg	Diadenosine tetraphosphate synthetase
>tr|A0A1L8GHK6|A0A1L8GHK6_XENLA H15 domain-containing protein OS=Xenopus laevis OX=8355 GN=XELAEV_18025864mg PE=4 SV=1	A0A1L8GHK6	XELAEV_18025864mg	H15 domain-containing protein		>tr|A0A1L8GPQ3|A0A1L8GPQ3_XENLA Uncharacterized protein OS=Xenopus laevis OX=8355 GN=XELAEV_18024007mg PE=4 SV=1	A0A1L8GPQ3	XELAEV_18024007mg	Uncharacterized protein		>tr|A0A1L8FVA3|A0A1L8FVA3_XENLA Pitrilysin metalloproteinase 1 OS=Xenopus laevis OX=8355 GN=XELAEV_18030711mg PE=1 SV=1	A0A1L8FVA3	XELAEV_18030711mg	Pitrilysin metalloproteinase 1
>tr|A0A1L8GHV1|A0A1L8GHV1_XENLA Glutaminyl-tRNA synthetase OS=Xenopus laevis OX=8355 GN=XELAEV_18025932mg PE=1 SV=1	A0A1L8GHV1	XELAEV_18025932mg	Glutaminyl-tRNA synthetase		>tr|A0A1L8GCZ4|A0A1L8GCZ4_XENLA Pyruvate carboxylase OS=Xenopus laevis OX=8355 GN=XELAEV_18024169mg PE=1 SV=1	A0A1L8GCZ4	XELAEV_18024169mg	Pyruvate carboxylase		>tr|A0A1L8FVE9|A0A1L8FVE9_XENLA Uncharacterized protein OS=Xenopus laevis OX=8355 GN=XELAEV_18030739mg PE=4 SV=1	A0A1L8FVE9	XELAEV_18030739mg	Uncharacterized protein
>tr|A0A1L8G6J2|A0A1L8G6J2_XENLA Histone H2A OS=Xenopus laevis OX=8355 GN=XELAEV_18026397mg PE=3 SV=1	A0A1L8G6J2	XELAEV_18026397mg	Histone H2A		>tr|A0A1L8GD86|A0A1L8GD86_XENLA Uncharacterized protein OS=Xenopus laevis OX=8355 GN=XELAEV_18024202mg PE=1 SV=1	A0A1L8GD86	XELAEV_18024202mg	Uncharacterized protein		>tr|A0A1L8FVS2|A0A1L8FVS2_XENLA Paraoxonase OS=Xenopus laevis OX=8355 GN=XELAEV_18030881mg PE=1 SV=1	A0A1L8FVS2	XELAEV_18030881mg	Paraoxonase
>tr|A0A1L8G6S1|A0A1L8G6S1_XENLA Histone H4 OS=Xenopus laevis OX=8355 GN=XELAEV_18026404mg PE=3 SV=1	A0A1L8G6S1	XELAEV_18026404mg	Histone H4		>tr|A0A1L8GDB2|A0A1L8GDB2_XENLA Uncharacterized protein OS=Xenopus laevis OX=8355 GN=XELAEV_18024204mg PE=1 SV=1	A0A1L8GDB2	XELAEV_18024204mg	Uncharacterized protein		>tr|A0A1L8FW05|A0A1L8FW05_XENLA Uncharacterized protein OS=Xenopus laevis OX=8355 GN=XELAEV_18030977mg PE=4 SV=1	A0A1L8FW05	XELAEV_18030977mg	Uncharacterized protein
>tr|A0A1L8G6W7|A0A1L8G6W7_XENLA HATPase_c domain-containing protein OS=Xenopus laevis OX=8355 GN=XELAEV_18026411mg PE=1 SV=1	A0A1L8G6W7	XELAEV_18026411mg	HATPase_c domain-containing protein		>tr|A0A1L8GD08|A0A1L8GD08_XENLA 26S proteasome non-ATPase regulatory subunit 13 OS=Xenopus laevis OX=8355 GN=XELAEV_18024326mg PE=1 SV=1	A0A1L8GD08	XELAEV_18024326mg	26S proteasome non-ATPase regulatory subunit 13		>tr|A0A1L8FW58|A0A1L8FW58_XENLA 3-hydroxyisobutyrate dehydrogenase OS=Xenopus laevis OX=8355 GN=XELAEV_18031001mg PE=1 SV=1	A0A1L8FW58	XELAEV_18031001mg	3-hydroxyisobutyrate dehydrogenase
>tr|A0A1L8G9U3|A0A1L8G9U3_XENLA Phosphoacetylglucosamine mutase OS=Xenopus laevis OX=8355 GN=XELAEV_18027323mg PE=1 SV=1	A0A1L8G9U3	XELAEV_18027323mg	Phosphoacetylglucosamine mutase		>tr|A0A1L8GDJ2|A0A1L8GDJ2_XENLA Cathepsin D OS=Xenopus laevis OX=8355 GN=XELAEV_18024368mg PE=1 SV=1	A0A1L8GDJ2	XELAEV_18024368mg	Cathepsin D		>tr|A0A1L8FWH1|A0A1L8FWH1_XENLA 60S ribosomal protein L14 OS=Xenopus laevis OX=8355 GN=XELAEV_18031110mg PE=3 SV=1	A0A1L8FWH1	XELAEV_18031110mg	60S ribosomal protein L14
>tr|A0A1L8GAQ2|A0A1L8GAQ2_XENLA Uncharacterized protein OS=Xenopus laevis OX=8355 GN=XELAEV_18027752mg PE=1 SV=1	A0A1L8GAQ2	XELAEV_18027752mg	Uncharacterized protein		>tr|A0A1L8GDQ4|A0A1L8GDQ4_XENLA Uncharacterized protein OS=Xenopus laevis OX=8355 GN=XELAEV_18024438mg PE=1 SV=1	A0A1L8GDQ4	XELAEV_18024438mg	Uncharacterized protein		>tr|A0A1L8FX07|A0A1L8FX07_XENLA Septin OS=Xenopus laevis OX=8355 GN=XELAEV_18031285mg PE=1 SV=1	A0A1L8FX07	XELAEV_18031285mg	Septin
>tr|A0A1L8GBS0|A0A1L8GBS0_XENLA Uncharacterized protein OS=Xenopus laevis OX=8355 GN=XELAEV_18028040mg PE=3 SV=1	A0A1L8GBS0	XELAEV_18028040mg	Uncharacterized protein		>tr|A0A1L8GEX3|A0A1L8GEX3_XENLA Uncharacterized protein OS=Xenopus laevis OX=8355 GN=XELAEV_18024849mg PE=4 SV=1	A0A1L8GEX3	XELAEV_18024849mg	Uncharacterized protein		>tr|A0A1L8FX18|A0A1L8FX18_XENLA Protein disulfide-isomerase OS=Xenopus laevis OX=8355 GN=XELAEV_18031319mg PE=1 SV=1	A0A1L8FX18	XELAEV_18031319mg	Protein disulfide-isomerase
>tr|A0A1L8GBI1|A0A1L8GBI1_XENLA Protein disulfide-isomerase A6 OS=Xenopus laevis OX=8355 GN=XELAEV_18028048mg PE=3 SV=1	A0A1L8GBI1	XELAEV_18028048mg	Protein disulfide-isomerase A6		>tr|A0A1L8GFH3|A0A1L8GFH3_XENLA Phosvitin OS=Xenopus laevis OX=8355 GN=XELAEV_18025047mg PE=4 SV=1	A0A1L8GFH3	XELAEV_18025047mg	Phosvitin		>tr|A0A1L8FX33|A0A1L8FX33_XENLA Succinate dehydrogenase [ubiquinone] flavoprotein subunit, mitochondrial OS=Xenopus laevis OX=8355 GN=XELAEV_18031324mg PE=1 SV=1	A0A1L8FX33	XELAEV_18031324mg	Succinate dehydrogenase [ubiquinone] flavoprotein subunit, mitochondrial
>tr|A0A1L8G0X3|A0A1L8G0X3_XENLA Histone H4 OS=Xenopus laevis OX=8355 GN=XELAEV_18028549mg PE=1 SV=1	A0A1L8G0X3	XELAEV_18028549mg	Histone H4		>tr|A0A1L8GFH9|A0A1L8GFH9_XENLA GH18 domain-containing protein OS=Xenopus laevis OX=8355 GN=XELAEV_18025048mg PE=1 SV=1	A0A1L8GFH9	XELAEV_18025048mg	GH18 domain-containing protein		>tr|A0A1L8FXX3|A0A1L8FXX3_XENLA Uncharacterized protein OS=Xenopus laevis OX=8355 GN=XELAEV_18031627mg PE=3 SV=1	A0A1L8FXX3	XELAEV_18031627mg	Uncharacterized protein
>tr|A0A1L8G1Y2|A0A1L8G1Y2_XENLA CCT-alpha OS=Xenopus laevis OX=8355 GN=XELAEV_18028947mg PE=3 SV=1	A0A1L8G1Y2	XELAEV_18028947mg	CCT-alpha		>tr|A0A1L8GFG5|A0A1L8GFG5_XENLA Uncharacterized protein OS=Xenopus laevis OX=8355 GN=XELAEV_18025130mg PE=1 SV=1	A0A1L8GFG5	XELAEV_18025130mg	Uncharacterized protein		>tr|A0A1L8FYB5|A0A1L8FYB5_XENLA M20_dimer domain-containing protein OS=Xenopus laevis OX=8355 GN=XELAEV_18031782mg PE=1 SV=1	A0A1L8FYB5	XELAEV_18031782mg	M20_dimer domain-containing protein
>tr|A0A1L8G1V6|A0A1L8G1V6_XENLA Superoxide dismutase OS=Xenopus laevis OX=8355 GN=XELAEV_18028950mg PE=3 SV=1	A0A1L8G1V6	XELAEV_18028950mg	Superoxide dismutase		>tr|A0A1L8GFV8|A0A1L8GFV8_XENLA SHNi-TPR domain-containing protein OS=Xenopus laevis OX=8355 GN=XELAEV_18025187mg PE=1 SV=1	A0A1L8GFV8	XELAEV_18025187mg	SHNi-TPR domain-containing protein		>tr|A0A1L8FZ14|A0A1L8FZ14_XENLA Kinesin-like protein OS=Xenopus laevis OX=8355 GN=XELAEV_18032029mg PE=3 SV=1	A0A1L8FZ14	XELAEV_18032029mg	Kinesin-like protein
>tr|A0A1L8G3L0|A0A1L8G3L0_XENLA Uncharacterized protein OS=Xenopus laevis OX=8355 GN=XELAEV_18029535mg PE=3 SV=1	A0A1L8G3L0	XELAEV_18029535mg	Uncharacterized protein		>tr|A0A1L8GFM1|A0A1L8GFM1_XENLA Thioredoxin domain-containing protein OS=Xenopus laevis OX=8355 GN=XELAEV_18025189mg PE=3 SV=1	A0A1L8GFM1	XELAEV_18025189mg	Thioredoxin domain-containing protein		>tr|A0A1L8FZP0|A0A1L8FZP0_XENLA 14_3_3 domain-containing protein OS=Xenopus laevis OX=8355 GN=XELAEV_18032253mg PE=1 SV=1	A0A1L8FZP0	XELAEV_18032253mg	14_3_3 domain-containing protein
>tr|A0A1L8G3M7|A0A1L8G3M7_XENLA 26S proteasome non-ATPase regulatory subunit 2 OS=Xenopus laevis OX=8355 GN=XELAEV_18029543mg PE=3 SV=1	A0A1L8G3M7	XELAEV_18029543mg	26S proteasome non-ATPase regulatory subunit 2		>tr|A0A1L8GGG0|A0A1L8GGG0_XENLA Ribosomal_L18_c domain-containing protein OS=Xenopus laevis OX=8355 GN=XELAEV_18025391mg PE=3 SV=1	A0A1L8GGG0	XELAEV_18025391mg	Ribosomal_L18_c domain-containing protein		>tr|A0A1L8FQH6|A0A1L8FQH6_XENLA Uncharacterized protein OS=Xenopus laevis OX=8355 GN=XELAEV_18032813mg PE=4 SV=1	A0A1L8FQH6	XELAEV_18032813mg	Uncharacterized protein
>tr|A0A1L8G3T0|A0A1L8G3T0_XENLA 26S proteasome non-ATPase regulatory subunit 1 OS=Xenopus laevis OX=8355 GN=XELAEV_18029570mg PE=1 SV=1	A0A1L8G3T0	XELAEV_18029570mg	26S proteasome non-ATPase regulatory subunit 1		>tr|A0A1L8GHG0|A0A1L8GHG0_XENLA Uncharacterized protein OS=Xenopus laevis OX=8355 GN=XELAEV_18025810mg PE=1 SV=1	A0A1L8GHG0	XELAEV_18025810mg	Uncharacterized protein		>tr|A0A1L8FQU2|A0A1L8FQU2_XENLA IF rod domain-containing protein OS=Xenopus laevis OX=8355 GN=XELAEV_18032928mg PE=3 SV=1	A0A1L8FQU2	XELAEV_18032928mg	IF rod domain-containing protein
>tr|A0A1L8G3W7|A0A1L8G3W7_XENLA Nucleolin OS=Xenopus laevis OX=8355 GN=XELAEV_18029577mg PE=1 SV=1	A0A1L8G3W7	XELAEV_18029577mg	Nucleolin		>tr|A0A1L8GHK6|A0A1L8GHK6_XENLA H15 domain-containing protein OS=Xenopus laevis OX=8355 GN=XELAEV_18025864mg PE=4 SV=1	A0A1L8GHK6	XELAEV_18025864mg	H15 domain-containing protein		>tr|A0A1L8FQX5|A0A1L8FQX5_XENLA EF-hand domain-containing protein OS=Xenopus laevis OX=8355 GN=XELAEV_18032951mg PE=1 SV=1	A0A1L8FQX5	XELAEV_18032951mg	EF-hand domain-containing protein
>tr|A0A1L8G4K3|A0A1L8G4K3_XENLA Uncharacterized protein OS=Xenopus laevis OX=8355 GN=XELAEV_18029833mg PE=4 SV=1	A0A1L8G4K3	XELAEV_18029833mg	Uncharacterized protein		>tr|A0A1L8GHV1|A0A1L8GHV1_XENLA Glutaminyl-tRNA synthetase OS=Xenopus laevis OX=8355 GN=XELAEV_18025932mg PE=1 SV=1	A0A1L8GHV1	XELAEV_18025932mg	Glutaminyl-tRNA synthetase		>tr|A0A1L8FR42|A0A1L8FR42_XENLA Uncharacterized protein OS=Xenopus laevis OX=8355 GN=XELAEV_18032984mg PE=3 SV=1	A0A1L8FR42	XELAEV_18032984mg	Uncharacterized protein
>tr|A0A1L8G5E7|A0A1L8G5E7_XENLA 40S ribosomal protein S7 OS=Xenopus laevis OX=8355 GN=XELAEV_18030053mg PE=1 SV=1	A0A1L8G5E7	XELAEV_18030053mg	40S ribosomal protein S7		>tr|A0A1L8G5X1|A0A1L8G5X1_XENLA DNA mismatch repair protein OS=Xenopus laevis OX=8355 GN=XELAEV_18026119mg PE=1 SV=1	A0A1L8G5X1	XELAEV_18026119mg	DNA mismatch repair protein		>tr|A0A1L8FRC7|A0A1L8FRC7_XENLA 3-hydroxyisobutyrate dehydrogenase (Fragment) OS=Xenopus laevis OX=8355 GN=XELAEV_18033084mg PE=1 SV=1	A0A1L8FRC7	XELAEV_18033084mg	3-hydroxyisobutyrate dehydrogenase (Fragment)
>tr|A0A1L8G5L9|A0A1L8G5L9_XENLA Enoyl-CoA hydratase OS=Xenopus laevis OX=8355 GN=XELAEV_18030252mg PE=1 SV=1	A0A1L8G5L9	XELAEV_18030252mg	Enoyl-CoA hydratase		>tr|A0A1L8G6R5|A0A1L8G6R5_XENLA Histone H2B OS=Xenopus laevis OX=8355 GN=XELAEV_18026396mg PE=3 SV=1	A0A1L8G6R5	XELAEV_18026396mg	Histone H2B		>tr|A0A1L8FRE5|A0A1L8FRE5_XENLA UBC core domain-containing protein OS=Xenopus laevis OX=8355 GN=XELAEV_18033116mg PE=3 SV=1	A0A1L8FRE5	XELAEV_18033116mg	UBC core domain-containing protein
>tr|A0A1L8FUT9|A0A1L8FUT9_XENLA Microtubule-associated protein OS=Xenopus laevis OX=8355 GN=XELAEV_18030528mg PE=1 SV=1	A0A1L8FUT9	XELAEV_18030528mg	Microtubule-associated protein		>tr|A0A1L8G6J2|A0A1L8G6J2_XENLA Histone H2A OS=Xenopus laevis OX=8355 GN=XELAEV_18026397mg PE=3 SV=1	A0A1L8G6J2	XELAEV_18026397mg	Histone H2A		>tr|A0A1L8FRR7|A0A1L8FRR7_XENLA Uncharacterized protein OS=Xenopus laevis OX=8355 GN=XELAEV_18033222mg PE=1 SV=1	A0A1L8FRR7	XELAEV_18033222mg	Uncharacterized protein
>tr|A0A1L8FV38|A0A1L8FV38_XENLA Diadenosine tetraphosphate synthetase OS=Xenopus laevis OX=8355 GN=XELAEV_18030618mg PE=1 SV=1	A0A1L8FV38	XELAEV_18030618mg	Diadenosine tetraphosphate synthetase		>tr|A0A1L8G6W7|A0A1L8G6W7_XENLA HATPase_c domain-containing protein OS=Xenopus laevis OX=8355 GN=XELAEV_18026411mg PE=1 SV=1	A0A1L8G6W7	XELAEV_18026411mg	HATPase_c domain-containing protein		>tr|A0A1L8FRX7|A0A1L8FRX7_XENLA Succinate dehydrogenase [ubiquinone] flavoprotein subunit, mitochondrial OS=Xenopus laevis OX=8355 GN=XELAEV_18033323mg PE=3 SV=1	A0A1L8FRX7	XELAEV_18033323mg	Succinate dehydrogenase [ubiquinone] flavoprotein subunit, mitochondrial
>tr|A0A1L8FV28|A0A1L8FV28_XENLA Uncharacterized protein OS=Xenopus laevis OX=8355 GN=XELAEV_18030627mg PE=1 SV=1	A0A1L8FV28	XELAEV_18030627mg	Uncharacterized protein		>tr|A0A1L8G7R0|A0A1L8G7R0_XENLA Sulfotransferase OS=Xenopus laevis OX=8355 GN=XELAEV_18026753mg PE=1 SV=1	A0A1L8G7R0	XELAEV_18026753mg	Sulfotransferase		>tr|A0A1L8FSQ3|A0A1L8FSQ3_XENLA Uncharacterized protein OS=Xenopus laevis OX=8355 GN=XELAEV_18033576mg PE=3 SV=1	A0A1L8FSQ3	XELAEV_18033576mg	Uncharacterized protein
>tr|A0A1L8FVA3|A0A1L8FVA3_XENLA Pitrilysin metalloproteinase 1 OS=Xenopus laevis OX=8355 GN=XELAEV_18030711mg PE=1 SV=1	A0A1L8FVA3	XELAEV_18030711mg	Pitrilysin metalloproteinase 1		>tr|A0A1L8G8I1|A0A1L8G8I1_XENLA Adenylosuccinate synthetase OS=Xenopus laevis OX=8355 GN=XELAEV_18026919mg PE=1 SV=1	A0A1L8G8I1	XELAEV_18026919mg	Adenylosuccinate synthetase		>tr|A0A1L8FT25|A0A1L8FT25_XENLA Uncharacterized protein OS=Xenopus laevis OX=8355 GN=XELAEV_18033744mg PE=4 SV=1	A0A1L8FT25	XELAEV_18033744mg	Uncharacterized protein
>tr|A0A1L8FW05|A0A1L8FW05_XENLA Uncharacterized protein OS=Xenopus laevis OX=8355 GN=XELAEV_18030977mg PE=4 SV=1	A0A1L8FW05	XELAEV_18030977mg	Uncharacterized protein		>tr|A0A1L8G8L2|A0A1L8G8L2_XENLA Protein-L-isoaspartate O-methyltransferase OS=Xenopus laevis OX=8355 GN=XELAEV_18027049mg PE=1 SV=1	A0A1L8G8L2	XELAEV_18027049mg	Protein-L-isoaspartate O-methyltransferase		>tr|A0A1L8FTA2|A0A1L8FTA2_XENLA Uncharacterized protein OS=Xenopus laevis OX=8355 GN=XELAEV_18033797mg PE=1 SV=1	A0A1L8FTA2	XELAEV_18033797mg	Uncharacterized protein
>tr|A0A1L8FW58|A0A1L8FW58_XENLA 3-hydroxyisobutyrate dehydrogenase OS=Xenopus laevis OX=8355 GN=XELAEV_18031001mg PE=1 SV=1	A0A1L8FW58	XELAEV_18031001mg	3-hydroxyisobutyrate dehydrogenase		>tr|A0A1L8G9U3|A0A1L8G9U3_XENLA Phosphoacetylglucosamine mutase OS=Xenopus laevis OX=8355 GN=XELAEV_18027323mg PE=1 SV=1	A0A1L8G9U3	XELAEV_18027323mg	Phosphoacetylglucosamine mutase		>tr|A0A1L8FTM8|A0A1L8FTM8_XENLA 14_3_3 domain-containing protein OS=Xenopus laevis OX=8355 GN=XELAEV_18033916mg PE=3 SV=1	A0A1L8FTM8	XELAEV_18033916mg	14_3_3 domain-containing protein
>tr|A0A1L8FWH1|A0A1L8FWH1_XENLA 60S ribosomal protein L14 OS=Xenopus laevis OX=8355 GN=XELAEV_18031110mg PE=3 SV=1	A0A1L8FWH1	XELAEV_18031110mg	60S ribosomal protein L14		>tr|A0A1L8GAR9|A0A1L8GAR9_XENLA Structural maintenance of chromosomes protein OS=Xenopus laevis OX=8355 GN=XELAEV_18027647mg PE=1 SV=1	A0A1L8GAR9	XELAEV_18027647mg	Structural maintenance of chromosomes protein		>tr|A0A1L8FTR8|A0A1L8FTR8_XENLA NudC domain-containing protein 1 OS=Xenopus laevis OX=8355 GN=XELAEV_18033949mg PE=1 SV=1	A0A1L8FTR8	XELAEV_18033949mg	NudC domain-containing protein 1
>tr|A0A1L8FWQ8|A0A1L8FWQ8_XENLA Beta-galactosidase OS=Xenopus laevis OX=8355 GN=XELAEV_18031198mg PE=3 SV=1	A0A1L8FWQ8	XELAEV_18031198mg	Beta-galactosidase		>tr|A0A1L8GAQ2|A0A1L8GAQ2_XENLA Uncharacterized protein OS=Xenopus laevis OX=8355 GN=XELAEV_18027752mg PE=1 SV=1	A0A1L8GAQ2	XELAEV_18027752mg	Uncharacterized protein		>tr|A0A1L8FTQ7|A0A1L8FTQ7_XENLA Uncharacterized protein OS=Xenopus laevis OX=8355 GN=XELAEV_18033976mg PE=1 SV=1	A0A1L8FTQ7	XELAEV_18033976mg	Uncharacterized protein
>tr|A0A1L8FX07|A0A1L8FX07_XENLA Septin OS=Xenopus laevis OX=8355 GN=XELAEV_18031285mg PE=1 SV=1	A0A1L8FX07	XELAEV_18031285mg	Septin		>tr|A0A1L8GB64|A0A1L8GB64_XENLA Coatomer subunit beta' OS=Xenopus laevis OX=8355 GN=XELAEV_18027896mg PE=1 SV=1	A0A1L8GB64	XELAEV_18027896mg	Coatomer subunit beta'		>tr|A0A1L8FIF9|A0A1L8FIF9_XENLA Prohibitin OS=Xenopus laevis OX=8355 GN=XELAEV_18034350mg PE=1 SV=1	A0A1L8FIF9	XELAEV_18034350mg	Prohibitin
>tr|A0A1L8FX18|A0A1L8FX18_XENLA Protein disulfide-isomerase OS=Xenopus laevis OX=8355 GN=XELAEV_18031319mg PE=1 SV=1	A0A1L8FX18	XELAEV_18031319mg	Protein disulfide-isomerase		>tr|A0A1L8GB26|A0A1L8GB26_XENLA Signal recognition particle receptor subunit beta OS=Xenopus laevis OX=8355 GN=XELAEV_18027940mg PE=3 SV=1	A0A1L8GB26	XELAEV_18027940mg	Signal recognition particle receptor subunit beta		>tr|B7ZQ90|B7ZQ90_XENLA Uncharacterized protein OS=Xenopus laevis OX=8355 GN=XELAEV_18034460mg PE=1 SV=1	B7ZQ90	XELAEV_18034460mg	Uncharacterized protein
>tr|A0A1L8FX33|A0A1L8FX33_XENLA Succinate dehydrogenase [ubiquinone] flavoprotein subunit, mitochondrial OS=Xenopus laevis OX=8355 GN=XELAEV_18031324mg PE=1 SV=1	A0A1L8FX33	XELAEV_18031324mg	Succinate dehydrogenase [ubiquinone] flavoprotein subunit, mitochondrial		>tr|A0A1L8GBI1|A0A1L8GBI1_XENLA Protein disulfide-isomerase A6 OS=Xenopus laevis OX=8355 GN=XELAEV_18028048mg PE=3 SV=1	A0A1L8GBI1	XELAEV_18028048mg	Protein disulfide-isomerase A6		>tr|A0A1L8FJ30|A0A1L8FJ30_XENLA Serine/threonine-protein phosphatase 2A 55 kDa regulatory subunit B OS=Xenopus laevis OX=8355 GN=XELAEV_18034567mg PE=3 SV=1	A0A1L8FJ30	XELAEV_18034567mg	Serine/threonine-protein phosphatase 2A 55 kDa regulatory subunit B
>tr|A0A1L8FXX3|A0A1L8FXX3_XENLA Uncharacterized protein OS=Xenopus laevis OX=8355 GN=XELAEV_18031627mg PE=3 SV=1	A0A1L8FXX3	XELAEV_18031627mg	Uncharacterized protein		>tr|A0A1L8GCE5|A0A1L8GCE5_XENLA Uncharacterized protein OS=Xenopus laevis OX=8355 GN=XELAEV_18028185mg PE=3 SV=1	A0A1L8GCE5	XELAEV_18028185mg	Uncharacterized protein		>tr|A0A1L8FJ40|A0A1L8FJ40_XENLA FHA domain-containing protein OS=Xenopus laevis OX=8355 GN=XELAEV_18034577mg PE=1 SV=1	A0A1L8FJ40	XELAEV_18034577mg	FHA domain-containing protein
>tr|A0A1L8FYB5|A0A1L8FYB5_XENLA M20_dimer domain-containing protein OS=Xenopus laevis OX=8355 GN=XELAEV_18031782mg PE=1 SV=1	A0A1L8FYB5	XELAEV_18031782mg	M20_dimer domain-containing protein		>tr|A0A1L8GCM7|A0A1L8GCM7_XENLA Enoyl-CoA hydratase OS=Xenopus laevis OX=8355 GN=XELAEV_18028315mg PE=1 SV=1	A0A1L8GCM7	XELAEV_18028315mg	Enoyl-CoA hydratase		>tr|A0A1L8FJ84|A0A1L8FJ84_XENLA Glutathione-dependent dehydroascorbate reductase OS=Xenopus laevis OX=8355 GN=XELAEV_18034625mg PE=1 SV=1	A0A1L8FJ84	XELAEV_18034625mg	Glutathione-dependent dehydroascorbate reductase
>tr|A0A1L8FYH2|A0A1L8FYH2_XENLA AAA domain-containing protein OS=Xenopus laevis OX=8355 GN=XELAEV_18031826mg PE=1 SV=1	A0A1L8FYH2	XELAEV_18031826mg	AAA domain-containing protein		>tr|A0A1L8G0X3|A0A1L8G0X3_XENLA Histone H4 OS=Xenopus laevis OX=8355 GN=XELAEV_18028549mg PE=1 SV=1	A0A1L8G0X3	XELAEV_18028549mg	Histone H4		>tr|A0A1L8FJK3|A0A1L8FJK3_XENLA Uncharacterized protein OS=Xenopus laevis OX=8355 GN=XELAEV_18034732mg PE=1 SV=1	A0A1L8FJK3	XELAEV_18034732mg	Uncharacterized protein
>tr|A0A1L8FYX1|A0A1L8FYX1_XENLA DNA replication licensing factor MCM4 OS=Xenopus laevis OX=8355 GN=XELAEV_18031991mg PE=1 SV=1	A0A1L8FYX1	XELAEV_18031991mg	DNA replication licensing factor MCM4		>tr|A0A1L8G1E7|A0A1L8G1E7_XENLA Thyroglobulin type-1 domain-containing protein OS=Xenopus laevis OX=8355 GN=XELAEV_18028769mg PE=1 SV=1	A0A1L8G1E7	XELAEV_18028769mg	Thyroglobulin type-1 domain-containing protein		>tr|A0A1L8FKY3|A0A1L8FKY3_XENLA Uncharacterized protein OS=Xenopus laevis OX=8355 GN=XELAEV_18035213mg PE=3 SV=1	A0A1L8FKY3	XELAEV_18035213mg	Uncharacterized protein
>tr|A0A1L8FZ04|A0A1L8FZ04_XENLA 39S ribosomal protein L15, mitochondrial OS=Xenopus laevis OX=8355 GN=XELAEV_18032019mg PE=1 SV=1	A0A1L8FZ04	XELAEV_18032019mg	39S ribosomal protein L15, mitochondrial		>tr|A0A1L8G1N4|A0A1L8G1N4_XENLA RNA helicase OS=Xenopus laevis OX=8355 GN=XELAEV_18028877mg PE=1 SV=1	A0A1L8G1N4	XELAEV_18028877mg	RNA helicase		>tr|A0A1L8FL53|A0A1L8FL53_XENLA Dolichyl-diphosphooligosaccharide--protein glycotransferase OS=Xenopus laevis OX=8355 GN=XELAEV_18035296mg PE=1 SV=1	A0A1L8FL53	XELAEV_18035296mg	Dolichyl-diphosphooligosaccharide--protein glycotransferase
>tr|A0A1L8FZP0|A0A1L8FZP0_XENLA 14_3_3 domain-containing protein OS=Xenopus laevis OX=8355 GN=XELAEV_18032253mg PE=1 SV=1	A0A1L8FZP0	XELAEV_18032253mg	14_3_3 domain-containing protein		>tr|A0A1L8G1Y2|A0A1L8G1Y2_XENLA CCT-alpha OS=Xenopus laevis OX=8355 GN=XELAEV_18028947mg PE=3 SV=1	A0A1L8G1Y2	XELAEV_18028947mg	CCT-alpha		>tr|A0A1L8FLR1|A0A1L8FLR1_XENLA Uncharacterized protein OS=Xenopus laevis OX=8355 GN=XELAEV_18035488mg PE=1 SV=1	A0A1L8FLR1	XELAEV_18035488mg	Uncharacterized protein
>tr|A0A1L8FPX3|A0A1L8FPX3_XENLA Uncharacterized protein (Fragment) OS=Xenopus laevis OX=8355 GN=XELAEV_18032592mg PE=1 SV=1	A0A1L8FPX3	XELAEV_18032592mg	Uncharacterized protein (Fragment)		>tr|A0A1L8G1V6|A0A1L8G1V6_XENLA Superoxide dismutase OS=Xenopus laevis OX=8355 GN=XELAEV_18028950mg PE=3 SV=1	A0A1L8G1V6	XELAEV_18028950mg	Superoxide dismutase		>tr|A0A1L8FMJ6|A0A1L8FMJ6_XENLA Uncharacterized protein OS=Xenopus laevis OX=8355 GN=XELAEV_18035769mg PE=3 SV=1	A0A1L8FMJ6	XELAEV_18035769mg	Uncharacterized protein
>tr|A0A1L8FQH6|A0A1L8FQH6_XENLA Uncharacterized protein OS=Xenopus laevis OX=8355 GN=XELAEV_18032813mg PE=4 SV=1	A0A1L8FQH6	XELAEV_18032813mg	Uncharacterized protein		>tr|A0A1L8G2L9|A0A1L8G2L9_XENLA Uncharacterized protein OS=Xenopus laevis OX=8355 GN=XELAEV_18029143mg PE=4 SV=1	A0A1L8G2L9	XELAEV_18029143mg	Uncharacterized protein		>tr|A0A1L8FN04|A0A1L8FN04_XENLA Ribosomal_L18e/L15P domain-containing protein OS=Xenopus laevis OX=8355 GN=XELAEV_18035926mg PE=3 SV=1	A0A1L8FN04	XELAEV_18035926mg	Ribosomal_L18e/L15P domain-containing protein
>tr|A0A1L8FQX5|A0A1L8FQX5_XENLA EF-hand domain-containing protein OS=Xenopus laevis OX=8355 GN=XELAEV_18032951mg PE=1 SV=1	A0A1L8FQX5	XELAEV_18032951mg	EF-hand domain-containing protein		>tr|A0A1L8G3L0|A0A1L8G3L0_XENLA Uncharacterized protein OS=Xenopus laevis OX=8355 GN=XELAEV_18029535mg PE=3 SV=1	A0A1L8G3L0	XELAEV_18029535mg	Uncharacterized protein		>tr|A0A1L8FN11|A0A1L8FN11_XENLA 60S ribosomal protein L28 OS=Xenopus laevis OX=8355 GN=XELAEV_18035949mg PE=3 SV=1	A0A1L8FN11	XELAEV_18035949mg	60S ribosomal protein L28
>tr|A0A1L8FRC7|A0A1L8FRC7_XENLA 3-hydroxyisobutyrate dehydrogenase (Fragment) OS=Xenopus laevis OX=8355 GN=XELAEV_18033084mg PE=1 SV=1	A0A1L8FRC7	XELAEV_18033084mg	3-hydroxyisobutyrate dehydrogenase (Fragment)		>tr|A0A1L8G3M7|A0A1L8G3M7_XENLA 26S proteasome non-ATPase regulatory subunit 2 OS=Xenopus laevis OX=8355 GN=XELAEV_18029543mg PE=3 SV=1	A0A1L8G3M7	XELAEV_18029543mg	26S proteasome non-ATPase regulatory subunit 2		>tr|A0A1L8FDW7|A0A1L8FDW7_XENLA Thioredoxin domain-containing protein OS=Xenopus laevis OX=8355 GN=XELAEV_18036680mg PE=1 SV=1	A0A1L8FDW7	XELAEV_18036680mg	Thioredoxin domain-containing protein
>tr|A0A1L8FRX7|A0A1L8FRX7_XENLA Succinate dehydrogenase [ubiquinone] flavoprotein subunit, mitochondrial OS=Xenopus laevis OX=8355 GN=XELAEV_18033323mg PE=3 SV=1	A0A1L8FRX7	XELAEV_18033323mg	Succinate dehydrogenase [ubiquinone] flavoprotein subunit, mitochondrial		>tr|A0A1L8G3T0|A0A1L8G3T0_XENLA 26S proteasome non-ATPase regulatory subunit 1 OS=Xenopus laevis OX=8355 GN=XELAEV_18029570mg PE=1 SV=1	A0A1L8G3T0	XELAEV_18029570mg	26S proteasome non-ATPase regulatory subunit 1		>tr|Q7ZY52|Q7ZY52_XENLA Glyceraldehyde-3-phosphate dehydrogenase OS=Xenopus laevis OX=8355 GN=XELAEV_18036725mg PE=1 SV=1	Q7ZY52	XELAEV_18036725mg	Glyceraldehyde-3-phosphate dehydrogenase
>tr|A0A1L8FTA2|A0A1L8FTA2_XENLA Uncharacterized protein OS=Xenopus laevis OX=8355 GN=XELAEV_18033797mg PE=1 SV=1	A0A1L8FTA2	XELAEV_18033797mg	Uncharacterized protein		>tr|A0A1L8G3W7|A0A1L8G3W7_XENLA Nucleolin OS=Xenopus laevis OX=8355 GN=XELAEV_18029577mg PE=1 SV=1	A0A1L8G3W7	XELAEV_18029577mg	Nucleolin		>tr|A0A1L8FEA2|A0A1L8FEA2_XENLA Ornithine--oxo-acid aminotransferase OS=Xenopus laevis OX=8355 GN=XELAEV_18036837mg PE=1 SV=1	A0A1L8FEA2	XELAEV_18036837mg	Ornithine--oxo-acid aminotransferase
>tr|A0A1L8FIB4|A0A1L8FIB4_XENLA Thioredoxin domain-containing protein OS=Xenopus laevis OX=8355 GN=XELAEV_18034304mg PE=4 SV=1	A0A1L8FIB4	XELAEV_18034304mg	Thioredoxin domain-containing protein		>tr|A0A1L8G4K3|A0A1L8G4K3_XENLA Uncharacterized protein OS=Xenopus laevis OX=8355 GN=XELAEV_18029833mg PE=4 SV=1	A0A1L8G4K3	XELAEV_18029833mg	Uncharacterized protein		>tr|A0A1L8FF52|A0A1L8FF52_XENLA Uncharacterized protein OS=Xenopus laevis OX=8355 GN=XELAEV_18037117mg PE=1 SV=1	A0A1L8FF52	XELAEV_18037117mg	Uncharacterized protein
>tr|A0A1L8FIF9|A0A1L8FIF9_XENLA Prohibitin OS=Xenopus laevis OX=8355 GN=XELAEV_18034350mg PE=1 SV=1	A0A1L8FIF9	XELAEV_18034350mg	Prohibitin		>tr|A0A1L8G5E7|A0A1L8G5E7_XENLA 40S ribosomal protein S7 OS=Xenopus laevis OX=8355 GN=XELAEV_18030053mg PE=1 SV=1	A0A1L8G5E7	XELAEV_18030053mg	40S ribosomal protein S7		>tr|A0A1L8FFG3|A0A1L8FFG3_XENLA Pre-mRNA-processing factor 19 OS=Xenopus laevis OX=8355 GN=XELAEV_18037238mg PE=3 SV=1	A0A1L8FFG3	XELAEV_18037238mg	Pre-mRNA-processing factor 19
>tr|B7ZQ90|B7ZQ90_XENLA Uncharacterized protein OS=Xenopus laevis OX=8355 GN=XELAEV_18034460mg PE=1 SV=1	B7ZQ90	XELAEV_18034460mg	Uncharacterized protein		>tr|A0A1L8G5L9|A0A1L8G5L9_XENLA Enoyl-CoA hydratase OS=Xenopus laevis OX=8355 GN=XELAEV_18030252mg PE=1 SV=1	A0A1L8G5L9	XELAEV_18030252mg	Enoyl-CoA hydratase		>tr|A0A1L8FFL0|A0A1L8FFL0_XENLA 60S ribosomal protein L21 OS=Xenopus laevis OX=8355 GN=XELAEV_18037282mg PE=3 SV=1	A0A1L8FFL0	XELAEV_18037282mg	60S ribosomal protein L21
>tr|A0A1L8FJ84|A0A1L8FJ84_XENLA Glutathione-dependent dehydroascorbate reductase OS=Xenopus laevis OX=8355 GN=XELAEV_18034625mg PE=1 SV=1	A0A1L8FJ84	XELAEV_18034625mg	Glutathione-dependent dehydroascorbate reductase		>tr|A0A1L8FUU6|A0A1L8FUU6_XENLA Uncharacterized protein OS=Xenopus laevis OX=8355 GN=XELAEV_18030524mg PE=1 SV=1	A0A1L8FUU6	XELAEV_18030524mg	Uncharacterized protein		>tr|A0A1L8FG49|A0A1L8FG49_XENLA 2-phospho-D-glycerate hydro-lyase OS=Xenopus laevis OX=8355 GN=XELAEV_18037480mg PE=1 SV=1	A0A1L8FG49	XELAEV_18037480mg	2-phospho-D-glycerate hydro-lyase
>tr|A0A1L8FKY3|A0A1L8FKY3_XENLA Uncharacterized protein OS=Xenopus laevis OX=8355 GN=XELAEV_18035213mg PE=3 SV=1	A0A1L8FKY3	XELAEV_18035213mg	Uncharacterized protein		>tr|A0A1L8FUT9|A0A1L8FUT9_XENLA Microtubule-associated protein OS=Xenopus laevis OX=8355 GN=XELAEV_18030528mg PE=1 SV=1	A0A1L8FUT9	XELAEV_18030528mg	Microtubule-associated protein		>tr|A0A1L8FGR3|A0A1L8FGR3_XENLA Ribosomal_L18e/L15P domain-containing protein OS=Xenopus laevis OX=8355 GN=XELAEV_18037699mg PE=1 SV=1	A0A1L8FGR3	XELAEV_18037699mg	Ribosomal_L18e/L15P domain-containing protein
>tr|A0A1L8FLF6|A0A1L8FLF6_XENLA Chloride conductance regulatory protein ICln OS=Xenopus laevis OX=8355 GN=XELAEV_18035359mg PE=3 SV=1	A0A1L8FLF6	XELAEV_18035359mg	Chloride conductance regulatory protein ICln		>tr|A0A1L8FV38|A0A1L8FV38_XENLA Diadenosine tetraphosphate synthetase OS=Xenopus laevis OX=8355 GN=XELAEV_18030618mg PE=1 SV=1	A0A1L8FV38	XELAEV_18030618mg	Diadenosine tetraphosphate synthetase		>tr|Q7ZYU4|Q7ZYU4_XENLA 40S ribosomal protein S9 OS=Xenopus laevis OX=8355 GN=XELAEV_18037805mg PE=1 SV=1	Q7ZYU4	XELAEV_18037805mg	40S ribosomal protein S9
>tr|A0A1L8FLR1|A0A1L8FLR1_XENLA Uncharacterized protein OS=Xenopus laevis OX=8355 GN=XELAEV_18035488mg PE=1 SV=1	A0A1L8FLR1	XELAEV_18035488mg	Uncharacterized protein		>tr|A0A1L8FVA3|A0A1L8FVA3_XENLA Pitrilysin metalloproteinase 1 OS=Xenopus laevis OX=8355 GN=XELAEV_18030711mg PE=1 SV=1	A0A1L8FVA3	XELAEV_18030711mg	Pitrilysin metalloproteinase 1		>tr|A0A1L8FH39|A0A1L8FH39_XENLA Uncharacterized protein OS=Xenopus laevis OX=8355 GN=XELAEV_18037826mg PE=3 SV=1	A0A1L8FH39	XELAEV_18037826mg	Uncharacterized protein
>tr|A0A1L8FMJ6|A0A1L8FMJ6_XENLA Uncharacterized protein OS=Xenopus laevis OX=8355 GN=XELAEV_18035769mg PE=3 SV=1	A0A1L8FMJ6	XELAEV_18035769mg	Uncharacterized protein		>tr|A0A1L8FVS2|A0A1L8FVS2_XENLA Paraoxonase OS=Xenopus laevis OX=8355 GN=XELAEV_18030881mg PE=1 SV=1	A0A1L8FVS2	XELAEV_18030881mg	Paraoxonase		>tr|A0A1L8FHI3|A0A1L8FHI3_XENLA Uncharacterized protein OS=Xenopus laevis OX=8355 GN=XELAEV_18037954mg PE=1 SV=1	A0A1L8FHI3	XELAEV_18037954mg	Uncharacterized protein
>tr|A0A1L8FN04|A0A1L8FN04_XENLA Ribosomal_L18e/L15P domain-containing protein OS=Xenopus laevis OX=8355 GN=XELAEV_18035926mg PE=3 SV=1	A0A1L8FN04	XELAEV_18035926mg	Ribosomal_L18e/L15P domain-containing protein		>tr|A0A1L8FW58|A0A1L8FW58_XENLA 3-hydroxyisobutyrate dehydrogenase OS=Xenopus laevis OX=8355 GN=XELAEV_18031001mg PE=1 SV=1	A0A1L8FW58	XELAEV_18031001mg	3-hydroxyisobutyrate dehydrogenase		>tr|A0A1L8F5G8|A0A1L8F5G8_XENLA Uncharacterized protein (Fragment) OS=Xenopus laevis OX=8355 GN=XELAEV_180381003mg PE=1 SV=1	A0A1L8F5G8	XELAEV_180381003mg	Uncharacterized protein (Fragment)
>tr|A0A1L8FN11|A0A1L8FN11_XENLA 60S ribosomal protein L28 OS=Xenopus laevis OX=8355 GN=XELAEV_18035949mg PE=3 SV=1	A0A1L8FN11	XELAEV_18035949mg	60S ribosomal protein L28		>tr|A0A1L8FWH1|A0A1L8FWH1_XENLA 60S ribosomal protein L14 OS=Xenopus laevis OX=8355 GN=XELAEV_18031110mg PE=3 SV=1	A0A1L8FWH1	XELAEV_18031110mg	60S ribosomal protein L14		>tr|A0A1L8F5R3|A0A1L8F5R3_XENLA 60S ribosomal protein L12 OS=Xenopus laevis OX=8355 GN=XELAEV_18038198mg PE=1 SV=1	A0A1L8F5R3	XELAEV_18038198mg	60S ribosomal protein L12
>tr|A0A1L8FNJ7|A0A1L8FNJ7_XENLA Glycogen [starch] synthase OS=Xenopus laevis OX=8355 GN=XELAEV_18036124mg PE=3 SV=1	A0A1L8FNJ7	XELAEV_18036124mg	Glycogen [starch] synthase		>tr|A0A1L8FX07|A0A1L8FX07_XENLA Septin OS=Xenopus laevis OX=8355 GN=XELAEV_18031285mg PE=1 SV=1	A0A1L8FX07	XELAEV_18031285mg	Septin		>tr|A0A1L8F671|A0A1L8F671_XENLA 60S ribosomal protein L7a OS=Xenopus laevis OX=8355 GN=XELAEV_18038372mg PE=1 SV=1	A0A1L8F671	XELAEV_18038372mg	60S ribosomal protein L7a
>tr|A0A1L8FNW2|A0A1L8FNW2_XENLA GB1/RHD3-type G domain-containing protein OS=Xenopus laevis OX=8355 GN=XELAEV_18036221mg PE=3 SV=1	A0A1L8FNW2	XELAEV_18036221mg	GB1/RHD3-type G domain-containing protein		>tr|A0A1L8FX18|A0A1L8FX18_XENLA Protein disulfide-isomerase OS=Xenopus laevis OX=8355 GN=XELAEV_18031319mg PE=1 SV=1	A0A1L8FX18	XELAEV_18031319mg	Protein disulfide-isomerase		>tr|A0A1L8F7Q6|A0A1L8F7Q6_XENLA MICOS complex subunit (Fragment) OS=Xenopus laevis OX=8355 GN=XELAEV_18038919mg PE=1 SV=1	A0A1L8F7Q6	XELAEV_18038919mg	MIC
>tr|A0A1L8FPB4|A0A1L8FPB4_XENLA Protein-arginine deiminase OS=Xenopus laevis OX=8355 GN=XELAEV_18036368mg PE=3 SV=1	A0A1L8FPB4	XELAEV_18036368mg	Protein-arginine deiminase		>tr|A0A1L8FX33|A0A1L8FX33_XENLA Succinate dehydrogenase [ubiquinone] flavoprotein subunit, mitochondrial OS=Xenopus laevis OX=8355 GN=XELAEV_18031324mg PE=1 SV=1	A0A1L8FX33	XELAEV_18031324mg	Succinate dehydrogenase [ubiquinone] flavoprotein subunit, mitochondrial		>tr|A0A1L8F885|A0A1L8F885_XENLA Serine/threonine-protein phosphatase OS=Xenopus laevis OX=8355 GN=XELAEV_18039051mg PE=1 SV=1	A0A1L8F885	XELAEV_18039051mg	Serine/threonine-protein phosphatase
>tr|A0A1L8FPD3|A0A1L8FPD3_XENLA Aldo_ket_red domain-containing protein OS=Xenopus laevis OX=8355 GN=XELAEV_18036416mg PE=1 SV=1	A0A1L8FPD3	XELAEV_18036416mg	Aldo_ket_red domain-containing protein		>tr|A0A1L8FXX3|A0A1L8FXX3_XENLA Uncharacterized protein OS=Xenopus laevis OX=8355 GN=XELAEV_18031627mg PE=3 SV=1	A0A1L8FXX3	XELAEV_18031627mg	Uncharacterized protein		>tr|A0A1L8F844|A0A1L8F844_XENLA Small nuclear ribonucleoprotein Sm D2 OS=Xenopus laevis OX=8355 GN=XELAEV_18039054mg PE=1 SV=1	A0A1L8F844	XELAEV_18039054mg	Small nuclear ribonucleoprotein Sm D2
>tr|A0A1L8FPD5|A0A1L8FPD5_XENLA F-actin-capping protein subunit beta OS=Xenopus laevis OX=8355 GN=XELAEV_18036419mg PE=1 SV=1	A0A1L8FPD5	XELAEV_18036419mg	F-actin-capping protein subunit beta		>tr|A0A1L8FYB5|A0A1L8FYB5_XENLA M20_dimer domain-containing protein OS=Xenopus laevis OX=8355 GN=XELAEV_18031782mg PE=1 SV=1	A0A1L8FYB5	XELAEV_18031782mg	M20_dimer domain-containing protein		>tr|A0A1L8F8L1|A0A1L8F8L1_XENLA Valine--tRNA ligase OS=Xenopus laevis OX=8355 GN=XELAEV_18039217mg PE=1 SV=1	A0A1L8F8L1	XELAEV_18039217mg	Valine--tRNA ligase
>tr|A0A1L8FDW7|A0A1L8FDW7_XENLA Thioredoxin domain-containing protein OS=Xenopus laevis OX=8355 GN=XELAEV_18036680mg PE=1 SV=1	A0A1L8FDW7	XELAEV_18036680mg	Thioredoxin domain-containing protein		>tr|A0A1L8FYX1|A0A1L8FYX1_XENLA DNA replication licensing factor MCM4 OS=Xenopus laevis OX=8355 GN=XELAEV_18031991mg PE=1 SV=1	A0A1L8FYX1	XELAEV_18031991mg	DNA replication licensing factor MCM4		>tr|A0A1L8F977|A0A1L8F977_XENLA Aldedh domain-containing protein OS=Xenopus laevis OX=8355 GN=XELAEV_18039438mg PE=3 SV=1	A0A1L8F977	XELAEV_18039438mg	Aldedh domain-containing protein
>tr|Q7ZY52|Q7ZY52_XENLA Glyceraldehyde-3-phosphate dehydrogenase OS=Xenopus laevis OX=8355 GN=XELAEV_18036725mg PE=1 SV=1	Q7ZY52	XELAEV_18036725mg	Glyceraldehyde-3-phosphate dehydrogenase		>tr|A0A1L8FZ14|A0A1L8FZ14_XENLA Kinesin-like protein OS=Xenopus laevis OX=8355 GN=XELAEV_18032029mg PE=3 SV=1	A0A1L8FZ14	XELAEV_18032029mg	Kinesin-like protein		>tr|A0A1L8F9K5|A0A1L8F9K5_XENLA SERPIN domain-containing protein OS=Xenopus laevis OX=8355 GN=XELAEV_18039573mg PE=3 SV=1	A0A1L8F9K5	XELAEV_18039573mg	SERPIN domain-containing protein
>tr|A0A1L8FEA2|A0A1L8FEA2_XENLA Ornithine--oxo-acid aminotransferase OS=Xenopus laevis OX=8355 GN=XELAEV_18036837mg PE=1 SV=1	A0A1L8FEA2	XELAEV_18036837mg	Ornithine--oxo-acid aminotransferase		>tr|A0A1L8FZP0|A0A1L8FZP0_XENLA 14_3_3 domain-containing protein OS=Xenopus laevis OX=8355 GN=XELAEV_18032253mg PE=1 SV=1	A0A1L8FZP0	XELAEV_18032253mg	14_3_3 domain-containing protein		>tr|A0A1L8FA40|A0A1L8FA40_XENLA Uncharacterized protein OS=Xenopus laevis OX=8355 GN=XELAEV_18039747mg PE=4 SV=1	A0A1L8FA40	XELAEV_18039747mg	Uncharacterized protein
>tr|A0A1L8FEJ0|A0A1L8FEJ0_XENLA Uncharacterized protein OS=Xenopus laevis OX=8355 GN=XELAEV_18036929mg PE=3 SV=1	A0A1L8FEJ0	XELAEV_18036929mg	Uncharacterized protein		>tr|A0A1L8FPX3|A0A1L8FPX3_XENLA Uncharacterized protein (Fragment) OS=Xenopus laevis OX=8355 GN=XELAEV_18032592mg PE=1 SV=1	A0A1L8FPX3	XELAEV_18032592mg	Uncharacterized protein (Fragment)		>tr|A0A1L8FAB8|A0A1L8FAB8_XENLA Myosin motor domain-containing protein OS=Xenopus laevis OX=8355 GN=XELAEV_18039828mg PE=3 SV=1	A0A1L8FAB8	XELAEV_18039828mg	Myosin motor domain-containing protein
>tr|A0A1L8FEP4|A0A1L8FEP4_XENLA Uncharacterized protein OS=Xenopus laevis OX=8355 GN=XELAEV_18036990mg PE=1 SV=1	A0A1L8FEP4	XELAEV_18036990mg	Uncharacterized protein		>tr|A0A1L8FQH6|A0A1L8FQH6_XENLA Uncharacterized protein OS=Xenopus laevis OX=8355 GN=XELAEV_18032813mg PE=4 SV=1	A0A1L8FQH6	XELAEV_18032813mg	Uncharacterized protein		>tr|A0A1L8FAD2|A0A1L8FAD2_XENLA Rib_recp_KP_reg domain-containing protein OS=Xenopus laevis OX=8355 GN=XELAEV_18039843mg PE=1 SV=1	A0A1L8FAD2	XELAEV_18039843mg	Rib_recp_KP_reg domain-containing protein
>tr|A0A1L8FF52|A0A1L8FF52_XENLA Uncharacterized protein OS=Xenopus laevis OX=8355 GN=XELAEV_18037117mg PE=1 SV=1	A0A1L8FF52	XELAEV_18037117mg	Uncharacterized protein		>tr|A0A1L8FQX5|A0A1L8FQX5_XENLA EF-hand domain-containing protein OS=Xenopus laevis OX=8355 GN=XELAEV_18032951mg PE=1 SV=1	A0A1L8FQX5	XELAEV_18032951mg	EF-hand domain-containing protein		>tr|A0A1L8FBB8|A0A1L8FBB8_XENLA Pentaxin OS=Xenopus laevis OX=8355 GN=XELAEV_18040190mg PE=3 SV=1	A0A1L8FBB8	XELAEV_18040190mg	Pentaxin
>tr|A0A1L8FFL0|A0A1L8FFL0_XENLA 60S ribosomal protein L21 OS=Xenopus laevis OX=8355 GN=XELAEV_18037282mg PE=3 SV=1	A0A1L8FFL0	XELAEV_18037282mg	60S ribosomal protein L21		>tr|A0A1L8FRN6|A0A1L8FRN6_XENLA Uncharacterized protein OS=Xenopus laevis OX=8355 GN=XELAEV_18033191mg PE=3 SV=1	A0A1L8FRN6	XELAEV_18033191mg	Uncharacterized protein		>tr|A0A1L8FD53|A0A1L8FD53_XENLA 40S ribosomal protein S27 OS=Xenopus laevis OX=8355 GN=XELAEV_18040826mg PE=3 SV=1	A0A1L8FD53	XELAEV_18040826mg	40S ribosomal protein S27
>tr|A0A1L8FG49|A0A1L8FG49_XENLA 2-phospho-D-glycerate hydro-lyase OS=Xenopus laevis OX=8355 GN=XELAEV_18037480mg PE=1 SV=1	A0A1L8FG49	XELAEV_18037480mg	2-phospho-D-glycerate hydro-lyase		>tr|A0A1L8FRX7|A0A1L8FRX7_XENLA Succinate dehydrogenase [ubiquinone] flavoprotein subunit, mitochondrial OS=Xenopus laevis OX=8355 GN=XELAEV_18033323mg PE=3 SV=1	A0A1L8FRX7	XELAEV_18033323mg	Succinate dehydrogenase [ubiquinone] flavoprotein subunit, mitochondrial		>tr|A0A1L8FDA5|A0A1L8FDA5_XENLA Tudor domain-containing protein OS=Xenopus laevis OX=8355 GN=XELAEV_18040875mg PE=1 SV=1	A0A1L8FDA5	XELAEV_18040875mg	Tudor domain-containing protein
>tr|A0A1L8FGE3|A0A1L8FGE3_XENLA Maillard deglycase OS=Xenopus laevis OX=8355 GN=XELAEV_18037565mg PE=1 SV=1	A0A1L8FGE3	XELAEV_18037565mg	Maillard deglycase		>tr|A0A1L8FSA3|A0A1L8FSA3_XENLA Uncharacterized protein OS=Xenopus laevis OX=8355 GN=XELAEV_18033431mg PE=4 SV=1	A0A1L8FSA3	XELAEV_18033431mg	Uncharacterized protein		>tr|A0A1L8EZK6|A0A1L8EZK6_XENLA Ubiquitin-activating enzyme E1 OS=Xenopus laevis OX=8355 GN=XELAEV_18040992mg PE=1 SV=1	A0A1L8EZK6	XELAEV_18040992mg	Ubiquitin-activating enzyme E1
>tr|A0A1L8FGR3|A0A1L8FGR3_XENLA Ribosomal_L18e/L15P domain-containing protein OS=Xenopus laevis OX=8355 GN=XELAEV_18037699mg PE=1 SV=1	A0A1L8FGR3	XELAEV_18037699mg	Ribosomal_L18e/L15P domain-containing protein		>tr|A0A1L8FSF5|A0A1L8FSF5_XENLA 5'-tyrosyl-DNA phosphodiesterase OS=Xenopus laevis OX=8355 GN=XELAEV_18033513mg PE=1 SV=1	A0A1L8FSF5	XELAEV_18033513mg	5'-tyrosyl-DNA phosphodiesterase		>tr|A0A1L8EZK4|A0A1L8EZK4_XENLA Uncharacterized protein OS=Xenopus laevis OX=8355 GN=XELAEV_18040994mg PE=4 SV=1	A0A1L8EZK4	XELAEV_18040994mg	Uncharacterized protein
>tr|Q7ZYU4|Q7ZYU4_XENLA 40S ribosomal protein S9 OS=Xenopus laevis OX=8355 GN=XELAEV_18037805mg PE=1 SV=1	Q7ZYU4	XELAEV_18037805mg	40S ribosomal protein S9		>tr|A0A1L8FTA2|A0A1L8FTA2_XENLA Uncharacterized protein OS=Xenopus laevis OX=8355 GN=XELAEV_18033797mg PE=1 SV=1	A0A1L8FTA2	XELAEV_18033797mg	Uncharacterized protein		>tr|A0A1L8EZQ1|A0A1L8EZQ1_XENLA Proteasome subunit alpha type OS=Xenopus laevis OX=8355 GN=XELAEV_18041037mg PE=1 SV=1	A0A1L8EZQ1	XELAEV_18041037mg	Proteasome subunit alpha type
>tr|A0A1L8F5R3|A0A1L8F5R3_XENLA 60S ribosomal protein L12 OS=Xenopus laevis OX=8355 GN=XELAEV_18038198mg PE=1 SV=1	A0A1L8F5R3	XELAEV_18038198mg	60S ribosomal protein L12		>tr|A0A1L8FTM8|A0A1L8FTM8_XENLA 14_3_3 domain-containing protein OS=Xenopus laevis OX=8355 GN=XELAEV_18033916mg PE=3 SV=1	A0A1L8FTM8	XELAEV_18033916mg	14_3_3 domain-containing protein		>tr|A0A1L8EZW5|A0A1L8EZW5_XENLA Proteasome subunit alpha type-3 OS=Xenopus laevis OX=8355 GN=XELAEV_18041118mg PE=3 SV=1	A0A1L8EZW5	XELAEV_18041118mg	Proteasome subunit alpha type-3
>tr|A0A1L8F660|A0A1L8F660_XENLA A2M domain-containing protein OS=Xenopus laevis OX=8355 GN=XELAEV_18038347mg PE=4 SV=1	A0A1L8F660	XELAEV_18038347mg	A2M domain-containing protein		>tr|A0A1L8FU52|A0A1L8FU52_XENLA Uncharacterized protein OS=Xenopus laevis OX=8355 GN=XELAEV_18034085mg PE=1 SV=1	A0A1L8FU52	XELAEV_18034085mg	Uncharacterized protein		>tr|A0A1L8EZY5|A0A1L8EZY5_XENLA Creatine kinase OS=Xenopus laevis OX=8355 GN=XELAEV_18041172mg PE=1 SV=1	A0A1L8EZY5	XELAEV_18041172mg	Creatine kinase
>tr|A0A1L8F671|A0A1L8F671_XENLA 60S ribosomal protein L7a OS=Xenopus laevis OX=8355 GN=XELAEV_18038372mg PE=1 SV=1	A0A1L8F671	XELAEV_18038372mg	60S ribosomal protein L7a		>tr|A0A1L8FIB4|A0A1L8FIB4_XENLA Thioredoxin domain-containing protein OS=Xenopus laevis OX=8355 GN=XELAEV_18034304mg PE=4 SV=1	A0A1L8FIB4	XELAEV_18034304mg	Thioredoxin domain-containing protein		>tr|A0A1L8F028|A0A1L8F028_XENLA Alpha-1,4 glucan phosphorylase OS=Xenopus laevis OX=8355 GN=XELAEV_18041207mg PE=1 SV=1	A0A1L8F028	XELAEV_18041207mg	Alpha-1,4 glucan phosphorylase
>tr|A0A1L8F6K6|A0A1L8F6K6_XENLA 40S ribosomal protein S4 OS=Xenopus laevis OX=8355 GN=XELAEV_18038505mg PE=3 SV=1	A0A1L8F6K6	XELAEV_18038505mg	40S ribosomal protein S4		>tr|A0A1L8FIF9|A0A1L8FIF9_XENLA Prohibitin OS=Xenopus laevis OX=8355 GN=XELAEV_18034350mg PE=1 SV=1	A0A1L8FIF9	XELAEV_18034350mg	Prohibitin		>tr|A0A1L8F1B9|A0A1L8F1B9_XENLA 60S ribosomal protein L7a OS=Xenopus laevis OX=8355 GN=XELAEV_18041589mg PE=1 SV=1	A0A1L8F1B9	XELAEV_18041589mg	60S ribosomal protein L7a
>tr|A0A1L8F7Q6|A0A1L8F7Q6_XENLA MICOS complex subunit (Fragment) OS=Xenopus laevis OX=8355 GN=XELAEV_18038919mg PE=1 SV=1	A0A1L8F7Q6	XELAEV_18038919mg	MIC		>tr|A0A1L8FJ84|A0A1L8FJ84_XENLA Glutathione-dependent dehydroascorbate reductase OS=Xenopus laevis OX=8355 GN=XELAEV_18034625mg PE=1 SV=1	A0A1L8FJ84	XELAEV_18034625mg	Glutathione-dependent dehydroascorbate reductase		>tr|A0A1L8F1J8|A0A1L8F1J8_XENLA Glucose-6-phosphate 1-dehydrogenase OS=Xenopus laevis OX=8355 GN=XELAEV_18041692mg PE=1 SV=1	A0A1L8F1J8	XELAEV_18041692mg	Glucose-6-phosphate 1-dehydrogenase
>tr|A0A1L8F877|A0A1L8F877_XENLA CAP-Gly domain-containing protein OS=Xenopus laevis OX=8355 GN=XELAEV_18039093mg PE=4 SV=1	A0A1L8F877	XELAEV_18039093mg	CAP-Gly domain-containing protein		>tr|A0A1L8FK26|A0A1L8FK26_XENLA Uncharacterized protein OS=Xenopus laevis OX=8355 GN=XELAEV_18034911mg PE=4 SV=1	A0A1L8FK26	XELAEV_18034911mg	Uncharacterized protein		>tr|A0A1L8F1Q4|A0A1L8F1Q4_XENLA Calcium-transporting ATPase OS=Xenopus laevis OX=8355 GN=XELAEV_18041746mg PE=3 SV=1	A0A1L8F1Q4	XELAEV_18041746mg	Calcium-transporting ATPase
>tr|A0A1L8F8M2|A0A1L8F8M2_XENLA Uncharacterized protein OS=Xenopus laevis OX=8355 GN=XELAEV_18039228mg PE=1 SV=1	A0A1L8F8M2	XELAEV_18039228mg	Uncharacterized protein		>tr|A0A1L8FKC3|A0A1L8FKC3_XENLA Oxoglutarate dehydrogenase (succinyl-transferring) OS=Xenopus laevis OX=8355 GN=XELAEV_18035017mg PE=1 SV=1	A0A1L8FKC3	XELAEV_18035017mg	Oxoglutarate dehydrogenase (succinyl-transferring)		>tr|A0A1L8F1Q6|A0A1L8F1Q6_XENLA HECT-type E3 ubiquitin transferase OS=Xenopus laevis OX=8355 GN=XELAEV_18041759mg PE=1 SV=1	A0A1L8F1Q6	XELAEV_18041759mg	HECT-type E3 ubiquitin transferase
>tr|A0A1L8F8U2|A0A1L8F8U2_XENLA Uncharacterized protein OS=Xenopus laevis OX=8355 GN=XELAEV_18039283mg PE=3 SV=1	A0A1L8F8U2	XELAEV_18039283mg	Uncharacterized protein		>tr|A0A1L8FKY3|A0A1L8FKY3_XENLA Uncharacterized protein OS=Xenopus laevis OX=8355 GN=XELAEV_18035213mg PE=3 SV=1	A0A1L8FKY3	XELAEV_18035213mg	Uncharacterized protein		>tr|A0A1L8F1S1|A0A1L8F1S1_XENLA Uncharacterized protein OS=Xenopus laevis OX=8355 GN=XELAEV_18041763mg PE=1 SV=1	A0A1L8F1S1	XELAEV_18041763mg	Uncharacterized protein
>tr|A0A1L8F977|A0A1L8F977_XENLA Aldedh domain-containing protein OS=Xenopus laevis OX=8355 GN=XELAEV_18039438mg PE=3 SV=1	A0A1L8F977	XELAEV_18039438mg	Aldedh domain-containing protein		>tr|A0A1L8FL53|A0A1L8FL53_XENLA Dolichyl-diphosphooligosaccharide--protein glycotransferase OS=Xenopus laevis OX=8355 GN=XELAEV_18035296mg PE=1 SV=1	A0A1L8FL53	XELAEV_18035296mg	Dolichyl-diphosphooligosaccharide--protein glycotransferase		>tr|A0A1L8F1Q9|A0A1L8F1Q9_XENLA Uncharacterized protein OS=Xenopus laevis OX=8355 GN=XELAEV_18041775mg PE=1 SV=1	A0A1L8F1Q9	XELAEV_18041775mg	Uncharacterized protein
>tr|A0A1L8F9K5|A0A1L8F9K5_XENLA SERPIN domain-containing protein OS=Xenopus laevis OX=8355 GN=XELAEV_18039573mg PE=3 SV=1	A0A1L8F9K5	XELAEV_18039573mg	SERPIN domain-containing protein		>tr|A0A1L8FLJ6|A0A1L8FLJ6_XENLA ATP synthase subunit OS=Xenopus laevis OX=8355 GN=XELAEV_18035433mg PE=3 SV=1	A0A1L8FLJ6	XELAEV_18035433mg	ATP synthase subunit		>tr|A0A1L8F1Y1|A0A1L8F1Y1_XENLA Isocitrate dehydrogenase [NAD] subunit, mitochondrial OS=Xenopus laevis OX=8355 GN=XELAEV_18041787mg PE=1 SV=1	A0A1L8F1Y1	XELAEV_18041787mg	Isocitrate dehydrogenase [NAD] subunit, mitochondrial
>tr|A0A1L8FA40|A0A1L8FA40_XENLA Uncharacterized protein OS=Xenopus laevis OX=8355 GN=XELAEV_18039747mg PE=4 SV=1	A0A1L8FA40	XELAEV_18039747mg	Uncharacterized protein		>tr|A0A1L8FLR1|A0A1L8FLR1_XENLA Uncharacterized protein OS=Xenopus laevis OX=8355 GN=XELAEV_18035488mg PE=1 SV=1	A0A1L8FLR1	XELAEV_18035488mg	Uncharacterized protein		>tr|A0A1L8F1W6|A0A1L8F1W6_XENLA 60S ribosomal protein L35 (Fragment) OS=Xenopus laevis OX=8355 GN=XELAEV_18041822mg PE=1 SV=1	A0A1L8F1W6	XELAEV_18041822mg	60S ribosomal protein L35 (Fragment)
>tr|A0A1L8FAA0|A0A1L8FAA0_XENLA Myosin motor domain-containing protein (Fragment) OS=Xenopus laevis OX=8355 GN=XELAEV_18039829mg PE=3 SV=1	A0A1L8FAA0	XELAEV_18039829mg	Myosin motor domain-containing protein (Fragment)		>tr|A0A1L8FMJ6|A0A1L8FMJ6_XENLA Uncharacterized protein OS=Xenopus laevis OX=8355 GN=XELAEV_18035769mg PE=3 SV=1	A0A1L8FMJ6	XELAEV_18035769mg	Uncharacterized protein		>tr|A0A1L8F2P4|A0A1L8F2P4_XENLA CULLIN_2 domain-containing protein OS=Xenopus laevis OX=8355 GN=XELAEV_18042089mg PE=1 SV=1	A0A1L8F2P4	XELAEV_18042089mg	CULLIN_2 domain-containing protein
>tr|A0A1L8FBB8|A0A1L8FBB8_XENLA Pentaxin OS=Xenopus laevis OX=8355 GN=XELAEV_18040190mg PE=3 SV=1	A0A1L8FBB8	XELAEV_18040190mg	Pentaxin		>tr|A0A1L8FN04|A0A1L8FN04_XENLA Ribosomal_L18e/L15P domain-containing protein OS=Xenopus laevis OX=8355 GN=XELAEV_18035926mg PE=3 SV=1	A0A1L8FN04	XELAEV_18035926mg	Ribosomal_L18e/L15P domain-containing protein		>tr|A0A1L8F302|A0A1L8F302_XENLA Phosphoglycerate kinase OS=Xenopus laevis OX=8355 GN=XELAEV_18042225mg PE=1 SV=1	A0A1L8F302	XELAEV_18042225mg	Phosphoglycerate kinase
>tr|A0A1L8FD53|A0A1L8FD53_XENLA 40S ribosomal protein S27 OS=Xenopus laevis OX=8355 GN=XELAEV_18040826mg PE=3 SV=1	A0A1L8FD53	XELAEV_18040826mg	40S ribosomal protein S27		>tr|A0A1L8FN11|A0A1L8FN11_XENLA 60S ribosomal protein L28 OS=Xenopus laevis OX=8355 GN=XELAEV_18035949mg PE=3 SV=1	A0A1L8FN11	XELAEV_18035949mg	60S ribosomal protein L28		>tr|A0A1L8F3P6|A0A1L8F3P6_XENLA Valine--tRNA ligase OS=Xenopus laevis OX=8355 GN=XELAEV_18042470mg PE=1 SV=1	A0A1L8F3P6	XELAEV_18042470mg	Valine--tRNA ligase
>tr|A0A1L8FDA5|A0A1L8FDA5_XENLA Tudor domain-containing protein OS=Xenopus laevis OX=8355 GN=XELAEV_18040875mg PE=1 SV=1	A0A1L8FDA5	XELAEV_18040875mg	Tudor domain-containing protein		>tr|A0A1L8FNJ7|A0A1L8FNJ7_XENLA Glycogen [starch] synthase OS=Xenopus laevis OX=8355 GN=XELAEV_18036124mg PE=3 SV=1	A0A1L8FNJ7	XELAEV_18036124mg	Glycogen [starch] synthase		>tr|A0A1L8F3Y1|A0A1L8F3Y1_XENLA 26S proteasome non-ATPase regulatory subunit 8 OS=Xenopus laevis OX=8355 GN=XELAEV_18042561mg PE=1 SV=1	A0A1L8F3Y1	XELAEV_18042561mg	26S proteasome non-ATPase regulatory subunit 8
>tr|A0A1L8EZK6|A0A1L8EZK6_XENLA Ubiquitin-activating enzyme E1 OS=Xenopus laevis OX=8355 GN=XELAEV_18040992mg PE=1 SV=1	A0A1L8EZK6	XELAEV_18040992mg	Ubiquitin-activating enzyme E1		>tr|A0A1L8FDW7|A0A1L8FDW7_XENLA Thioredoxin domain-containing protein OS=Xenopus laevis OX=8355 GN=XELAEV_18036680mg PE=1 SV=1	A0A1L8FDW7	XELAEV_18036680mg	Thioredoxin domain-containing protein		>tr|A0A1L8F417|A0A1L8F417_XENLA Uncharacterized protein OS=Xenopus laevis OX=8355 GN=XELAEV_18042575mg PE=1 SV=1	A0A1L8F417	XELAEV_18042575mg	Uncharacterized protein
>tr|A0A1L8EZY5|A0A1L8EZY5_XENLA Creatine kinase OS=Xenopus laevis OX=8355 GN=XELAEV_18041172mg PE=1 SV=1	A0A1L8EZY5	XELAEV_18041172mg	Creatine kinase		>tr|Q7ZY52|Q7ZY52_XENLA Glyceraldehyde-3-phosphate dehydrogenase OS=Xenopus laevis OX=8355 GN=XELAEV_18036725mg PE=1 SV=1	Q7ZY52	XELAEV_18036725mg	Glyceraldehyde-3-phosphate dehydrogenase		>tr|A0A1L8F476|A0A1L8F476_XENLA Uncharacterized protein OS=Xenopus laevis OX=8355 GN=XELAEV_18042649mg PE=3 SV=1	A0A1L8F476	XELAEV_18042649mg	Uncharacterized protein
>tr|A0A1L8F032|A0A1L8F032_XENLA Uncharacterized protein OS=Xenopus laevis OX=8355 GN=XELAEV_18041192mg PE=1 SV=1	A0A1L8F032	XELAEV_18041192mg	Uncharacterized protein		>tr|A0A1L8FEA2|A0A1L8FEA2_XENLA Ornithine--oxo-acid aminotransferase OS=Xenopus laevis OX=8355 GN=XELAEV_18036837mg PE=1 SV=1	A0A1L8FEA2	XELAEV_18036837mg	Ornithine--oxo-acid aminotransferase		>tr|A0A1L8F4X5|A0A1L8F4X5_XENLA Uncharacterized protein OS=Xenopus laevis OX=8355 GN=XELAEV_18042878mg PE=1 SV=1	A0A1L8F4X5	XELAEV_18042878mg	Uncharacterized protein
>tr|A0A1L8F028|A0A1L8F028_XENLA Alpha-1,4 glucan phosphorylase OS=Xenopus laevis OX=8355 GN=XELAEV_18041207mg PE=1 SV=1	A0A1L8F028	XELAEV_18041207mg	Alpha-1,4 glucan phosphorylase		>tr|A0A1L8FEJ0|A0A1L8FEJ0_XENLA Uncharacterized protein OS=Xenopus laevis OX=8355 GN=XELAEV_18036929mg PE=3 SV=1	A0A1L8FEJ0	XELAEV_18036929mg	Uncharacterized protein		>tr|A0A1L8F4Y5|A0A1L8F4Y5_XENLA T-complex protein 1 subunit gamma OS=Xenopus laevis OX=8355 GN=XELAEV_18042888mg PE=1 SV=1	A0A1L8F4Y5	XELAEV_18042888mg	T-complex protein 1 subunit gamma
>tr|A0A1L8F071|A0A1L8F071_XENLA AAA domain-containing protein OS=Xenopus laevis OX=8355 GN=XELAEV_18041232mg PE=3 SV=1	A0A1L8F071	XELAEV_18041232mg	AAA domain-containing protein		>tr|A0A1L8FFL0|A0A1L8FFL0_XENLA 60S ribosomal protein L21 OS=Xenopus laevis OX=8355 GN=XELAEV_18037282mg PE=3 SV=1	A0A1L8FFL0	XELAEV_18037282mg	60S ribosomal protein L21		>tr|A0A1L8F569|A0A1L8F569_XENLA DZF domain-containing protein OS=Xenopus laevis OX=8355 GN=XELAEV_18042961mg PE=1 SV=1	A0A1L8F569	XELAEV_18042961mg	DZF domain-containing protein
>tr|A0A1L8F1B9|A0A1L8F1B9_XENLA 60S ribosomal protein L7a OS=Xenopus laevis OX=8355 GN=XELAEV_18041589mg PE=1 SV=1	A0A1L8F1B9	XELAEV_18041589mg	60S ribosomal protein L7a		>tr|A0A1L8FG49|A0A1L8FG49_XENLA 2-phospho-D-glycerate hydro-lyase OS=Xenopus laevis OX=8355 GN=XELAEV_18037480mg PE=1 SV=1	A0A1L8FG49	XELAEV_18037480mg	2-phospho-D-glycerate hydro-lyase		>tr|A0A1L8F5A2|A0A1L8F5A2_XENLA 26S proteasome non-ATPase regulatory subunit 4 OS=Xenopus laevis OX=8355 GN=XELAEV_18042999mg PE=1 SV=1	A0A1L8F5A2	XELAEV_18042999mg	26S proteasome non-ATPase regulatory subunit 4
>tr|A0A1L8F1Q4|A0A1L8F1Q4_XENLA Calcium-transporting ATPase OS=Xenopus laevis OX=8355 GN=XELAEV_18041746mg PE=3 SV=1	A0A1L8F1Q4	XELAEV_18041746mg	Calcium-transporting ATPase		>tr|A0A1L8FGE3|A0A1L8FGE3_XENLA Maillard deglycase OS=Xenopus laevis OX=8355 GN=XELAEV_18037565mg PE=1 SV=1	A0A1L8FGE3	XELAEV_18037565mg	Maillard deglycase		>tr|A0A1L8ERQ6|A0A1L8ERQ6_XENLA IF rod domain-containing protein OS=Xenopus laevis OX=8355 GN=XELAEV_18043110mg PE=3 SV=1	A0A1L8ERQ6	XELAEV_18043110mg	IF rod domain-containing protein
>tr|A0A1L8F1Q6|A0A1L8F1Q6_XENLA HECT-type E3 ubiquitin transferase OS=Xenopus laevis OX=8355 GN=XELAEV_18041759mg PE=1 SV=1	A0A1L8F1Q6	XELAEV_18041759mg	HECT-type E3 ubiquitin transferase		>tr|A0A1L8FGR3|A0A1L8FGR3_XENLA Ribosomal_L18e/L15P domain-containing protein OS=Xenopus laevis OX=8355 GN=XELAEV_18037699mg PE=1 SV=1	A0A1L8FGR3	XELAEV_18037699mg	Ribosomal_L18e/L15P domain-containing protein		>tr|A0A1L8ESM5|A0A1L8ESM5_XENLA UBC core domain-containing protein OS=Xenopus laevis OX=8355 GN=XELAEV_18043434mg PE=1 SV=1	A0A1L8ESM5	XELAEV_18043434mg	UBC core domain-containing protein
>tr|A0A1L8F1S1|A0A1L8F1S1_XENLA Uncharacterized protein OS=Xenopus laevis OX=8355 GN=XELAEV_18041763mg PE=1 SV=1	A0A1L8F1S1	XELAEV_18041763mg	Uncharacterized protein		>tr|Q7ZYU4|Q7ZYU4_XENLA 40S ribosomal protein S9 OS=Xenopus laevis OX=8355 GN=XELAEV_18037805mg PE=1 SV=1	Q7ZYU4	XELAEV_18037805mg	40S ribosomal protein S9		>tr|A0A1L8ETH6|A0A1L8ETH6_XENLA 60S ribosomal protein L38 OS=Xenopus laevis OX=8355 GN=XELAEV_18043695mg PE=3 SV=1	A0A1L8ETH6	XELAEV_18043695mg	60S ribosomal protein L38
>tr|A0A1L8F1Q9|A0A1L8F1Q9_XENLA Uncharacterized protein OS=Xenopus laevis OX=8355 GN=XELAEV_18041775mg PE=1 SV=1	A0A1L8F1Q9	XELAEV_18041775mg	Uncharacterized protein		>tr|A0A1L8FH39|A0A1L8FH39_XENLA Uncharacterized protein OS=Xenopus laevis OX=8355 GN=XELAEV_18037826mg PE=3 SV=1	A0A1L8FH39	XELAEV_18037826mg	Uncharacterized protein		>tr|A0A1L8ETU2|A0A1L8ETU2_XENLA PKS_ER domain-containing protein OS=Xenopus laevis OX=8355 GN=XELAEV_18043844mg PE=1 SV=1	A0A1L8ETU2	XELAEV_18043844mg	PKS_ER domain-containing protein
>tr|A0A1L8F1Y1|A0A1L8F1Y1_XENLA Isocitrate dehydrogenase [NAD] subunit, mitochondrial OS=Xenopus laevis OX=8355 GN=XELAEV_18041787mg PE=1 SV=1	A0A1L8F1Y1	XELAEV_18041787mg	Isocitrate dehydrogenase [NAD] subunit, mitochondrial		>tr|A0A1L8FHI3|A0A1L8FHI3_XENLA Uncharacterized protein OS=Xenopus laevis OX=8355 GN=XELAEV_18037954mg PE=1 SV=1	A0A1L8FHI3	XELAEV_18037954mg	Uncharacterized protein		>tr|A0A1L8EUB2|A0A1L8EUB2_XENLA Uncharacterized protein OS=Xenopus laevis OX=8355 GN=XELAEV_18043991mg PE=3 SV=1	A0A1L8EUB2	XELAEV_18043991mg	Uncharacterized protein
>tr|A0A1L8F1W6|A0A1L8F1W6_XENLA 60S ribosomal protein L35 (Fragment) OS=Xenopus laevis OX=8355 GN=XELAEV_18041822mg PE=1 SV=1	A0A1L8F1W6	XELAEV_18041822mg	60S ribosomal protein L35 (Fragment)		>tr|A0A1L8F5R3|A0A1L8F5R3_XENLA 60S ribosomal protein L12 OS=Xenopus laevis OX=8355 GN=XELAEV_18038198mg PE=1 SV=1	A0A1L8F5R3	XELAEV_18038198mg	60S ribosomal protein L12		>tr|A0A1L8EUZ9|A0A1L8EUZ9_XENLA PCI domain-containing protein OS=Xenopus laevis OX=8355 GN=XELAEV_18044260mg PE=3 SV=1	A0A1L8EUZ9	XELAEV_18044260mg	PCI domain-containing protein
>tr|A0A1L8F302|A0A1L8F302_XENLA Phosphoglycerate kinase OS=Xenopus laevis OX=8355 GN=XELAEV_18042225mg PE=1 SV=1	A0A1L8F302	XELAEV_18042225mg	Phosphoglycerate kinase		>tr|A0A1L8F660|A0A1L8F660_XENLA A2M domain-containing protein OS=Xenopus laevis OX=8355 GN=XELAEV_18038347mg PE=4 SV=1	A0A1L8F660	XELAEV_18038347mg	A2M domain-containing protein		>tr|A0A1L8EV26|A0A1L8EV26_XENLA Carboxypeptidase OS=Xenopus laevis OX=8355 GN=XELAEV_18044302mg PE=3 SV=1	A0A1L8EV26	XELAEV_18044302mg	Carboxypeptidase
>tr|A0A1L8F3Q8|A0A1L8F3Q8_XENLA Carn_acyltransf domain-containing protein OS=Xenopus laevis OX=8355 GN=XELAEV_18042446mg PE=1 SV=1	A0A1L8F3Q8	XELAEV_18042446mg	Carn_acyltransf domain-containing protein		>tr|A0A1L8F671|A0A1L8F671_XENLA 60S ribosomal protein L7a OS=Xenopus laevis OX=8355 GN=XELAEV_18038372mg PE=1 SV=1	A0A1L8F671	XELAEV_18038372mg	60S ribosomal protein L7a		>tr|A0A1L8EV48|A0A1L8EV48_XENLA 60S ribosomal protein L13a OS=Xenopus laevis OX=8355 GN=XELAEV_18044306mg PE=3 SV=1	A0A1L8EV48	XELAEV_18044306mg	60S ribosomal protein L13a
>tr|A0A1L8F3N9|A0A1L8F3N9_XENLA Dimethylargininase OS=Xenopus laevis OX=8355 GN=XELAEV_18042469mg PE=3 SV=1	A0A1L8F3N9	XELAEV_18042469mg	Dimethylargininase		>tr|A0A1L8F6N7|A0A1L8F6N7_XENLA Uncharacterized protein OS=Xenopus laevis OX=8355 GN=XELAEV_18038536mg PE=1 SV=1	A0A1L8F6N7	XELAEV_18038536mg	Uncharacterized protein		>tr|A0A1L8EVP2|A0A1L8EVP2_XENLA Uncharacterized protein OS=Xenopus laevis OX=8355 GN=XELAEV_18044447mg PE=4 SV=1	A0A1L8EVP2	XELAEV_18044447mg	Uncharacterized protein
>tr|A0A1L8F3P6|A0A1L8F3P6_XENLA Valine--tRNA ligase OS=Xenopus laevis OX=8355 GN=XELAEV_18042470mg PE=1 SV=1	A0A1L8F3P6	XELAEV_18042470mg	Valine--tRNA ligase		>tr|A0A1L8F739|A0A1L8F739_XENLA Uncharacterized protein OS=Xenopus laevis OX=8355 GN=XELAEV_18038692mg PE=3 SV=1	A0A1L8F739	XELAEV_18038692mg	Uncharacterized protein		>tr|A0A1L8EWI1|A0A1L8EWI1_XENLA Formimidoyltetrahydrofolate cyclodeaminase OS=Xenopus laevis OX=8355 GN=XELAEV_18044802mg PE=1 SV=1	A0A1L8EWI1	XELAEV_18044802mg	Formimidoyltetrahydrofolate cyclodeaminase
>tr|A0A1L8F3Y1|A0A1L8F3Y1_XENLA 26S proteasome non-ATPase regulatory subunit 8 OS=Xenopus laevis OX=8355 GN=XELAEV_18042561mg PE=1 SV=1	A0A1L8F3Y1	XELAEV_18042561mg	26S proteasome non-ATPase regulatory subunit 8		>tr|A0A1L8F7M6|A0A1L8F7M6_XENLA Uncharacterized protein (Fragment) OS=Xenopus laevis OX=8355 GN=XELAEV_18038887mg PE=3 SV=1	A0A1L8F7M6	XELAEV_18038887mg	Uncharacterized protein (Fragment)		>tr|Q52KZ2|Q52KZ2_XENLA Uncharacterized protein OS=Xenopus laevis OX=8355 GN=XELAEV_18044875mg PE=2 SV=1	Q52KZ2	XELAEV_18044875mg	Uncharacterized protein
>tr|A0A1L8F476|A0A1L8F476_XENLA Uncharacterized protein OS=Xenopus laevis OX=8355 GN=XELAEV_18042649mg PE=3 SV=1	A0A1L8F476	XELAEV_18042649mg	Uncharacterized protein		>tr|A0A1L8F885|A0A1L8F885_XENLA Serine/threonine-protein phosphatase OS=Xenopus laevis OX=8355 GN=XELAEV_18039051mg PE=1 SV=1	A0A1L8F885	XELAEV_18039051mg	Serine/threonine-protein phosphatase		>tr|A0A1L8EWY3|A0A1L8EWY3_XENLA Elongation factor 1-beta OS=Xenopus laevis OX=8355 GN=XELAEV_18044959mg PE=1 SV=1	A0A1L8EWY3	XELAEV_18044959mg	Elongation factor 1-beta
>tr|A0A1L8F4X5|A0A1L8F4X5_XENLA Uncharacterized protein OS=Xenopus laevis OX=8355 GN=XELAEV_18042878mg PE=1 SV=1	A0A1L8F4X5	XELAEV_18042878mg	Uncharacterized protein		>tr|A0A1L8F844|A0A1L8F844_XENLA Small nuclear ribonucleoprotein Sm D2 OS=Xenopus laevis OX=8355 GN=XELAEV_18039054mg PE=1 SV=1	A0A1L8F844	XELAEV_18039054mg	Small nuclear ribonucleoprotein Sm D2		>tr|A0A1L8EXB4|A0A1L8EXB4_XENLA GLOBIN domain-containing protein OS=Xenopus laevis OX=8355 GN=XELAEV_18045092mg PE=3 SV=1	A0A1L8EXB4	XELAEV_18045092mg	GLOBIN domain-containing protein
>tr|A0A1L8F4Y5|A0A1L8F4Y5_XENLA T-complex protein 1 subunit gamma OS=Xenopus laevis OX=8355 GN=XELAEV_18042888mg PE=1 SV=1	A0A1L8F4Y5	XELAEV_18042888mg	T-complex protein 1 subunit gamma		>tr|A0A1L8F877|A0A1L8F877_XENLA CAP-Gly domain-containing protein OS=Xenopus laevis OX=8355 GN=XELAEV_18039093mg PE=4 SV=1	A0A1L8F877	XELAEV_18039093mg	CAP-Gly domain-containing protein		>tr|A0A1L8EXB9|A0A1L8EXB9_XENLA GLOBIN domain-containing protein OS=Xenopus laevis OX=8355 GN=XELAEV_18045095mg PE=3 SV=1	A0A1L8EXB9	XELAEV_18045095mg	GLOBIN domain-containing protein
>tr|A0A1L8F506|A0A1L8F506_XENLA Uncharacterized protein OS=Xenopus laevis OX=8355 GN=XELAEV_18042925mg PE=1 SV=1	A0A1L8F506	XELAEV_18042925mg	Uncharacterized protein		>tr|A0A1L8F8L1|A0A1L8F8L1_XENLA Valine--tRNA ligase OS=Xenopus laevis OX=8355 GN=XELAEV_18039217mg PE=1 SV=1	A0A1L8F8L1	XELAEV_18039217mg	Valine--tRNA ligase		>tr|A0A1L8EZ26|A0A1L8EZ26_XENLA Protein pelota homolog OS=Xenopus laevis OX=8355 GN=XELAEV_18045674mg PE=1 SV=1	A0A1L8EZ26	XELAEV_18045674mg	Protein pelota homolog
>tr|A0A1L8F508|A0A1L8F508_XENLA Uncharacterized protein OS=Xenopus laevis OX=8355 GN=XELAEV_18042934mg PE=1 SV=1	A0A1L8F508	XELAEV_18042934mg	Uncharacterized protein		>tr|A0A1L8F977|A0A1L8F977_XENLA Aldedh domain-containing protein OS=Xenopus laevis OX=8355 GN=XELAEV_18039438mg PE=3 SV=1	A0A1L8F977	XELAEV_18039438mg	Aldedh domain-containing protein		>tr|A0A1L8EKH3|A0A1L8EKH3_XENLA IF rod domain-containing protein OS=Xenopus laevis OX=8355 GN=XELAEV_18045881mg PE=1 SV=1	A0A1L8EKH3	XELAEV_18045881mg	IF rod domain-containing protein
>tr|A0A1L8F536|A0A1L8F536_XENLA 40S ribosomal protein S27 OS=Xenopus laevis OX=8355 GN=XELAEV_18042936mg PE=3 SV=1	A0A1L8F536	XELAEV_18042936mg	40S ribosomal protein S27		>tr|A0A1L8F9K5|A0A1L8F9K5_XENLA SERPIN domain-containing protein OS=Xenopus laevis OX=8355 GN=XELAEV_18039573mg PE=3 SV=1	A0A1L8F9K5	XELAEV_18039573mg	SERPIN domain-containing protein		>tr|A0A1L8EKS8|A0A1L8EKS8_XENLA Ribosomal protein L19 OS=Xenopus laevis OX=8355 GN=XELAEV_18045940mg PE=3 SV=1	A0A1L8EKS8	XELAEV_18045940mg	Ribosomal protein L19
>tr|A0A1L8F569|A0A1L8F569_XENLA DZF domain-containing protein OS=Xenopus laevis OX=8355 GN=XELAEV_18042961mg PE=1 SV=1	A0A1L8F569	XELAEV_18042961mg	DZF domain-containing protein		>tr|A0A1L8FA40|A0A1L8FA40_XENLA Uncharacterized protein OS=Xenopus laevis OX=8355 GN=XELAEV_18039747mg PE=4 SV=1	A0A1L8FA40	XELAEV_18039747mg	Uncharacterized protein		>tr|A0A1L8EKT2|A0A1L8EKT2_XENLA Importin N-terminal domain-containing protein OS=Xenopus laevis OX=8355 GN=XELAEV_18045954mg PE=1 SV=1	A0A1L8EKT2	XELAEV_18045954mg	Importin N-terminal domain-containing protein
>tr|A0A1L8F5A2|A0A1L8F5A2_XENLA 26S proteasome non-ATPase regulatory subunit 4 OS=Xenopus laevis OX=8355 GN=XELAEV_18042999mg PE=1 SV=1	A0A1L8F5A2	XELAEV_18042999mg	26S proteasome non-ATPase regulatory subunit 4		>tr|A0A1L8FAB8|A0A1L8FAB8_XENLA Myosin motor domain-containing protein OS=Xenopus laevis OX=8355 GN=XELAEV_18039828mg PE=3 SV=1	A0A1L8FAB8	XELAEV_18039828mg	Myosin motor domain-containing protein		>tr|A0A1L8ELM2|A0A1L8ELM2_XENLA MSP domain-containing protein (Fragment) OS=Xenopus laevis OX=8355 GN=XELAEV_18046289mg PE=4 SV=1	A0A1L8ELM2	XELAEV_18046289mg	MSP domain-containing protein (Fragment)
>tr|A0A1L8ET76|A0A1L8ET76_XENLA MICOS complex subunit MIC13 OS=Xenopus laevis OX=8355 GN=XELAEV_18043637mg PE=3 SV=1	A0A1L8ET76	XELAEV_18043637mg	MIC		>tr|A0A1L8FB97|A0A1L8FB97_XENLA V-type proton ATPase subunit D OS=Xenopus laevis OX=8355 GN=XELAEV_18040150mg PE=3 SV=1	A0A1L8FB97	XELAEV_18040150mg	V-type proton ATPase subunit D		>tr|A0A1L8EMM4|A0A1L8EMM4_XENLA Dolichyl-diphosphooligosaccharide--protein glycosyltransferase subunit 2 OS=Xenopus laevis OX=8355 GN=XELAEV_18046585mg PE=1 SV=1	A0A1L8EMM4	XELAEV_18046585mg	Dolichyl-diphosphooligosaccharide--protein glycosyltransferase subunit 2
>tr|A0A1L8ETU2|A0A1L8ETU2_XENLA PKS_ER domain-containing protein OS=Xenopus laevis OX=8355 GN=XELAEV_18043844mg PE=1 SV=1	A0A1L8ETU2	XELAEV_18043844mg	PKS_ER domain-containing protein		>tr|A0A1L8FBB8|A0A1L8FBB8_XENLA Pentaxin OS=Xenopus laevis OX=8355 GN=XELAEV_18040190mg PE=3 SV=1	A0A1L8FBB8	XELAEV_18040190mg	Pentaxin		>tr|A0A1L8ENF2|A0A1L8ENF2_XENLA PCI domain-containing protein OS=Xenopus laevis OX=8355 GN=XELAEV_18046862mg PE=1 SV=1	A0A1L8ENF2	XELAEV_18046862mg	PCI domain-containing protein
>tr|A0A1L8EV26|A0A1L8EV26_XENLA Carboxypeptidase OS=Xenopus laevis OX=8355 GN=XELAEV_18044302mg PE=3 SV=1	A0A1L8EV26	XELAEV_18044302mg	Carboxypeptidase		>tr|A0A1L8FD53|A0A1L8FD53_XENLA 40S ribosomal protein S27 OS=Xenopus laevis OX=8355 GN=XELAEV_18040826mg PE=3 SV=1	A0A1L8FD53	XELAEV_18040826mg	40S ribosomal protein S27		>tr|A0A1L8EP19|A0A1L8EP19_XENLA Uncharacterized protein OS=Xenopus laevis OX=8355 GN=XELAEV_18047136mg PE=4 SV=1	A0A1L8EP19	XELAEV_18047136mg	Uncharacterized protein
>tr|A0A1L8EV48|A0A1L8EV48_XENLA 60S ribosomal protein L13a OS=Xenopus laevis OX=8355 GN=XELAEV_18044306mg PE=3 SV=1	A0A1L8EV48	XELAEV_18044306mg	60S ribosomal protein L13a		>tr|A0A1L8FDA5|A0A1L8FDA5_XENLA Tudor domain-containing protein OS=Xenopus laevis OX=8355 GN=XELAEV_18040875mg PE=1 SV=1	A0A1L8FDA5	XELAEV_18040875mg	Tudor domain-containing protein		>tr|A0A1L8EPM7|A0A1L8EPM7_XENLA 5-aminoimidazole-4-carboxamide ribonucleotide formyltransferase OS=Xenopus laevis OX=8355 GN=XELAEV_18047295mg PE=1 SV=1	A0A1L8EPM7	XELAEV_18047295mg	5-aminoimidazole-4-carboxamide ribonucleotide formyltransferase
>tr|A0A1L8EVI2|A0A1L8EVI2_XENLA Uncharacterized protein OS=Xenopus laevis OX=8355 GN=XELAEV_18044446mg PE=4 SV=1	A0A1L8EVI2	XELAEV_18044446mg	Uncharacterized protein		>tr|A0A1L8FDB7|A0A1L8FDB7_XENLA Proteasome subunit beta OS=Xenopus laevis OX=8355 GN=XELAEV_18040886mg PE=1 SV=1	A0A1L8FDB7	XELAEV_18040886mg	Proteasome subunit beta		>tr|A0A1L8EPN0|A0A1L8EPN0_XENLA Origin recognition complex subunit 2 OS=Xenopus laevis OX=8355 GN=XELAEV_18047345mg PE=1 SV=1	A0A1L8EPN0	XELAEV_18047345mg	Origin recognition complex subunit 2
>tr|A0A1L8EVP2|A0A1L8EVP2_XENLA Uncharacterized protein OS=Xenopus laevis OX=8355 GN=XELAEV_18044447mg PE=4 SV=1	A0A1L8EVP2	XELAEV_18044447mg	Uncharacterized protein		>tr|A0A1L8EZK6|A0A1L8EZK6_XENLA Ubiquitin-activating enzyme E1 OS=Xenopus laevis OX=8355 GN=XELAEV_18040992mg PE=1 SV=1	A0A1L8EZK6	XELAEV_18040992mg	Ubiquitin-activating enzyme E1		>tr|A0A1L8ER09|A0A1L8ER09_XENLA Uncharacterized protein OS=Xenopus laevis OX=8355 GN=XELAEV_18047812mg PE=1 SV=1	A0A1L8ER09	XELAEV_18047812mg	Uncharacterized protein
>tr|A0A1L8EWI1|A0A1L8EWI1_XENLA Formimidoyltetrahydrofolate cyclodeaminase OS=Xenopus laevis OX=8355 GN=XELAEV_18044802mg PE=1 SV=1	A0A1L8EWI1	XELAEV_18044802mg	Formimidoyltetrahydrofolate cyclodeaminase		>tr|A0A1L8EZK4|A0A1L8EZK4_XENLA Uncharacterized protein OS=Xenopus laevis OX=8355 GN=XELAEV_18040994mg PE=4 SV=1	A0A1L8EZK4	XELAEV_18040994mg	Uncharacterized protein		>tr|A0A1L8ERG1|A0A1L8ERG1_XENLA Formylglycinamide ribonucleotide amidotransferase OS=Xenopus laevis OX=8355 GN=XELAEV_18047960mg PE=1 SV=1	A0A1L8ERG1	XELAEV_18047960mg	Formylglycinamide ribonucleotide amidotransferase
>tr|A0A1L8EWY4|A0A1L8EWY4_XENLA Aldehyde oxidase 1 OS=Xenopus laevis OX=8355 GN=XELAEV_18044930mg PE=3 SV=1	A0A1L8EWY4	XELAEV_18044930mg	Aldehyde oxidase 1		>tr|A0A1L8EZP3|A0A1L8EZP3_XENLA Uncharacterized protein OS=Xenopus laevis OX=8355 GN=XELAEV_18041034mg PE=1 SV=1	A0A1L8EZP3	XELAEV_18041034mg	Uncharacterized protein		>tr|A0A1L8EKZ4|A0A1L8EKZ4_XENLA 14_3_3 domain-containing protein OS=Xenopus laevis OX=8355 GN=ywhab.S PE=3 SV=1	A0A1L8EKZ4	ywhab.S	14_3_3 domain-containing protein
>tr|A0A1L8EWY3|A0A1L8EWY3_XENLA Elongation factor 1-beta OS=Xenopus laevis OX=8355 GN=XELAEV_18044959mg PE=1 SV=1	A0A1L8EWY3	XELAEV_18044959mg	Elongation factor 1-beta		>tr|A0A1L8EZQ1|A0A1L8EZQ1_XENLA Proteasome subunit alpha type OS=Xenopus laevis OX=8355 GN=XELAEV_18041037mg PE=1 SV=1	A0A1L8EZQ1	XELAEV_18041037mg	Proteasome subunit alpha type		>tr|O57468|O57468_XENLA 14-3-3 protein epsilon OS=Xenopus laevis OX=8355 GN=ywhae.S PE=1 SV=1	O57468	ywhae.S	14-3-3 protein epsilon
>tr|A0A1L8EXB4|A0A1L8EXB4_XENLA GLOBIN domain-containing protein OS=Xenopus laevis OX=8355 GN=XELAEV_18045092mg PE=3 SV=1	A0A1L8EXB4	XELAEV_18045092mg	GLOBIN domain-containing protein		>tr|A0A1L8EZY5|A0A1L8EZY5_XENLA Creatine kinase OS=Xenopus laevis OX=8355 GN=XELAEV_18041172mg PE=1 SV=1	A0A1L8EZY5	XELAEV_18041172mg	Creatine kinase		>tr|A0A1L8GBH6|A0A1L8GBH6_XENLA 14_3_3 domain-containing protein OS=Xenopus laevis OX=8355 GN=ywhaq.L PE=3 SV=1	A0A1L8GBH6	ywhaq.L	14_3_3 domain-containing protein
>tr|A0A1L8EXB9|A0A1L8EXB9_XENLA GLOBIN domain-containing protein OS=Xenopus laevis OX=8355 GN=XELAEV_18045095mg PE=3 SV=1	A0A1L8EXB9	XELAEV_18045095mg	GLOBIN domain-containing protein		>tr|A0A1L8F032|A0A1L8F032_XENLA Uncharacterized protein OS=Xenopus laevis OX=8355 GN=XELAEV_18041192mg PE=1 SV=1	A0A1L8F032	XELAEV_18041192mg	Uncharacterized protein		>tr|Q7ZXH6|Q7ZXH6_XENLA Ywhaq-prov protein OS=Xenopus laevis OX=8355 GN=ywhaq.S PE=2 SV=1	Q7ZXH6	ywhaq.S	Ywhaq-prov protein
>tr|A0A1L8EXN3|A0A1L8EXN3_XENLA Uncharacterized protein OS=Xenopus laevis OX=8355 GN=XELAEV_18045200mg PE=4 SV=1	A0A1L8EXN3	XELAEV_18045200mg	Uncharacterized protein		>tr|A0A1L8F028|A0A1L8F028_XENLA Alpha-1,4 glucan phosphorylase OS=Xenopus laevis OX=8355 GN=XELAEV_18041207mg PE=1 SV=1	A0A1L8F028	XELAEV_18041207mg	Alpha-1,4 glucan phosphorylase
>tr|A0A1L8EZ26|A0A1L8EZ26_XENLA Protein pelota homolog OS=Xenopus laevis OX=8355 GN=XELAEV_18045674mg PE=1 SV=1	A0A1L8EZ26	XELAEV_18045674mg	Protein pelota homolog		>tr|A0A1L8F049|A0A1L8F049_XENLA RNA transcription, translation and transport factor protein OS=Xenopus laevis OX=8355 GN=XELAEV_18041212mg PE=1 SV=1	A0A1L8F049	XELAEV_18041212mg	RNA transcription, translation and transport factor protein
>tr|A0A1L8EKH3|A0A1L8EKH3_XENLA IF rod domain-containing protein OS=Xenopus laevis OX=8355 GN=XELAEV_18045881mg PE=1 SV=1	A0A1L8EKH3	XELAEV_18045881mg	IF rod domain-containing protein		>tr|A0A1L8F071|A0A1L8F071_XENLA AAA domain-containing protein OS=Xenopus laevis OX=8355 GN=XELAEV_18041232mg PE=3 SV=1	A0A1L8F071	XELAEV_18041232mg	AAA domain-containing protein
>tr|A0A1L8EKS8|A0A1L8EKS8_XENLA Ribosomal protein L19 OS=Xenopus laevis OX=8355 GN=XELAEV_18045940mg PE=3 SV=1	A0A1L8EKS8	XELAEV_18045940mg	Ribosomal protein L19		>tr|A0A1L8F0N5|A0A1L8F0N5_XENLA IRF-2BP1_2 domain-containing protein OS=Xenopus laevis OX=8355 GN=XELAEV_18041364mg PE=3 SV=1	A0A1L8F0N5	XELAEV_18041364mg	IRF-2BP1_2 domain-containing protein
>tr|A0A1L8EKT2|A0A1L8EKT2_XENLA Importin N-terminal domain-containing protein OS=Xenopus laevis OX=8355 GN=XELAEV_18045954mg PE=1 SV=1	A0A1L8EKT2	XELAEV_18045954mg	Importin N-terminal domain-containing protein		>tr|A0A1L8F1B9|A0A1L8F1B9_XENLA 60S ribosomal protein L7a OS=Xenopus laevis OX=8355 GN=XELAEV_18041589mg PE=1 SV=1	A0A1L8F1B9	XELAEV_18041589mg	60S ribosomal protein L7a
>tr|A0A1L8ELN9|A0A1L8ELN9_XENLA Uncharacterized protein OS=Xenopus laevis OX=8355 GN=XELAEV_18046237mg PE=3 SV=1	A0A1L8ELN9	XELAEV_18046237mg	Uncharacterized protein		>tr|A0A1L8F1Q6|A0A1L8F1Q6_XENLA HECT-type E3 ubiquitin transferase OS=Xenopus laevis OX=8355 GN=XELAEV_18041759mg PE=1 SV=1	A0A1L8F1Q6	XELAEV_18041759mg	HECT-type E3 ubiquitin transferase
>tr|A0A1L8ELM2|A0A1L8ELM2_XENLA MSP domain-containing protein (Fragment) OS=Xenopus laevis OX=8355 GN=XELAEV_18046289mg PE=4 SV=1	A0A1L8ELM2	XELAEV_18046289mg	MSP domain-containing protein (Fragment)		>tr|A0A1L8F1S1|A0A1L8F1S1_XENLA Uncharacterized protein OS=Xenopus laevis OX=8355 GN=XELAEV_18041763mg PE=1 SV=1	A0A1L8F1S1	XELAEV_18041763mg	Uncharacterized protein
>tr|A0A1L8EMM4|A0A1L8EMM4_XENLA Dolichyl-diphosphooligosaccharide--protein glycosyltransferase subunit 2 OS=Xenopus laevis OX=8355 GN=XELAEV_18046585mg PE=1 SV=1	A0A1L8EMM4	XELAEV_18046585mg	Dolichyl-diphosphooligosaccharide--protein glycosyltransferase subunit 2		>tr|A0A1L8F1Y1|A0A1L8F1Y1_XENLA Isocitrate dehydrogenase [NAD] subunit, mitochondrial OS=Xenopus laevis OX=8355 GN=XELAEV_18041787mg PE=1 SV=1	A0A1L8F1Y1	XELAEV_18041787mg	Isocitrate dehydrogenase [NAD] subunit, mitochondrial
>tr|A0A1L8ENF2|A0A1L8ENF2_XENLA PCI domain-containing protein OS=Xenopus laevis OX=8355 GN=XELAEV_18046862mg PE=1 SV=1	A0A1L8ENF2	XELAEV_18046862mg	PCI domain-containing protein		>tr|A0A1L8F2P3|A0A1L8F2P3_XENLA AMP-binding domain-containing protein OS=Xenopus laevis OX=8355 GN=XELAEV_18042117mg PE=4 SV=1	A0A1L8F2P3	XELAEV_18042117mg	AMP-binding domain-containing protein
>tr|A0A1L8ENR2|A0A1L8ENR2_XENLA Uncharacterized protein OS=Xenopus laevis OX=8355 GN=XELAEV_18046933mg PE=1 SV=1	A0A1L8ENR2	XELAEV_18046933mg	Uncharacterized protein		>tr|A0A1L8F302|A0A1L8F302_XENLA Phosphoglycerate kinase OS=Xenopus laevis OX=8355 GN=XELAEV_18042225mg PE=1 SV=1	A0A1L8F302	XELAEV_18042225mg	Phosphoglycerate kinase
>tr|A0A1L8EP19|A0A1L8EP19_XENLA Uncharacterized protein OS=Xenopus laevis OX=8355 GN=XELAEV_18047136mg PE=4 SV=1	A0A1L8EP19	XELAEV_18047136mg	Uncharacterized protein		>tr|A0A1L8F3E6|A0A1L8F3E6_XENLA HELP domain-containing protein OS=Xenopus laevis OX=8355 GN=XELAEV_18042362mg PE=3 SV=1	A0A1L8F3E6	XELAEV_18042362mg	HELP domain-containing protein
>tr|A0A1L8EPM7|A0A1L8EPM7_XENLA 5-aminoimidazole-4-carboxamide ribonucleotide formyltransferase OS=Xenopus laevis OX=8355 GN=XELAEV_18047295mg PE=1 SV=1	A0A1L8EPM7	XELAEV_18047295mg	5-aminoimidazole-4-carboxamide ribonucleotide formyltransferase		>tr|A0A1L8F3Y1|A0A1L8F3Y1_XENLA 26S proteasome non-ATPase regulatory subunit 8 OS=Xenopus laevis OX=8355 GN=XELAEV_18042561mg PE=1 SV=1	A0A1L8F3Y1	XELAEV_18042561mg	26S proteasome non-ATPase regulatory subunit 8
>tr|A0A1L8EQ17|A0A1L8EQ17_XENLA ATP synthase membrane subunit f OS=Xenopus laevis OX=8355 GN=XELAEV_18047438mg PE=3 SV=1	A0A1L8EQ17	XELAEV_18047438mg	ATP synthase membrane subunit f		>tr|A0A1L8F476|A0A1L8F476_XENLA Uncharacterized protein OS=Xenopus laevis OX=8355 GN=XELAEV_18042649mg PE=3 SV=1	A0A1L8F476	XELAEV_18042649mg	Uncharacterized protein
>tr|A0A1L8EQN7|A0A1L8EQN7_XENLA Serine/threonine-protein kinase PLK OS=Xenopus laevis OX=8355 GN=XELAEV_18047692mg PE=1 SV=1	A0A1L8EQN7	XELAEV_18047692mg	Serine/threonine-protein kinase PLK		>tr|A0A1L8F4X5|A0A1L8F4X5_XENLA Uncharacterized protein OS=Xenopus laevis OX=8355 GN=XELAEV_18042878mg PE=1 SV=1	A0A1L8F4X5	XELAEV_18042878mg	Uncharacterized protein
>tr|A0A1L8EQX4|A0A1L8EQX4_XENLA 40S ribosomal protein S2 OS=Xenopus laevis OX=8355 GN=XELAEV_18047771mg PE=3 SV=1	A0A1L8EQX4	XELAEV_18047771mg	40S ribosomal protein S2		>tr|A0A1L8F4Y5|A0A1L8F4Y5_XENLA T-complex protein 1 subunit gamma OS=Xenopus laevis OX=8355 GN=XELAEV_18042888mg PE=1 SV=1	A0A1L8F4Y5	XELAEV_18042888mg	T-complex protein 1 subunit gamma
>tr|A0A1L8ER09|A0A1L8ER09_XENLA Uncharacterized protein OS=Xenopus laevis OX=8355 GN=XELAEV_18047812mg PE=1 SV=1	A0A1L8ER09	XELAEV_18047812mg	Uncharacterized protein		>tr|A0A1L8F506|A0A1L8F506_XENLA Uncharacterized protein OS=Xenopus laevis OX=8355 GN=XELAEV_18042925mg PE=1 SV=1	A0A1L8F506	XELAEV_18042925mg	Uncharacterized protein
>tr|A0A1L8ERG1|A0A1L8ERG1_XENLA Formylglycinamide ribonucleotide amidotransferase OS=Xenopus laevis OX=8355 GN=XELAEV_18047960mg PE=1 SV=1	A0A1L8ERG1	XELAEV_18047960mg	Formylglycinamide ribonucleotide amidotransferase		>tr|A0A1L8F508|A0A1L8F508_XENLA Uncharacterized protein OS=Xenopus laevis OX=8355 GN=XELAEV_18042934mg PE=1 SV=1	A0A1L8F508	XELAEV_18042934mg	Uncharacterized protein
>tr|A0A1L8GAL1|A0A1L8GAL1_XENLA 5'-3' exoribonuclease 1 OS=Xenopus laevis OX=8355 GN=xrn1.L PE=1 SV=1	A0A1L8GAL1	xrn1.L	5'-3' exoribonuclease 1		>tr|A0A1L8F569|A0A1L8F569_XENLA DZF domain-containing protein OS=Xenopus laevis OX=8355 GN=XELAEV_18042961mg PE=1 SV=1	A0A1L8F569	XELAEV_18042961mg	DZF domain-containing protein
>tr|A0A1L8HFS5|A0A1L8HFS5_XENLA Tyrosine--tRNA ligase OS=Xenopus laevis OX=8355 GN=yars1.L PE=1 SV=1	A0A1L8HFS5	yars1.L	Tyrosine--tRNA ligase		>tr|A0A1L8ERZ6|A0A1L8ERZ6_XENLA Importin N-terminal domain-containing protein OS=Xenopus laevis OX=8355 GN=XELAEV_18043196mg PE=1 SV=1	A0A1L8ERZ6	XELAEV_18043196mg	Importin N-terminal domain-containing protein
>tr|A0A1L8ES31|A0A1L8ES31_XENLA 14_3_3 domain-containing protein OS=Xenopus laevis OX=8355 GN=ywhab.L PE=3 SV=1	A0A1L8ES31	ywhab.L	14_3_3 domain-containing protein		>tr|A0A1L8ESG8|A0A1L8ESG8_XENLA Vesicle-fusing ATPase OS=Xenopus laevis OX=8355 GN=XELAEV_18043370mg PE=1 SV=1	A0A1L8ESG8	XELAEV_18043370mg	Vesicle-fusing ATPase
>tr|O57468|O57468_XENLA 14-3-3 protein epsilon OS=Xenopus laevis OX=8355 GN=ywhae.S PE=1 SV=1	O57468	ywhae.S	14-3-3 protein epsilon		>tr|A0A1L8ESM5|A0A1L8ESM5_XENLA UBC core domain-containing protein OS=Xenopus laevis OX=8355 GN=XELAEV_18043434mg PE=1 SV=1	A0A1L8ESM5	XELAEV_18043434mg	UBC core domain-containing protein
>tr|A0A1L8GBH6|A0A1L8GBH6_XENLA 14_3_3 domain-containing protein OS=Xenopus laevis OX=8355 GN=ywhaq.L PE=3 SV=1	A0A1L8GBH6	ywhaq.L	14_3_3 domain-containing protein		>tr|A0A1L8ET76|A0A1L8ET76_XENLA MICOS complex subunit MIC13 OS=Xenopus laevis OX=8355 GN=XELAEV_18043637mg PE=3 SV=1	A0A1L8ET76	XELAEV_18043637mg	MIC
>tr|Q7ZXH6|Q7ZXH6_XENLA Ywhaq-prov protein OS=Xenopus laevis OX=8355 GN=ywhaq.S PE=2 SV=1	Q7ZXH6	ywhaq.S	Ywhaq-prov protein		>tr|A0A1L8ETH6|A0A1L8ETH6_XENLA 60S ribosomal protein L38 OS=Xenopus laevis OX=8355 GN=XELAEV_18043695mg PE=3 SV=1	A0A1L8ETH6	XELAEV_18043695mg	60S ribosomal protein L38
					>tr|A0A1L8ETU2|A0A1L8ETU2_XENLA PKS_ER domain-containing protein OS=Xenopus laevis OX=8355 GN=XELAEV_18043844mg PE=1 SV=1	A0A1L8ETU2	XELAEV_18043844mg	PKS_ER domain-containing protein
					>tr|A0A1L8EUB2|A0A1L8EUB2_XENLA Uncharacterized protein OS=Xenopus laevis OX=8355 GN=XELAEV_18043991mg PE=3 SV=1	A0A1L8EUB2	XELAEV_18043991mg	Uncharacterized protein
					>tr|A0A1L8EUZ9|A0A1L8EUZ9_XENLA PCI domain-containing protein OS=Xenopus laevis OX=8355 GN=XELAEV_18044260mg PE=3 SV=1	A0A1L8EUZ9	XELAEV_18044260mg	PCI domain-containing protein
					>tr|A0A1L8EV26|A0A1L8EV26_XENLA Carboxypeptidase OS=Xenopus laevis OX=8355 GN=XELAEV_18044302mg PE=3 SV=1	A0A1L8EV26	XELAEV_18044302mg	Carboxypeptidase
					>tr|A0A1L8EV48|A0A1L8EV48_XENLA 60S ribosomal protein L13a OS=Xenopus laevis OX=8355 GN=XELAEV_18044306mg PE=3 SV=1	A0A1L8EV48	XELAEV_18044306mg	60S ribosomal protein L13a
					>tr|A0A1L8EVB1|A0A1L8EVB1_XENLA Uncharacterized protein OS=Xenopus laevis OX=8355 GN=XELAEV_18044363mg PE=1 SV=1	A0A1L8EVB1	XELAEV_18044363mg	Uncharacterized protein
					>tr|A0A1L8EVA9|A0A1L8EVA9_XENLA Uncharacterized protein OS=Xenopus laevis OX=8355 GN=XELAEV_18044371mg PE=4 SV=1	A0A1L8EVA9	XELAEV_18044371mg	Uncharacterized protein
					>tr|A0A1L8EVE5|A0A1L8EVE5_XENLA X-ray repair cross-complementing protein 5 OS=Xenopus laevis OX=8355 GN=XELAEV_18044412mg PE=1 SV=1	A0A1L8EVE5	XELAEV_18044412mg	X-ray repair cross-complementing protein 5
					>tr|A0A1L8EVI2|A0A1L8EVI2_XENLA Uncharacterized protein OS=Xenopus laevis OX=8355 GN=XELAEV_18044446mg PE=4 SV=1	A0A1L8EVI2	XELAEV_18044446mg	Uncharacterized protein
					>tr|A0A1L8EVP2|A0A1L8EVP2_XENLA Uncharacterized protein OS=Xenopus laevis OX=8355 GN=XELAEV_18044447mg PE=4 SV=1	A0A1L8EVP2	XELAEV_18044447mg	Uncharacterized protein
					>tr|A0A1L8EWI1|A0A1L8EWI1_XENLA Formimidoyltetrahydrofolate cyclodeaminase OS=Xenopus laevis OX=8355 GN=XELAEV_18044802mg PE=1 SV=1	A0A1L8EWI1	XELAEV_18044802mg	Formimidoyltetrahydrofolate cyclodeaminase
					>tr|Q52KZ2|Q52KZ2_XENLA Uncharacterized protein OS=Xenopus laevis OX=8355 GN=XELAEV_18044875mg PE=2 SV=1	Q52KZ2	XELAEV_18044875mg	Uncharacterized protein
					>tr|A0A1L8EWY3|A0A1L8EWY3_XENLA Elongation factor 1-beta OS=Xenopus laevis OX=8355 GN=XELAEV_18044959mg PE=1 SV=1	A0A1L8EWY3	XELAEV_18044959mg	Elongation factor 1-beta
					>tr|A0A1L8EXB4|A0A1L8EXB4_XENLA GLOBIN domain-containing protein OS=Xenopus laevis OX=8355 GN=XELAEV_18045092mg PE=3 SV=1	A0A1L8EXB4	XELAEV_18045092mg	GLOBIN domain-containing protein
					>tr|A0A1L8EXB9|A0A1L8EXB9_XENLA GLOBIN domain-containing protein OS=Xenopus laevis OX=8355 GN=XELAEV_18045095mg PE=3 SV=1	A0A1L8EXB9	XELAEV_18045095mg	GLOBIN domain-containing protein
					>tr|A0A1L8EZ26|A0A1L8EZ26_XENLA Protein pelota homolog OS=Xenopus laevis OX=8355 GN=XELAEV_18045674mg PE=1 SV=1	A0A1L8EZ26	XELAEV_18045674mg	Protein pelota homolog
					>tr|A0A1L8EKG0|A0A1L8EKG0_XENLA IF rod domain-containing protein OS=Xenopus laevis OX=8355 GN=XELAEV_18045876mg PE=1 SV=1	A0A1L8EKG0	XELAEV_18045876mg	IF rod domain-containing protein
					>tr|A0A1L8EKH3|A0A1L8EKH3_XENLA IF rod domain-containing protein OS=Xenopus laevis OX=8355 GN=XELAEV_18045881mg PE=1 SV=1	A0A1L8EKH3	XELAEV_18045881mg	IF rod domain-containing protein
					>tr|A0A1L8EKS8|A0A1L8EKS8_XENLA Ribosomal protein L19 OS=Xenopus laevis OX=8355 GN=XELAEV_18045940mg PE=3 SV=1	A0A1L8EKS8	XELAEV_18045940mg	Ribosomal protein L19
					>tr|A0A1L8ELN9|A0A1L8ELN9_XENLA Uncharacterized protein OS=Xenopus laevis OX=8355 GN=XELAEV_18046237mg PE=3 SV=1	A0A1L8ELN9	XELAEV_18046237mg	Uncharacterized protein
					>tr|A0A1L8ELM2|A0A1L8ELM2_XENLA MSP domain-containing protein (Fragment) OS=Xenopus laevis OX=8355 GN=XELAEV_18046289mg PE=4 SV=1	A0A1L8ELM2	XELAEV_18046289mg	MSP domain-containing protein (Fragment)
					>tr|A0A1L8EMM4|A0A1L8EMM4_XENLA Dolichyl-diphosphooligosaccharide--protein glycosyltransferase subunit 2 OS=Xenopus laevis OX=8355 GN=XELAEV_18046585mg PE=1 SV=1	A0A1L8EMM4	XELAEV_18046585mg	Dolichyl-diphosphooligosaccharide--protein glycosyltransferase subunit 2
					>tr|A0A1L8EMU6|A0A1L8EMU6_XENLA Protein NDRG3 OS=Xenopus laevis OX=8355 GN=XELAEV_18046656mg PE=1 SV=1	A0A1L8EMU6	XELAEV_18046656mg	Protein NDRG3
					>tr|A0A1L8ENF2|A0A1L8ENF2_XENLA PCI domain-containing protein OS=Xenopus laevis OX=8355 GN=XELAEV_18046862mg PE=1 SV=1	A0A1L8ENF2	XELAEV_18046862mg	PCI domain-containing protein
					>tr|A0A1L8EP19|A0A1L8EP19_XENLA Uncharacterized protein OS=Xenopus laevis OX=8355 GN=XELAEV_18047136mg PE=4 SV=1	A0A1L8EP19	XELAEV_18047136mg	Uncharacterized protein
					>tr|A0A1L8EPM7|A0A1L8EPM7_XENLA 5-aminoimidazole-4-carboxamide ribonucleotide formyltransferase OS=Xenopus laevis OX=8355 GN=XELAEV_18047295mg PE=1 SV=1	A0A1L8EPM7	XELAEV_18047295mg	5-aminoimidazole-4-carboxamide ribonucleotide formyltransferase
					>tr|A0A1L8EPN0|A0A1L8EPN0_XENLA Origin recognition complex subunit 2 OS=Xenopus laevis OX=8355 GN=XELAEV_18047345mg PE=1 SV=1	A0A1L8EPN0	XELAEV_18047345mg	Origin recognition complex subunit 2
					>tr|A0A1L8EQ17|A0A1L8EQ17_XENLA ATP synthase membrane subunit f OS=Xenopus laevis OX=8355 GN=XELAEV_18047438mg PE=3 SV=1	A0A1L8EQ17	XELAEV_18047438mg	ATP synthase membrane subunit f
					>tr|A0A1L8EQQ4|A0A1L8EQQ4_XENLA Nucleoside diphosphate kinase OS=Xenopus laevis OX=8355 GN=XELAEV_18047701mg PE=1 SV=1	A0A1L8EQQ4	XELAEV_18047701mg	Nucleoside diphosphate kinase
					>tr|A0A1L8EQX4|A0A1L8EQX4_XENLA 40S ribosomal protein S2 OS=Xenopus laevis OX=8355 GN=XELAEV_18047771mg PE=3 SV=1	A0A1L8EQX4	XELAEV_18047771mg	40S ribosomal protein S2
accumulative ID #	1156				>tr|A0A1L8ER09|A0A1L8ER09_XENLA Uncharacterized protein OS=Xenopus laevis OX=8355 GN=XELAEV_18047812mg PE=1 SV=1	A0A1L8ER09	XELAEV_18047812mg	Uncharacterized protein
average ID #	797				>tr|A0A1L8ERG1|A0A1L8ERG1_XENLA Formylglycinamide ribonucleotide amidotransferase OS=Xenopus laevis OX=8355 GN=XELAEV_18047960mg PE=1 SV=1	A0A1L8ERG1	XELAEV_18047960mg	Formylglycinamide ribonucleotide amidotransferase
					>tr|A0A1L8HFS5|A0A1L8HFS5_XENLA Tyrosine--tRNA ligase OS=Xenopus laevis OX=8355 GN=yars1.L PE=1 SV=1	A0A1L8HFS5	yars1.L	Tyrosine--tRNA ligase
					>tr|A0A1L8ES31|A0A1L8ES31_XENLA 14_3_3 domain-containing protein OS=Xenopus laevis OX=8355 GN=ywhab.L PE=3 SV=1	A0A1L8ES31	ywhab.L	14_3_3 domain-containing protein
					>tr|A0A1L8EKZ4|A0A1L8EKZ4_XENLA 14_3_3 domain-containing protein OS=Xenopus laevis OX=8355 GN=ywhab.S PE=3 SV=1	A0A1L8EKZ4	ywhab.S	14_3_3 domain-containing protein
					>tr|A0A1L8GBH6|A0A1L8GBH6_XENLA 14_3_3 domain-containing protein OS=Xenopus laevis OX=8355 GN=ywhaq.L PE=3 SV=1	A0A1L8GBH6	ywhaq.L	14_3_3 domain-containing protein
					>tr|Q7ZXH6|Q7ZXH6_XENLA Ywhaq-prov protein OS=Xenopus laevis OX=8355 GN=ywhaq.S PE=2 SV=1	Q7ZXH6	ywhaq.S	Ywhaq-prov protein

## Sheet: Table S2
Supplementary Table 2 (Table S2). CE-ESI-HRMS identifiation of proteins from 18 ng of single-cell proteome from the 16-cell X. laevis embryo. This protein amount was 20-times smaller than that analyzed by nanoLC-ESI-MS (compare with Table S1).
Publication: B. Shen, L. R. Pade, S. B. Choi, P. Muñoz-LLancao, and P. Nemes*, Capillary Electrophoresis Mass Spectrometry for Scalable Single-Cell Proteomics (nemes@umd.edu)
v11 cell Replicate 1 (988 protein groups)					v11 cell Replicate 2 (782 protein groups)					v12 cell Replicate 3 (796 protein groups)
Fasta Entry	Master Entry	Gene Name	Protein Name		Fasta Entry	Master Entry	Gene Name	Protein Name		Fasta Entry	Master Entry	Gene Name	Protein Name
>tr|A0A1L8GLE9|A0A1L8GLE9_XENLA Alanine--tRNA ligase OS=Xenopus laevis OX=8355 GN=AARS PE=1 SV=1	A0A1L8GLE9	AARS	Alanine--tRNA ligase		>tr|A0A1L8GLE9|A0A1L8GLE9_XENLA Alanine--tRNA ligase OS=Xenopus laevis OX=8355 GN=AARS PE=1 SV=1	A0A1L8GLE9	AARS	Alanine--tRNA ligase		>tr|A0A1L8GLE9|A0A1L8GLE9_XENLA Alanine--tRNA ligase OS=Xenopus laevis OX=8355 GN=AARS PE=1 SV=1	A0A1L8GLE9	AARS	Alanine--tRNA ligase
>tr|A0A1L8HUP8|A0A1L8HUP8_XENLA Uncharacterized protein OS=Xenopus laevis OX=8355 GN=abce1.L PE=1 SV=1	A0A1L8HUP8	abce1.L	Uncharacterized protein		>tr|Q7ZTL1|Q7ZTL1_XENLA Acaa2-prov protein OS=Xenopus laevis OX=8355 GN=acaa2.L PE=1 SV=1	Q7ZTL1	acaa2.L	Acaa2-prov protein		>tr|A0A1L8HUP8|A0A1L8HUP8_XENLA Uncharacterized protein OS=Xenopus laevis OX=8355 GN=abce1.L PE=1 SV=1	A0A1L8HUP8	abce1.L	Uncharacterized protein
>tr|Q7ZTL1|Q7ZTL1_XENLA Acaa2-prov protein OS=Xenopus laevis OX=8355 GN=acaa2.L PE=1 SV=1	Q7ZTL1	acaa2.L	Acaa2-prov protein		>tr|Q6DDM7|Q6DDM7_XENLA Long-chain specific acyl-CoA dehydrogenase, mitochondrial OS=Xenopus laevis OX=8355 GN=acadl.L PE=1 SV=1	Q6DDM7	acadl.L	Long-chain specific acyl-CoA dehydrogenase, mitochondrial		>tr|Q6DDM7|Q6DDM7_XENLA Long-chain specific acyl-CoA dehydrogenase, mitochondrial OS=Xenopus laevis OX=8355 GN=acadl.L PE=1 SV=1	Q6DDM7	acadl.L	Long-chain specific acyl-CoA dehydrogenase, mitochondrial
>tr|Q6DDM7|Q6DDM7_XENLA Long-chain specific acyl-CoA dehydrogenase, mitochondrial OS=Xenopus laevis OX=8355 GN=acadl.L PE=1 SV=1	Q6DDM7	acadl.L	Long-chain specific acyl-CoA dehydrogenase, mitochondrial		>tr|Q6DEB8|Q6DEB8_XENLA Medium-chain specific acyl-CoA dehydrogenase, mitochondrial OS=Xenopus laevis OX=8355 GN=acadm.L PE=2 SV=1	Q6DEB8	acadm.L	Medium-chain specific acyl-CoA dehydrogenase, mitochondrial		>tr|Q6DEB8|Q6DEB8_XENLA Medium-chain specific acyl-CoA dehydrogenase, mitochondrial OS=Xenopus laevis OX=8355 GN=acadm.L PE=2 SV=1	Q6DEB8	acadm.L	Medium-chain specific acyl-CoA dehydrogenase, mitochondrial
>tr|Q6DEB8|Q6DEB8_XENLA Medium-chain specific acyl-CoA dehydrogenase, mitochondrial OS=Xenopus laevis OX=8355 GN=acadm.L PE=2 SV=1	Q6DEB8	acadm.L	Medium-chain specific acyl-CoA dehydrogenase, mitochondrial		>tr|A0A1L8H4A9|A0A1L8H4A9_XENLA Uncharacterized protein OS=Xenopus laevis OX=8355 GN=acadvl.L PE=1 SV=1	A0A1L8H4A9	acadvl.L	Uncharacterized protein		>tr|A0A1L8EKL2|A0A1L8EKL2_XENLA ATP-citrate synthase OS=Xenopus laevis OX=8355 GN=acly.S PE=1 SV=1	A0A1L8EKL2	acly.S	ATP-citrate synthase
>tr|Q7T0Y5|Q7T0Y5_XENLA Acads protein OS=Xenopus laevis OX=8355 GN=acads.L PE=1 SV=1	Q7T0Y5	acads.L	Acads protein		>tr|A0A1L8EKL2|A0A1L8EKL2_XENLA ATP-citrate synthase OS=Xenopus laevis OX=8355 GN=acly.S PE=1 SV=1	A0A1L8EKL2	acly.S	ATP-citrate synthase		>tr|Q6DKB9|Q6DKB9_XENLA Aconitate hydratase, mitochondrial OS=Xenopus laevis OX=8355 GN=aco2.S PE=2 SV=1	Q6DKB9	aco2.S	Aconitate hydratase, mitochondrial
>tr|A0A1L8FJ05|A0A1L8FJ05_XENLA Uncharacterized protein OS=Xenopus laevis OX=8355 GN=acadsb.L PE=1 SV=1	A0A1L8FJ05	acadsb.L	Uncharacterized protein		>tr|Q6DKB9|Q6DKB9_XENLA Aconitate hydratase, mitochondrial OS=Xenopus laevis OX=8355 GN=aco2.S PE=2 SV=1	Q6DKB9	aco2.S	Aconitate hydratase, mitochondrial		>tr|A9ULW5|A9ULW5_XENLA LOC100137631 protein OS=Xenopus laevis OX=8355 GN=acot13.S PE=1 SV=1	A9ULW5	acot13.S	LOC100137631 protein
>tr|A0A1L8H4A9|A0A1L8H4A9_XENLA Uncharacterized protein OS=Xenopus laevis OX=8355 GN=acadvl.L PE=1 SV=1	A0A1L8H4A9	acadvl.L	Uncharacterized protein		>tr|A9ULW5|A9ULW5_XENLA LOC100137631 protein OS=Xenopus laevis OX=8355 GN=acot13.S PE=1 SV=1	A9ULW5	acot13.S	LOC100137631 protein		>tr|Q6IP22|Q6IP22_XENLA MGC79012 protein OS=Xenopus laevis OX=8355 GN=acta1.L PE=2 SV=1	Q6IP22	acta1.L	MGC79012 protein
>tr|A0A1L8EKL2|A0A1L8EKL2_XENLA ATP-citrate synthase OS=Xenopus laevis OX=8355 GN=acly.S PE=1 SV=1	A0A1L8EKL2	acly.S	ATP-citrate synthase		>tr|Q6IP22|Q6IP22_XENLA MGC79012 protein OS=Xenopus laevis OX=8355 GN=acta1.L PE=2 SV=1	Q6IP22	acta1.L	MGC79012 protein		>tr|A0A1L8EM44|A0A1L8EM44_XENLA Uncharacterized protein OS=Xenopus laevis OX=8355 GN=actg1.S PE=3 SV=1	A0A1L8EM44	actg1.S	Uncharacterized protein
>tr|Q6DKB9|Q6DKB9_XENLA Aconitate hydratase, mitochondrial OS=Xenopus laevis OX=8355 GN=aco2.S PE=2 SV=1	Q6DKB9	aco2.S	Aconitate hydratase, mitochondrial		>tr|A0A1L8EM44|A0A1L8EM44_XENLA Uncharacterized protein OS=Xenopus laevis OX=8355 GN=actg1.S PE=3 SV=1	A0A1L8EM44	actg1.S	Uncharacterized protein		>tr|Q4V813|Q4V813_XENLA S-(hydroxymethyl)glutathione dehydrogenase OS=Xenopus laevis OX=8355 GN=adh5.L PE=1 SV=1	Q4V813	adh5.L	S-(hydroxymethyl)glutathione dehydrogenase
>tr|A9ULW5|A9ULW5_XENLA LOC100137631 protein OS=Xenopus laevis OX=8355 GN=acot13.S PE=1 SV=1	A9ULW5	acot13.S	LOC100137631 protein		>tr|A0A1L8G0M2|A0A1L8G0M2_XENLA Uncharacterized protein OS=Xenopus laevis OX=8355 GN=actr2.S PE=3 SV=1	A0A1L8G0M2	actr2.S	Uncharacterized protein		>tr|A0A1L8ELK5|A0A1L8ELK5_XENLA Uncharacterized protein OS=Xenopus laevis OX=8355 GN=adrm1.S PE=1 SV=1	A0A1L8ELK5	adrm1.S	Uncharacterized protein
>tr|A0A1L8EZH4|A0A1L8EZH4_XENLA Uncharacterized protein OS=Xenopus laevis OX=8355 GN=actc1.S PE=3 SV=1	A0A1L8EZH4	actc1.S	Uncharacterized protein		>tr|Q4V813|Q4V813_XENLA S-(hydroxymethyl)glutathione dehydrogenase OS=Xenopus laevis OX=8355 GN=adh5.L PE=1 SV=1	Q4V813	adh5.L	S-(hydroxymethyl)glutathione dehydrogenase		>tr|A0A1L8GNT8|A0A1L8GNT8_XENLA Adenylosuccinate lyase OS=Xenopus laevis OX=8355 GN=adsl.L PE=1 SV=1	A0A1L8GNT8	adsl.L	Adenylosuccinate lyase
>tr|A0A1L8EM44|A0A1L8EM44_XENLA Uncharacterized protein OS=Xenopus laevis OX=8355 GN=actg1.S PE=3 SV=1	A0A1L8EM44	actg1.S	Uncharacterized protein		>tr|A0A1L8GNT8|A0A1L8GNT8_XENLA Adenylosuccinate lyase OS=Xenopus laevis OX=8355 GN=adsl.L PE=1 SV=1	A0A1L8GNT8	adsl.L	Adenylosuccinate lyase		>tr|A0A1L8GGF7|A0A1L8GGF7_XENLA 4-alpha-glucanotransferase OS=Xenopus laevis OX=8355 GN=agl.S PE=4 SV=1	A0A1L8GGF7	agl.S	4-alpha-glucanotransferase
>tr|A0A1L8F929|A0A1L8F929_XENLA Uncharacterized protein OS=Xenopus laevis OX=8355 GN=actn4.L PE=1 SV=1	A0A1L8F929	actn4.L	Uncharacterized protein		>tr|A0A1L8EU56|A0A1L8EU56_XENLA Adenosylhomocysteinase OS=Xenopus laevis OX=8355 GN=ahcy.L PE=3 SV=1	A0A1L8EU56	ahcy.L	Adenosylhomocysteinase		>tr|A0A1L8EU56|A0A1L8EU56_XENLA Adenosylhomocysteinase OS=Xenopus laevis OX=8355 GN=ahcy.L PE=3 SV=1	A0A1L8EU56	ahcy.L	Adenosylhomocysteinase
>tr|A0A1L8G0M2|A0A1L8G0M2_XENLA Uncharacterized protein OS=Xenopus laevis OX=8355 GN=actr2.S PE=3 SV=1	A0A1L8G0M2	actr2.S	Uncharacterized protein		>tr|A0A1L8EMK3|A0A1L8EMK3_XENLA Adenosylhomocysteinase OS=Xenopus laevis OX=8355 GN=ahcy.S PE=1 SV=1	A0A1L8EMK3	ahcy.S	Adenosylhomocysteinase		>tr|A0A1L8EMK3|A0A1L8EMK3_XENLA Adenosylhomocysteinase OS=Xenopus laevis OX=8355 GN=ahcy.S PE=1 SV=1	A0A1L8EMK3	ahcy.S	Adenosylhomocysteinase
>tr|Q4V813|Q4V813_XENLA S-(hydroxymethyl)glutathione dehydrogenase OS=Xenopus laevis OX=8355 GN=adh5.L PE=1 SV=1	Q4V813	adh5.L	S-(hydroxymethyl)glutathione dehydrogenase		>tr|A0A1L8F6P6|A0A1L8F6P6_XENLA Uncharacterized protein OS=Xenopus laevis OX=8355 GN=aifm1.L PE=1 SV=1	A0A1L8F6P6	aifm1.L	Uncharacterized protein		>tr|A0A1L8F6P6|A0A1L8F6P6_XENLA Uncharacterized protein OS=Xenopus laevis OX=8355 GN=aifm1.L PE=1 SV=1	A0A1L8F6P6	aifm1.L	Uncharacterized protein
>tr|A0A1L8ELK5|A0A1L8ELK5_XENLA Uncharacterized protein OS=Xenopus laevis OX=8355 GN=adrm1.S PE=1 SV=1	A0A1L8ELK5	adrm1.S	Uncharacterized protein		>tr|A0A310UGZ0|A0A310UGZ0_XENLA Adenylate kinase 2, mitochondrial OS=Xenopus laevis OX=8355 GN=AK2 PE=1 SV=1	A0A310UGZ0	AK2	Adenylate kinase 2, mitochondrial		>tr|A0A310UGZ0|A0A310UGZ0_XENLA Adenylate kinase 2, mitochondrial OS=Xenopus laevis OX=8355 GN=AK2 PE=1 SV=1	A0A310UGZ0	AK2	Adenylate kinase 2, mitochondrial
>tr|A0A1L8GNT8|A0A1L8GNT8_XENLA Adenylosuccinate lyase OS=Xenopus laevis OX=8355 GN=adsl.L PE=1 SV=1	A0A1L8GNT8	adsl.L	Adenylosuccinate lyase		>tr|Q6DCT5|Q6DCT5_XENLA MGC80785 protein OS=Xenopus laevis OX=8355 GN=aldh2.L PE=1 SV=1	Q6DCT5	aldh2.L	MGC80785 protein		>tr|A0A1L8FNH9|A0A1L8FNH9_XENLA Uncharacterized protein OS=Xenopus laevis OX=8355 GN=aldh16a1.L PE=1 SV=1	A0A1L8FNH9	aldh16a1.L	Uncharacterized protein
>tr|A0A1L8EU56|A0A1L8EU56_XENLA Adenosylhomocysteinase OS=Xenopus laevis OX=8355 GN=ahcy.L PE=3 SV=1	A0A1L8EU56	ahcy.L	Adenosylhomocysteinase		>tr|A0A1L8F0L7|A0A1L8F0L7_XENLA Aldedh domain-containing protein OS=Xenopus laevis OX=8355 GN=aldh6a1.S PE=1 SV=1	A0A1L8F0L7	aldh6a1.S	Aldedh domain-containing protein		>tr|Q6DCT5|Q6DCT5_XENLA MGC80785 protein OS=Xenopus laevis OX=8355 GN=aldh2.L PE=1 SV=1	Q6DCT5	aldh2.L	MGC80785 protein
>tr|A0A1L8EMK3|A0A1L8EMK3_XENLA Adenosylhomocysteinase OS=Xenopus laevis OX=8355 GN=ahcy.S PE=1 SV=1	A0A1L8EMK3	ahcy.S	Adenosylhomocysteinase		>tr|Q7ZXX4|Q7ZXX4_XENLA MGC52697 protein OS=Xenopus laevis OX=8355 GN=aldh9a1.S PE=1 SV=1	Q7ZXX4	aldh9a1.S	MGC52697 protein		>tr|Q6GR28|Q6GR28_XENLA Aldehyde dehydrogenase OS=Xenopus laevis OX=8355 GN=aldh3a2.S PE=1 SV=1	Q6GR28	aldh3a2.S	Aldehyde dehydrogenase
[truncated: 968 more rows]

## Sheet: Table S3
Supplementary Table 3 (Table S3). CE-ESI-HRMS identifiation of proteins from 5 ng of single-cell proteome from the 16-cell X. laevis embryo. This protein amount was 80-times smaller than that analyzed by nanoLC-ESI-MS (compare with Table S1).
[truncated: 596 more rows]

[truncated: 4 more sheets: Table S4, Table S5, Table S6, Table S7]
